# Supplementary material for: A single N6-methyladenosine site regulates lncRNA HOTAIR function in breast cancer cells
Source: PLoS Biol. 2022 Nov 28;20(11):e3001885. doi: 10.1371/journal.pbio.3001885 (PMC9731500; doi:10.1371/journal.pbio.3001885)
Supplement: S1 Data — (XLSX) [file pbio.3001885.s001.xlsx]

## Sheet: HOTAIR v Control DEGs
	ensgene	baseMean	log2FoldChange	lfcSE	pvalue	padj	symbol	description
1	ENSG00000228630	2579.75	15.1616	2.94845	4.87e-32	9.37e-28	HOTAIR	HOX transcript antisense RNA [Source:HGNC Symbol;Acc:HGNC:33510]
2	ENSG00000123572	603.327	0.933655	0.133303	1.17e-13	1.12e-09	NRK	Nik related kinase [Source:HGNC Symbol;Acc:HGNC:25391]
3	ENSG00000196730	833.936	0.972424	0.147639	1.92e-12	9.9e-09	DAPK1	death associated protein kinase 1 [Source:HGNC Symbol;Acc:HGNC:2674]
4	ENSG00000182195	693.549	0.929803	0.141162	2.06e-12	9.9e-09	LDOC1	LDOC1, regulator of NFKB signaling [Source:HGNC Symbol;Acc:HGNC:6548]
5	ENSG00000179083	634.453	0.89653	0.142524	1.34e-11	5.16e-08	FAM133A	family with sequence similarity 133 member A [Source:HGNC Symbol;Acc:HGNC:26748]
6	ENSG00000141837	37.9759	6.91696	1.0304	3.69e-11	1.18e-07	CACNA1A	calcium voltage-gated channel subunit alpha1 A [Source:HGNC Symbol;Acc:HGNC:1388]
7	ENSG00000283239	27.8466	0.000440366	0.0387684	8e-10	2.2e-06	KBTBD11-OT1	KBTBD11 overlapping transcript 1 [Source:NCBI gene;Acc:104266957]
8	ENSG00000130303	3078.69	0.509723	0.0954114	4.21e-09	9.19e-06	BST2	bone marrow stromal cell antigen 2 [Source:HGNC Symbol;Acc:HGNC:1119]
9	ENSG00000149571	59.0241	1.88241	0.353169	4.43e-09	9.19e-06	KIRREL3	kirre like nephrin family adhesion molecule 3 [Source:HGNC Symbol;Acc:HGNC:23204]
10	ENSG00000162817	153.877	0.976492	0.183792	4.78e-09	9.19e-06	C1orf115	chromosome 1 open reading frame 115 [Source:HGNC Symbol;Acc:HGNC:25873]
11	ENSG00000134339	193.48	-2.07088	0.399383	8.59e-09	1.5e-05	SAA2	serum amyloid A2 [Source:HGNC Symbol;Acc:HGNC:10514]
12	ENSG00000183305	58.6488	1.78536	0.344945	1.01e-08	1.62e-05	MAGEA2B	MAGE family member A2B [Source:HGNC Symbol;Acc:HGNC:19340]
13	ENSG00000173432	715.574	-1.92451	0.376072	1.24e-08	1.84e-05	SAA1	serum amyloid A1 [Source:HGNC Symbol;Acc:HGNC:10513]
14	ENSG00000198796	235.692	-3.05381	0.600024	1.6e-08	2.21e-05	ALPK2	alpha kinase 2 [Source:HGNC Symbol;Acc:HGNC:20565]
15	ENSG00000112902	176.648	-0.0191099	0.0461998	2.26e-08	2.9e-05	SEMA5A	semaphorin 5A [Source:HGNC Symbol;Acc:HGNC:10736]
16	ENSG00000130313	3325.42	0.34371	0.0706158	5.37e-08	6.47e-05	PGLS	6-phosphogluconolactonase [Source:HGNC Symbol;Acc:HGNC:8903]
17	ENSG00000105583	2797.68	0.370005	0.0791201	1.34e-07	0.000151772	WDR83OS	WD repeat domain 83 opposite strand [Source:HGNC Symbol;Acc:HGNC:30203]
18	ENSG00000075618	3752.79	0.627801	0.137507	2.18e-07	0.00023261	FSCN1	fascin actin-bundling protein 1 [Source:HGNC Symbol;Acc:HGNC:11148]
19	ENSG00000158270	90.2162	-0.0102765	0.0408065	3.33e-07	0.000333176	COLEC12	collectin subfamily member 12 [Source:HGNC Symbol;Acc:HGNC:16016]
20	ENSG00000127922	2011.19	-0.363461	0.0812814	3.46e-07	0.000333176	SEM1	SEM1, 26S proteasome complex subunit [Source:HGNC Symbol;Acc:HGNC:10845]
21	ENSG00000030304	469.396	0.832228	0.189518	4.7e-07	0.000430517	MUSK	muscle associated receptor tyrosine kinase [Source:HGNC Symbol;Acc:HGNC:7525]
22	ENSG00000175274	872.988	-1.13406	0.261686	5.7e-07	0.000494414	TP53I11	tumor protein p53 inducible protein 11 [Source:HGNC Symbol;Acc:HGNC:16842]
23	ENSG00000287259	15.8198	-0.00640313	0.0395552	6.12e-07	0.000494414	NA	NA
24	ENSG00000259040	10.7706	6.58581	2.43303	6.16e-07	0.000494414	BLOC1S5-TXNDC5	BLOC1S5-TXNDC5 readthrough (NMD candidate) [Source:HGNC Symbol;Acc:HGNC:42001]
25	ENSG00000146707	817.761	-0.503538	0.11813	8.41e-07	0.000647741	POMZP3	POM121 and ZP3 fusion [Source:HGNC Symbol;Acc:HGNC:9203]
26	ENSG00000273047	8.13571	-0.00541831	0.0393259	1.01e-06	0.000746897	AL121845.2
27	ENSG00000187243	429.631	0.964227	0.229688	1.09e-06	0.000777431	MAGED4B	MAGE family member D4B [Source:HGNC Symbol;Acc:HGNC:22880]
28	ENSG00000157303	340.048	0.566618	0.135115	1.14e-06	0.000786587	SUSD3	sushi domain containing 3 [Source:HGNC Symbol;Acc:HGNC:28391]
29	ENSG00000282894	39.9558	1.60393	0.38729	1.46e-06	0.000940978	DUX4L33	double homeobox 4 like 33 (pseudogene) [Source:HGNC Symbol;Acc:HGNC:51789]
30	ENSG00000167994	196.124	-0.86014	0.20845	1.47e-06	0.000940978	RAB3IL1	RAB3A interacting protein like 1 [Source:HGNC Symbol;Acc:HGNC:9780]
31	ENSG00000185973	63.0509	2.20471	0.547422	1.66e-06	0.00103238	TMLHE	trimethyllysine hydroxylase, epsilon [Source:HGNC Symbol;Acc:HGNC:18308]
32	ENSG00000140937	7064.34	0.439222	0.109327	1.88e-06	0.00108986	CDH11	cadherin 11 [Source:HGNC Symbol;Acc:HGNC:1750]
33	ENSG00000180543	742.197	0.597774	0.146729	1.88e-06	0.00108986	TSPYL5	TSPY like 5 [Source:HGNC Symbol;Acc:HGNC:29367]
34	ENSG00000132024	3357.16	0.326557	0.0797835	1.92e-06	0.00108986	CC2D1A	coiled-coil and C2 domain containing 1A [Source:HGNC Symbol;Acc:HGNC:30237]
35	ENSG00000130940	366.093	-0.579929	0.148856	3.86e-06	0.00212434	CASZ1	castor zinc finger 1 [Source:HGNC Symbol;Acc:HGNC:26002]
36	ENSG00000126785	809.058	0.641486	0.166717	4.68e-06	0.00250222	RHOJ	ras homolog family member J [Source:HGNC Symbol;Acc:HGNC:688]
37	ENSG00000171729	446.117	-0.823013	0.218409	6.17e-06	0.00320913	TMEM51	transmembrane protein 51 [Source:HGNC Symbol;Acc:HGNC:25488]
38	ENSG00000119772	441.287	0.466427	0.124026	6.9e-06	0.00349585	DNMT3A	DNA methyltransferase 3 alpha [Source:HGNC Symbol;Acc:HGNC:2978]
39	ENSG00000148737	1532.3	-0.302298	0.0803178	7.54e-06	0.00372013	TCF7L2	transcription factor 7 like 2 [Source:HGNC Symbol;Acc:HGNC:11641]
40	ENSG00000125730	157.206	-0.0083573	0.0400943	1.01e-05	0.00482158	C3	complement C3 [Source:HGNC Symbol;Acc:HGNC:1318]
41	ENSG00000168077	1009.64	-0.942638	0.260655	1.03e-05	0.00482158	SCARA3	scavenger receptor class A member 3 [Source:HGNC Symbol;Acc:HGNC:19000]
42	ENSG00000142347	162.05	0.94842	0.263201	1.16e-05	0.00522737	MYO1F	myosin IF [Source:HGNC Symbol;Acc:HGNC:7600]
43	ENSG00000198053	153.72	-1.15209	0.320939	1.19e-05	0.00522737	SIRPA	signal regulatory protein alpha [Source:HGNC Symbol;Acc:HGNC:9662]
44	ENSG00000134827	75.9213	-1.15836	0.322588	1.2e-05	0.00522737	TCN1	transcobalamin 1 [Source:HGNC Symbol;Acc:HGNC:11652]
45	ENSG00000160255	753.645	0.594405	0.165112	1.22e-05	0.00522737	ITGB2	integrin subunit beta 2 [Source:HGNC Symbol;Acc:HGNC:6155]
46	ENSG00000105612	1565.67	0.286664	0.0791388	1.31e-05	0.00547747	DNASE2	deoxyribonuclease 2, lysosomal [Source:HGNC Symbol;Acc:HGNC:2960]
47	ENSG00000213401	22.1576	-0.0138697	0.0424835	1.6e-05	0.0065439	MAGEA12	MAGE family member A12 [Source:HGNC Symbol;Acc:HGNC:6799]
48	ENSG00000225206	852.997	0.494903	0.14195	1.72e-05	0.00690061	MIR137HG	MIR137 host gene [Source:HGNC Symbol;Acc:HGNC:42871]
49	ENSG00000146678	2435.13	0.457513	0.132859	2.22e-05	0.00867138	IGFBP1	insulin like growth factor binding protein 1 [Source:HGNC Symbol;Acc:HGNC:5469]
50	ENSG00000105983	2653.89	-0.441602	0.12853	2.25e-05	0.00867138	LMBR1	limb development membrane protein 1 [Source:HGNC Symbol;Acc:HGNC:13243]
51	ENSG00000106554	3643.61	-0.25228	0.0724278	2.3e-05	0.00867138	CHCHD3	coiled-coil-helix-coiled-coil-helix domain containing 3 [Source:HGNC Symbol;Acc:HGNC:21906]
52	ENSG00000131459	2021.84	-0.867032	0.252518	2.36e-05	0.00875376	GFPT2	glutamine-fructose-6-phosphate transaminase 2 [Source:HGNC Symbol;Acc:HGNC:4242]
53	ENSG00000155034	2787.96	0.268226	0.0776624	2.47e-05	0.00895961	FBXL18	F-box and leucine rich repeat protein 18 [Source:HGNC Symbol;Acc:HGNC:21874]
54	ENSG00000173041	265.66	-0.676362	0.202769	3.07e-05	0.0109419	ZNF680	zinc finger protein 680 [Source:HGNC Symbol;Acc:HGNC:26897]
55	ENSG00000104979	3794.3	0.231957	0.0682774	3.31e-05	0.011461	C19orf53	chromosome 19 open reading frame 53 [Source:HGNC Symbol;Acc:HGNC:24991]
56	ENSG00000139737	516.194	0.461761	0.138755	3.33e-05	0.011461	SLAIN1	SLAIN motif family member 1 [Source:HGNC Symbol;Acc:HGNC:26387]
57	ENSG00000116852	64.8136	-1.22923	0.375646	3.67e-05	0.0123924	KIF21B	kinesin family member 21B [Source:HGNC Symbol;Acc:HGNC:29442]
58	ENSG00000106153	7455.76	0.222713	0.0664296	4.01e-05	0.0133195	CHCHD2	coiled-coil-helix-coiled-coil-helix domain containing 2 [Source:HGNC Symbol;Acc:HGNC:21645]
59	ENSG00000013374	4844.19	-0.220103	0.0659498	4.47e-05	0.0145735	NUB1	negative regulator of ubiquitin like proteins 1 [Source:HGNC Symbol;Acc:HGNC:17623]
60	ENSG00000128165	130.496	0.832601	0.258926	4.6e-05	0.0147484	ADM2	adrenomedullin 2 [Source:HGNC Symbol;Acc:HGNC:28898]
61	ENSG00000179262	11186.2	0.244786	0.0741421	4.78e-05	0.0150782	RAD23A	RAD23 homolog A, nucleotide excision repair protein [Source:HGNC Symbol;Acc:HGNC:9812]
62	ENSG00000100077	294.647	-0.588438	0.185619	5.32e-05	0.0165225	GRK3	G protein-coupled receptor kinase 3 [Source:HGNC Symbol;Acc:HGNC:290]
63	ENSG00000147082	96.8264	0.962599	0.306784	5.53e-05	0.0168898	CCNB3	cyclin B3 [Source:HGNC Symbol;Acc:HGNC:18709]
64	ENSG00000146757	317.335	-0.502469	0.159344	5.77e-05	0.0173492	ZNF92	zinc finger protein 92 [Source:HGNC Symbol;Acc:HGNC:13168]
65	ENSG00000115884	4848.88	0.301643	0.0950728	6.11e-05	0.0176796	SDC1	syndecan 1 [Source:HGNC Symbol;Acc:HGNC:10658]
66	ENSG00000117385	4233.89	0.204746	0.0632694	6.15e-05	0.0176796	P3H1	prolyl 3-hydroxylase 1 [Source:HGNC Symbol;Acc:HGNC:19316]
67	ENSG00000119630	330.562	0.579354	0.18511	6.15e-05	0.0176796	PGF	placental growth factor [Source:HGNC Symbol;Acc:HGNC:8893]
68	ENSG00000176915	3993.33	-0.24296	0.076192	6.25e-05	0.017707	ANKLE2	ankyrin repeat and LEM domain containing 2 [Source:HGNC Symbol;Acc:HGNC:29101]
69	ENSG00000154556	495.925	-0.53631	0.172113	6.48e-05	0.0178333	SORBS2	sorbin and SH3 domain containing 2 [Source:HGNC Symbol;Acc:HGNC:24098]
70	ENSG00000144749	1482.92	-1.11704	0.361069	6.48e-05	0.0178333	LRIG1	leucine rich repeats and immunoglobulin like domains 1 [Source:HGNC Symbol;Acc:HGNC:17360]
71	ENSG00000063660	2464.71	-0.471084	0.151671	6.69e-05	0.0181468	GPC1	glypican 1 [Source:HGNC Symbol;Acc:HGNC:4449]
72	ENSG00000074211	331.782	1.15627	0.375732	6.86e-05	0.0183493	PPP2R2C	protein phosphatase 2 regulatory subunit Bgamma [Source:HGNC Symbol;Acc:HGNC:9306]
73	ENSG00000124920	775.294	0.555839	0.179746	7.1e-05	0.0187155	MYRF	myelin regulatory factor [Source:HGNC Symbol;Acc:HGNC:1181]
74	ENSG00000175745	1017.81	0.478027	0.154472	7.28e-05	0.0189412	NR2F1	nuclear receptor subfamily 2 group F member 1 [Source:HGNC Symbol;Acc:HGNC:7975]
75	ENSG00000142634	9499.95	-0.234209	0.0745815	7.46e-05	0.0191348	EFHD2	EF-hand domain family member D2 [Source:HGNC Symbol;Acc:HGNC:28670]
76	ENSG00000134874	111.298	1.07323	0.354564	8.18e-05	0.0203796	DZIP1	DAZ interacting zinc finger protein 1 [Source:HGNC Symbol;Acc:HGNC:20908]
77	ENSG00000167775	3638.26	0.216564	0.0689638	8.23e-05	0.0203796	CD320	CD320 molecule [Source:HGNC Symbol;Acc:HGNC:16692]
78	ENSG00000123154	902.896	0.291925	0.0946292	8.26e-05	0.0203796	WDR83	WD repeat domain 83 [Source:HGNC Symbol;Acc:HGNC:32672]
79	ENSG00000076924	3708.81	0.215655	0.0693734	8.83e-05	0.0215103	XAB2	XPA binding protein 2 [Source:HGNC Symbol;Acc:HGNC:14089]
80	ENSG00000127527	3002.53	0.281081	0.0929905	9.02e-05	0.0217066	EPS15L1	epidermal growth factor receptor pathway substrate 15 like 1 [Source:HGNC Symbol;Acc:HGNC:24634]
81	ENSG00000166002	255.289	-0.575123	0.191712	9.17e-05	0.0217927	SMCO4	single-pass membrane protein with coiled-coil domains 4 [Source:HGNC Symbol;Acc:HGNC:24810]
82	ENSG00000161671	3167.28	-0.249922	0.0815925	9.44e-05	0.0220302	EMC10	ER membrane protein complex subunit 10 [Source:HGNC Symbol;Acc:HGNC:27609]
83	ENSG00000156966	413.381	1.02523	0.344232	9.5e-05	0.0220302	B3GNT7	UDP-GlcNAc:betaGal beta-1,3-N-acetylglucosaminyltransferase 7 [Source:HGNC Symbol;Acc:HGNC:18811]
84	ENSG00000064393	4698.12	-0.27476	0.0911415	0.000103286	0.0236697	HIPK2	homeodomain interacting protein kinase 2 [Source:HGNC Symbol;Acc:HGNC:14402]
85	ENSG00000162639	24.3619	-1.74312	0.589822	0.000106911	0.0242123	HENMT1	HEN methyltransferase 1 [Source:HGNC Symbol;Acc:HGNC:26400]
86	ENSG00000184985	813.426	-0.0126231	0.0418102	0.000114538	0.0256378	SORCS2	sortilin related VPS10 domain containing receptor 2 [Source:HGNC Symbol;Acc:HGNC:16698]
87	ENSG00000183454	13.0867	2.62754	0.922926	0.000116992	0.0258863	GRIN2A	glutamate ionotropic receptor NMDA type subunit 2A [Source:HGNC Symbol;Acc:HGNC:4585]
88	ENSG00000115041	994.608	0.334099	0.114396	0.000130772	0.0286065	KCNIP3	potassium voltage-gated channel interacting protein 3 [Source:HGNC Symbol;Acc:HGNC:15523]
89	ENSG00000234745	16037.8	-0.39632	0.142932	0.000133428	0.0288594	HLA-B	major histocompatibility complex, class I, B [Source:HGNC Symbol;Acc:HGNC:4932]
90	ENSG00000233521	83.2837	-1.34564	0.473712	0.000136282	0.0291493	LINC01638	long intergenic non-protein coding RNA 1638 [Source:HGNC Symbol;Acc:HGNC:52425]
91	ENSG00000122779	2357.43	-0.303581	0.104196	0.000141194	0.0298679	TRIM24	tripartite motif containing 24 [Source:HGNC Symbol;Acc:HGNC:11812]
92	ENSG00000070087	1356.01	0.299529	0.103634	0.000148462	0.0310315	PFN2	profilin 2 [Source:HGNC Symbol;Acc:HGNC:8882]
93	ENSG00000177374	520.206	-1.0458	0.371423	0.000149918	0.0310315	HIC1	HIC ZBTB transcriptional repressor 1 [Source:HGNC Symbol;Acc:HGNC:4909]
94	ENSG00000132004	525.895	0.321501	0.112277	0.000158582	0.0324755	FBXW9	F-box and WD repeat domain containing 9 [Source:HGNC Symbol;Acc:HGNC:28136]
95	ENSG00000138061	4850.69	-1.094	0.396089	0.000163305	0.0330908	CYP1B1	cytochrome P450 family 1 subfamily B member 1 [Source:HGNC Symbol;Acc:HGNC:2597]
96	ENSG00000102109	764.742	0.508758	0.181653	0.000168929	0.0338737	PCSK1N	proprotein convertase subtilisin/kexin type 1 inhibitor [Source:HGNC Symbol;Acc:HGNC:17301]
97	ENSG00000127914	2300.15	-0.307897	0.108769	0.000188007	0.0373107	AKAP9	A-kinase anchoring protein 9 [Source:HGNC Symbol;Acc:HGNC:379]
98	ENSG00000115594	474.126	-0.0321713	0.0619036	0.000192101	0.0377342	IL1R1	interleukin 1 receptor type 1 [Source:HGNC Symbol;Acc:HGNC:5993]
99	ENSG00000006634	2048.95	-0.280993	0.0992052	0.000194245	0.0377698	DBF4	DBF4 zinc finger [Source:HGNC Symbol;Acc:HGNC:17364]
100	ENSG00000163694	776.812	-0.0228215	0.0492587	0.000207637	0.0399702	RBM47	RNA binding motif protein 47 [Source:HGNC Symbol;Acc:HGNC:30358]
101	ENSG00000142173	1182.13	-0.532602	0.198465	0.000232076	0.0442323	COL6A2	collagen type VI alpha 2 chain [Source:HGNC Symbol;Acc:HGNC:2212]
102	ENSG00000086289	2001.64	0.231668	0.0838457	0.000241275	0.0455346	EPDR1	ependymin related 1 [Source:HGNC Symbol;Acc:HGNC:17572]
103	ENSG00000102359	430.275	0.511818	0.193624	0.000266244	0.0497591	SRPX2	sushi repeat containing protein, X-linked 2 [Source:HGNC Symbol;Acc:HGNC:30668]
104	ENSG00000171863	20435.3	0.163993	0.0600338	0.000276139	0.0510958	RPS7	ribosomal protein S7 [Source:HGNC Symbol;Acc:HGNC:10440]
105	ENSG00000106028	3551.25	-0.21137	0.0768599	0.000278704	0.0510958	SSBP1	single stranded DNA binding protein 1 [Source:HGNC Symbol;Acc:HGNC:11317]
106	ENSG00000197008	182.201	-0.471054	0.180057	0.000291562	0.0529487	ZNF138	zinc finger protein 138 [Source:HGNC Symbol;Acc:HGNC:12922]
107	ENSG00000141738	125.852	0.651155	0.252189	0.000303682	0.0546343	GRB7	growth factor receptor bound protein 7 [Source:HGNC Symbol;Acc:HGNC:4567]
108	ENSG00000109511	243.937	-0.718358	0.280121	0.000307885	0.0548776	ANXA10	annexin A10 [Source:HGNC Symbol;Acc:HGNC:534]
109	ENSG00000211772	1447.29	-0.828027	0.323627	0.000313334	0.0553365	TRBC2	T-cell receptor beta constant 2 [Source:HGNC Symbol;Acc:HGNC:12157]
110	ENSG00000167468	9633.98	-0.263265	0.102244	0.000323986	0.0566976	GPX4	glutathione peroxidase 4 [Source:HGNC Symbol;Acc:HGNC:4556]
111	ENSG00000142192	26097.3	0.261512	0.101696	0.000339787	0.0585532	APP	amyloid beta precursor protein [Source:HGNC Symbol;Acc:HGNC:620]
112	ENSG00000234545	756.445	-0.338156	0.131027	0.000340673	0.0585532	FAM133B	family with sequence similarity 133 member B [Source:HGNC Symbol;Acc:HGNC:28629]
113	ENSG00000141401	754.05	0.339772	0.13216	0.000346005	0.0589434	IMPA2	inositol monophosphatase 2 [Source:HGNC Symbol;Acc:HGNC:6051]
114	ENSG00000087258	670.645	-1.01239	0.4056	0.000353373	0.0596705	GNAO1	G protein subunit alpha o1 [Source:HGNC Symbol;Acc:HGNC:4389]
115	ENSG00000137834	342.982	0.541307	0.214301	0.000359554	0.0601863	SMAD6	SMAD family member 6 [Source:HGNC Symbol;Acc:HGNC:6772]
116	ENSG00000141985	6090.87	-0.217048	0.0821914	0.000368708	0.0611865	SH3GL1	SH3 domain containing GRB2 like 1, endophilin A2 [Source:HGNC Symbol;Acc:HGNC:10830]
117	ENSG00000227372	1215.05	0.295892	0.116649	0.000393952	0.0648168	TP73-AS1	TP73 antisense RNA 1 [Source:HGNC Symbol;Acc:HGNC:29052]
118	ENSG00000103888	2090.46	-0.739564	0.302566	0.000413533	0.0674619	CEMIP	cell migration inducing hyaluronan binding protein [Source:HGNC Symbol;Acc:HGNC:29213]
119	ENSG00000274628	9.03449	3.02423	1.19662	0.000417641	0.0675596	AL669942.1
120	ENSG00000137460	93.8629	-0.0154036	0.0432813	0.000427165	0.0685243	FHDC1	FH2 domain containing 1 [Source:HGNC Symbol;Acc:HGNC:29363]
121	ENSG00000105854	439.301	-0.653454	0.269989	0.000445077	0.0703969	PON2	paraoxonase 2 [Source:HGNC Symbol;Acc:HGNC:9205]
122	ENSG00000283559	40.4582	-0.0125073	0.0416998	0.000446152	0.0703969	AC139491.6
123	ENSG00000282826	23.6929	2.17402	0.906486	0.00045637	0.0714237	FRG1CP	FSHD region gene 1 family member C, pseudogene [Source:HGNC Symbol;Acc:HGNC:51762]
124	ENSG00000071082	14343.3	0.253533	0.101364	0.00047212	0.0732928	RPL31	ribosomal protein L31 [Source:HGNC Symbol;Acc:HGNC:10334]
125	ENSG00000072062	7497.35	0.230583	0.0922158	0.000480641	0.0740187	PRKACA	protein kinase cAMP-activated catalytic subunit alpha [Source:HGNC Symbol;Acc:HGNC:9380]
126	ENSG00000279927	4.07544	0.00248038	0.0388797	0.000506572	0.0773929	Z95114.4
127	ENSG00000167632	984.797	0.257386	0.104832	0.000514288	0.0779531	TRAPPC9	trafficking protein particle complex 9 [Source:HGNC Symbol;Acc:HGNC:30832]
128	ENSG00000170396	449.459	0.59206	0.250511	0.000522631	0.0785989	ZNF804A	zinc finger protein 804A [Source:HGNC Symbol;Acc:HGNC:21711]
129	ENSG00000106635	3334.69	-0.236115	0.0960871	0.000527806	0.0787617	BCL7B	BCL tumor suppressor 7B [Source:HGNC Symbol;Acc:HGNC:1005]
130	ENSG00000112655	4166.79	0.71416	0.303601	0.000535161	0.0788232	PTK7	protein tyrosine kinase 7 (inactive) [Source:HGNC Symbol;Acc:HGNC:9618]
131	ENSG00000196109	10.8382	2.41362	1.01045	0.000536407	0.0788232	ZNF676	zinc finger protein 676 [Source:HGNC Symbol;Acc:HGNC:20429]
133	ENSG00000183117	12.236	0.00277497	0.0389092	0.000553789	0.0804906	CSMD1	CUB and Sushi multiple domains 1 [Source:HGNC Symbol;Acc:HGNC:14026]
134	ENSG00000225830	915.625	0.393036	0.166148	0.000556117	0.0804906	ERCC6	ERCC excision repair 6, chromatin remodeling factor [Source:HGNC Symbol;Acc:HGNC:3438]
135	ENSG00000225830	915.625	0.393036	0.166148	0.000556117	0.0804906	ERCC6	ERCC excision repair 6, chromatin remodeling factor [Source:HGNC Symbol;Acc:HGNC:3438]
136	ENSG00000147003	70.1927	0.68195	0.291827	0.000562374	0.0806359	TMEM27	transmembrane protein 27 [Source:HGNC Symbol;Acc:HGNC:29437]
137	ENSG00000162654	311.175	-0.011806	0.0413828	0.000568528	0.0806359	GBP4	guanylate binding protein 4 [Source:HGNC Symbol;Acc:HGNC:20480]
138	ENSG00000104957	1459.39	0.229791	0.0943152	0.000569688	0.0806359	CCDC130	coiled-coil domain containing 130 [Source:HGNC Symbol;Acc:HGNC:28118]
139	ENSG00000102287	869.342	-0.514044	0.221243	0.000574179	0.0806784	GABRE	gamma-aminobutyric acid type A receptor epsilon subunit [Source:HGNC Symbol;Acc:HGNC:4085]
140	ENSG00000226824	33.1392	-0.012869	0.04187	0.000583021	0.0813272	AC006001.2
141	ENSG00000164543	3395.79	0.231279	0.0960558	0.000594777	0.0817967	STK17A	serine/threonine kinase 17a [Source:HGNC Symbol;Acc:HGNC:11395]
142	ENSG00000231405	5.29629	-0.00414389	0.0390775	0.000594885	0.0817967	AL008638.1
143	ENSG00000196700	2475.64	0.20202	0.0830616	0.000605182	0.0825518	ZNF512B	zinc finger protein 512B [Source:HGNC Symbol;Acc:HGNC:29212]
144	ENSG00000106290	5300.71	-0.21166	0.0864396	0.000609613	0.0825518	TAF6	TATA-box binding protein associated factor 6 [Source:HGNC Symbol;Acc:HGNC:11540]
145	ENSG00000241685	6301.58	-0.286014	0.120081	0.000613242	0.0825518	ARPC1A	actin related protein 2/3 complex subunit 1A [Source:HGNC Symbol;Acc:HGNC:703]
146	ENSG00000163131	364.626	-0.0190849	0.0458122	0.000617938	0.0826063	CTSS	cathepsin S [Source:HGNC Symbol;Acc:HGNC:2545]
147	ENSG00000117472	286.533	0.410773	0.177546	0.000624074	0.0828512	TSPAN1	tetraspanin 1 [Source:HGNC Symbol;Acc:HGNC:20657]
148	ENSG00000009694	234.143	0.930084	0.412363	0.00064475	0.0850099	TENM1	teneurin transmembrane protein 1 [Source:HGNC Symbol;Acc:HGNC:8117]
149	ENSG00000135740	170.042	0.605005	0.266396	0.000652206	0.085408	SLC9A5	solute carrier family 9 member A5 [Source:HGNC Symbol;Acc:HGNC:11078]
150	ENSG00000168461	2779.59	-0.371934	0.162327	0.000659477	0.0857766	RAB31	RAB31, member RAS oncogene family [Source:HGNC Symbol;Acc:HGNC:9771]
151	ENSG00000164850	239.041	0.529517	0.234652	0.000677274	0.0875002	GPER1	G protein-coupled estrogen receptor 1 [Source:HGNC Symbol;Acc:HGNC:4485]
152	ENSG00000196313	7583.23	-0.217408	0.0942635	0.00068906	0.0884294	POM121	POM121 transmembrane nucleoporin [Source:HGNC Symbol;Acc:HGNC:19702]
153	ENSG00000111452	150.929	1.24683	0.566828	0.000703933	0.0897399	ADGRD1	adhesion G protein-coupled receptor D1 [Source:HGNC Symbol;Acc:HGNC:19893]
154	ENSG00000205362	90.1185	0.624331	0.282392	0.000751702	0.0951991	MT1A	metallothionein 1A [Source:HGNC Symbol;Acc:HGNC:7393]
155	ENSG00000141934	1551.01	-0.316858	0.141338	0.000773608	0.0973331	PLPP2	phospholipid phosphatase 2 [Source:HGNC Symbol;Acc:HGNC:9230]
156	ENSG00000106244	7857.11	-0.245059	0.107885	0.000785185	0.0977205	PDAP1	PDGFA associated protein 1 [Source:HGNC Symbol;Acc:HGNC:14634]
157	ENSG00000166508	15159.8	-0.216758	0.0919042	0.00078684	0.0977205	MCM7	minichromosome maintenance complex component 7 [Source:HGNC Symbol;Acc:HGNC:6950]

## Sheet: A783U v Control DEGs
	ensgene	baseMean	log2FoldChange	lfcSE	pvalue	padj	symbol	description
1	ENSG00000228630	2579.75	15.7446	2.99248	2.15e-34	3.6e-30	HOTAIR	HOX transcript antisense RNA [Source:HGNC Symbol;Acc:HGNC:33510]
2	ENSG00000101441	5487.23	-1.06613	0.116673	2.94e-21	2.46e-17	CST4	cystatin S [Source:HGNC Symbol;Acc:HGNC:2476]
3	ENSG00000111058	502.791	-0.935951	0.105261	3.1e-20	1.73e-16	ACSS3	acyl-CoA synthetase short chain family member 3 [Source:HGNC Symbol;Acc:HGNC:24723]
4	ENSG00000111319	723.875	-1.26794	0.147791	4.49e-19	1.88e-15	SCNN1A	sodium channel epithelial 1 alpha subunit [Source:HGNC Symbol;Acc:HGNC:10599]
5	ENSG00000267013	96.0933	-2.31253	0.270858	8.2e-19	2.75e-15	LINC01929	long intergenic non-protein coding RNA 1929 [Source:HGNC Symbol;Acc:HGNC:52751]
6	ENSG00000170516	132.992	-1.90431	0.240539	1.32e-16	3.68e-13	COX7B2	cytochrome c oxidase subunit 7B2 [Source:HGNC Symbol;Acc:HGNC:24381]
7	ENSG00000175274	872.988	1.90219	0.246302	5.38e-16	1.29e-12	TP53I11	tumor protein p53 inducible protein 11 [Source:HGNC Symbol;Acc:HGNC:16842]
8	ENSG00000116171	3319.61	-0.490823	0.0669845	1.36e-14	2.85e-11	SCP2	sterol carrier protein 2 [Source:HGNC Symbol;Acc:HGNC:10606]
9	ENSG00000141469	82.5237	-2.36966	0.344178	2.25e-13	4.18e-10	SLC14A1	solute carrier family 14 member 1 (Kidd blood group) [Source:HGNC Symbol;Acc:HGNC:10918]
10	ENSG00000140937	7064.34	-0.711514	0.105894	9.45e-13	1.54e-09	CDH11	cadherin 11 [Source:HGNC Symbol;Acc:HGNC:1750]
11	ENSG00000259974	1513.08	-0.918235	0.136882	1.01e-12	1.54e-09	LINC00261	long intergenic non-protein coding RNA 261 [Source:HGNC Symbol;Acc:HGNC:16189]
12	ENSG00000127324	150.985	-1.3421	0.203415	2.09e-12	2.82e-09	TSPAN8	tetraspanin 8 [Source:HGNC Symbol;Acc:HGNC:11855]
13	ENSG00000176842	166.54	-1.67068	0.253678	2.19e-12	2.82e-09	IRX5	iroquois homeobox 5 [Source:HGNC Symbol;Acc:HGNC:14361]
14	ENSG00000120899	309.782	1.38312	0.212584	3.6e-12	4.11e-09	PTK2B	protein tyrosine kinase 2 beta [Source:HGNC Symbol;Acc:HGNC:9612]
15	ENSG00000109511	243.937	-1.66831	0.25689	3.68e-12	4.11e-09	ANXA10	annexin A10 [Source:HGNC Symbol;Acc:HGNC:534]
16	ENSG00000137502	1121.69	-0.634338	0.0977132	4.48e-12	4.69e-09	RAB30	RAB30, member RAS oncogene family [Source:HGNC Symbol;Acc:HGNC:9770]
17	ENSG00000108448	825.173	1.1684	0.182412	6.97e-12	6.86e-09	TRIM16L	tripartite motif containing 16 like [Source:HGNC Symbol;Acc:HGNC:32670]
18	ENSG00000142173	1182.13	1.13043	0.177724	8.52e-12	7.93e-09	COL6A2	collagen type VI alpha 2 chain [Source:HGNC Symbol;Acc:HGNC:2212]
19	ENSG00000167994	196.124	1.16002	0.185092	1.76e-11	1.55e-08	RAB3IL1	RAB3A interacting protein like 1 [Source:HGNC Symbol;Acc:HGNC:9780]
20	ENSG00000188064	2388.5	-0.968308	0.157355	3.53e-11	2.93e-08	WNT7B	Wnt family member 7B [Source:HGNC Symbol;Acc:HGNC:12787]
21	ENSG00000074527	2107.06	-1.42626	0.232414	3.68e-11	2.93e-08	NTN4	netrin 4 [Source:HGNC Symbol;Acc:HGNC:13658]
22	ENSG00000174600	115.083	-2.76374	0.452442	4.68e-11	3.56e-08	CMKLR1	chemerin chemokine-like receptor 1 [Source:HGNC Symbol;Acc:HGNC:2121]
23	ENSG00000071242	583.127	-1.04361	0.172438	6.6e-11	4.81e-08	RPS6KA2	ribosomal protein S6 kinase A2 [Source:HGNC Symbol;Acc:HGNC:10431]
24	ENSG00000196730	833.936	-0.923374	0.153312	8.32e-11	5.81e-08	DAPK1	death associated protein kinase 1 [Source:HGNC Symbol;Acc:HGNC:2674]
25	ENSG00000169756	2320.45	0.506572	0.0839451	9.3e-11	6.23e-08	LIMS1	LIM zinc finger domain containing 1 [Source:HGNC Symbol;Acc:HGNC:6616]
26	ENSG00000101017	618.371	0.941492	0.160051	1.94e-10	1.25e-07	CD40	CD40 molecule [Source:HGNC Symbol;Acc:HGNC:11919]
27	ENSG00000121895	1051.01	-0.997651	0.172314	3.44e-10	2.13e-07	TMEM156	transmembrane protein 156 [Source:HGNC Symbol;Acc:HGNC:26260]
28	ENSG00000106541	427.471	-1.09998	0.192251	4.89e-10	2.93e-07	AGR2	anterior gradient 2, protein disulphide isomerase family member [Source:HGNC Symbol;Acc:HGNC:328]
29	ENSG00000139514	11369	0.436317	0.0779927	9.85e-10	5.69e-07	SLC7A1	solute carrier family 7 member 1 [Source:HGNC Symbol;Acc:HGNC:11057]
30	ENSG00000162078	68.2603	-1.93313	0.34851	1.2e-09	6.72e-07	ZG16B	zymogen granule protein 16B [Source:HGNC Symbol;Acc:HGNC:30456]
31	ENSG00000068724	1589.86	0.546677	0.0984853	1.57e-09	8.46e-07	TTC7A	tetratricopeptide repeat domain 7A [Source:HGNC Symbol;Acc:HGNC:19750]
32	ENSG00000111817	1158.87	0.840856	0.152429	1.68e-09	8.79e-07	DSE	dermatan sulfate epimerase [Source:HGNC Symbol;Acc:HGNC:21144]
33	ENSG00000010404	11604	-0.539729	0.0975801	1.77e-09	8.84e-07	IDS	iduronate 2-sulfatase [Source:HGNC Symbol;Acc:HGNC:5389]
34	ENSG00000164684	516.062	-0.995642	0.181166	1.8e-09	8.84e-07	ZNF704	zinc finger protein 704 [Source:HGNC Symbol;Acc:HGNC:32291]
35	ENSG00000064393	4698.12	0.464145	0.0849777	2.31e-09	1.11e-06	HIPK2	homeodomain interacting protein kinase 2 [Source:HGNC Symbol;Acc:HGNC:14402]
36	ENSG00000283239	27.8466	0.0021295	0.0860492	3.4e-09	1.58e-06	KBTBD11-OT1	KBTBD11 overlapping transcript 1 [Source:NCBI gene;Acc:104266957]
37	ENSG00000125798	2698.75	-0.825094	0.153801	3.82e-09	1.71e-06	FOXA2	forkhead box A2 [Source:HGNC Symbol;Acc:HGNC:5022]
38	ENSG00000146242	2051.75	-0.51226	0.0948894	3.88e-09	1.71e-06	TPBG	trophoblast glycoprotein [Source:HGNC Symbol;Acc:HGNC:12004]
39	ENSG00000155495	925.095	-1.30707	0.249794	7.73e-09	3.23e-06	MAGEC1	MAGE family member C1 [Source:HGNC Symbol;Acc:HGNC:6812]
40	ENSG00000158639	327.24	-1.49753	0.287032	7.89e-09	3.23e-06	PAGE5	PAGE family member 5 [Source:HGNC Symbol;Acc:HGNC:29992]
41	ENSG00000275395	151.747	1.22329	0.234457	7.92e-09	3.23e-06	FCGBP	Fc fragment of IgG binding protein [Source:HGNC Symbol;Acc:HGNC:13572]
42	ENSG00000144730	1362.17	0.626615	0.119836	8.89e-09	3.55e-06	IL17RD	interleukin 17 receptor D [Source:HGNC Symbol;Acc:HGNC:17616]
43	ENSG00000198246	380.47	-0.738972	0.142285	9.97e-09	3.88e-06	SLC29A3	solute carrier family 29 member 3 [Source:HGNC Symbol;Acc:HGNC:23096]
44	ENSG00000162976	325.476	0.914546	0.177159	1.14e-08	4.36e-06	PQLC3	PQ loop repeat containing 3 [Source:HGNC Symbol;Acc:HGNC:28503]
45	ENSG00000198053	153.72	1.4635	0.285126	1.25e-08	4.52e-06	SIRPA	signal regulatory protein alpha [Source:HGNC Symbol;Acc:HGNC:9662]
46	ENSG00000198121	5569.41	-0.702357	0.136351	1.26e-08	4.52e-06	LPAR1	lysophosphatidic acid receptor 1 [Source:HGNC Symbol;Acc:HGNC:3166]
47	ENSG00000203668	5929.29	-0.521755	0.102255	1.27e-08	4.52e-06	CHML	CHM like, Rab escort protein 2 [Source:HGNC Symbol;Acc:HGNC:1941]
48	ENSG00000221926	1336.99	0.844315	0.165152	1.49e-08	5.2e-06	TRIM16	tripartite motif containing 16 [Source:HGNC Symbol;Acc:HGNC:17241]
49	ENSG00000221926	1336.99	0.844315	0.165152	1.49e-08	5.2e-06	TRIM16	tripartite motif containing 16 [Source:HGNC Symbol;Acc:HGNC:17241]
50	ENSG00000287259	15.8198	-8.55421	2.89176	1.85e-08	6.33e-06	NA	NA
51	ENSG00000149212	563.91	-0.991997	0.196838	2.25e-08	7.53e-06	SESN3	sestrin 3 [Source:HGNC Symbol;Acc:HGNC:23060]
52	ENSG00000162817	153.877	-1.04404	0.208816	2.69e-08	8.82e-06	C1orf115	chromosome 1 open reading frame 115 [Source:HGNC Symbol;Acc:HGNC:25873]
53	ENSG00000213401	22.1576	-2.74003	0.546993	2.91e-08	9.37e-06	MAGEA12	MAGE family member A12 [Source:HGNC Symbol;Acc:HGNC:6799]
54	ENSG00000168297	1878.81	0.651823	0.13284	4.49e-08	1.41e-05	PXK	PX domain containing serine/threonine kinase like [Source:HGNC Symbol;Acc:HGNC:23326]
55	ENSG00000111186	913.117	0.490047	0.0996164	4.63e-08	1.41e-05	WNT5B	Wnt family member 5B [Source:HGNC Symbol;Acc:HGNC:16265]
56	ENSG00000237438	32.6401	-3.16386	0.642856	4.63e-08	1.41e-05	CECR7	cat eye syndrome chromosome region, candidate 7 (non-protein coding) [Source:HGNC Symbol;Acc:HGNC:1845]
57	ENSG00000124406	452.044	-0.908286	0.186637	4.95e-08	1.48e-05	ATP8A1	ATPase phospholipid transporting 8A1 [Source:HGNC Symbol;Acc:HGNC:13531]
58	ENSG00000146426	761.033	0.771175	0.158867	5.64e-08	1.63e-05	TIAM2	T-cell lymphoma invasion and metastasis 2 [Source:HGNC Symbol;Acc:HGNC:11806]
59	ENSG00000151090	177.477	-1.32355	0.274647	5.73e-08	1.63e-05	THRB	thyroid hormone receptor beta [Source:HGNC Symbol;Acc:HGNC:11799]
60	ENSG00000144118	2035.02	0.4058	0.082616	5.73e-08	1.63e-05	RALB	RAS like proto-oncogene B [Source:HGNC Symbol;Acc:HGNC:9840]
61	ENSG00000125170	143.657	0.91605	0.189168	5.92e-08	1.65e-05	DOK4	docking protein 4 [Source:HGNC Symbol;Acc:HGNC:19868]
62	ENSG00000204991	545.406	0.541366	0.111135	6.02e-08	1.65e-05	SPIRE2	spire type actin nucleation factor 2 [Source:HGNC Symbol;Acc:HGNC:30623]
63	ENSG00000161671	3167.28	-0.379303	0.0773803	6.21e-08	1.68e-05	EMC10	ER membrane protein complex subunit 10 [Source:HGNC Symbol;Acc:HGNC:27609]
64	ENSG00000178104	2156.97	0.575418	0.119214	6.96e-08	1.85e-05	PDE4DIP	phosphodiesterase 4D interacting protein [Source:HGNC Symbol;Acc:HGNC:15580]
65	ENSG00000178104	2156.97	0.575418	0.119214	6.96e-08	1.85e-05	PDE4DIP	phosphodiesterase 4D interacting protein [Source:HGNC Symbol;Acc:HGNC:15580]
66	ENSG00000138696	104.742	-1.24809	0.262608	8.88e-08	2.32e-05	BMPR1B	bone morphogenetic protein receptor type 1B [Source:HGNC Symbol;Acc:HGNC:1077]
67	ENSG00000148344	3396.11	-0.664229	0.139439	9.05e-08	2.32e-05	PTGES	prostaglandin E synthase [Source:HGNC Symbol;Acc:HGNC:9599]
68	ENSG00000144218	3110.67	-0.644479	0.135277	9.14e-08	2.32e-05	AFF3	AF4/FMR2 family member 3 [Source:HGNC Symbol;Acc:HGNC:6473]
69	ENSG00000067141	1398.65	-0.684739	0.143919	1.02e-07	2.54e-05	NEO1	neogenin 1 [Source:HGNC Symbol;Acc:HGNC:7754]
70	ENSG00000102181	6300.03	-0.450957	0.0948559	1.17e-07	2.88e-05	CD99L2	CD99 molecule like 2 [Source:HGNC Symbol;Acc:HGNC:18237]
71	ENSG00000144749	1482.92	1.56581	0.340674	1.86e-07	4.51e-05	LRIG1	leucine rich repeats and immunoglobulin like domains 1 [Source:HGNC Symbol;Acc:HGNC:17360]
72	ENSG00000187800	1128.21	-0.74938	0.16323	2.01e-07	4.81e-05	PEAR1	platelet endothelial aggregation receptor 1 [Source:HGNC Symbol;Acc:HGNC:33631]
73	ENSG00000183762	242.69	1.13304	0.247882	2.09e-07	4.9e-05	KREMEN1	kringle containing transmembrane protein 1 [Source:HGNC Symbol;Acc:HGNC:17550]
74	ENSG00000112541	1182.01	0.717069	0.156177	2.11e-07	4.9e-05	PDE10A	phosphodiesterase 10A [Source:HGNC Symbol;Acc:HGNC:8772]
75	ENSG00000085871	449.177	-0.584155	0.126784	2.29e-07	5.25e-05	MGST2	microsomal glutathione S-transferase 2 [Source:HGNC Symbol;Acc:HGNC:7063]
76	ENSG00000163131	364.626	1.32792	0.295024	2.63e-07	5.96e-05	CTSS	cathepsin S [Source:HGNC Symbol;Acc:HGNC:2545]
77	ENSG00000238072	16.9273	-0.0389946	0.0998499	2.88e-07	6.42e-05	AC009244.1
78	ENSG00000115325	710.415	0.528106	0.116226	2.97e-07	6.55e-05	DOK1	docking protein 1 [Source:HGNC Symbol;Acc:HGNC:2990]
79	ENSG00000108602	23.4605	-2.67584	0.59416	3.27e-07	7.12e-05	ALDH3A1	aldehyde dehydrogenase 3 family member A1 [Source:HGNC Symbol;Acc:HGNC:405]
80	ENSG00000181031	1184.43	-0.611451	0.136219	3.48e-07	7.48e-05	RPH3AL	rabphilin 3A like (without C2 domains) [Source:HGNC Symbol;Acc:HGNC:10296]
81	ENSG00000091622	2959.75	-0.514248	0.115096	4.11e-07	8.72e-05	PITPNM3	PITPNM family member 3 [Source:HGNC Symbol;Acc:HGNC:21043]
82	ENSG00000184500	715.006	-0.471461	0.104789	4.23e-07	8.86e-05	PROS1	protein S (alpha) [Source:HGNC Symbol;Acc:HGNC:9456]
83	ENSG00000166831	227.036	0.785182	0.177932	4.66e-07	9.63e-05	RBPMS2	RNA binding protein with multiple splicing 2 [Source:HGNC Symbol;Acc:HGNC:19098]
84	ENSG00000142347	162.05	-1.2237	0.280037	5.06e-07	0.000103295	MYO1F	myosin IF [Source:HGNC Symbol;Acc:HGNC:7600]
85	ENSG00000272620	2047.01	-0.543613	0.123515	5.46e-07	0.000110207	AFAP1-AS1	AFAP1 antisense RNA 1 [Source:HGNC Symbol;Acc:HGNC:28141]
86	ENSG00000163161	2811.01	0.305749	0.0676282	6.09e-07	0.000121435	ERCC3	ERCC excision repair 3, TFIIH core complex helicase subunit [Source:HGNC Symbol;Acc:HGNC:3435]
87	ENSG00000082146	1361.86	0.49235	0.112748	6.8e-07	0.00013397	STRADB	STE20-related kinase adaptor beta [Source:HGNC Symbol;Acc:HGNC:13205]
88	ENSG00000117472	286.533	-0.729744	0.168595	6.89e-07	0.000134259	TSPAN1	tetraspanin 1 [Source:HGNC Symbol;Acc:HGNC:20657]
89	ENSG00000259040	10.7706	6.53204	2.42763	7.43e-07	0.00014311	BLOC1S5-TXNDC5	BLOC1S5-TXNDC5 readthrough (NMD candidate) [Source:HGNC Symbol;Acc:HGNC:42001]
90	ENSG00000147872	2524.45	-0.349111	0.07946	7.68e-07	0.000146086	PLIN2	perilipin 2 [Source:HGNC Symbol;Acc:HGNC:248]
91	ENSG00000075461	16.8041	3.19866	0.739638	8.57e-07	0.000161293	CACNG4	calcium voltage-gated channel auxiliary subunit gamma 4 [Source:HGNC Symbol;Acc:HGNC:1408]
92	ENSG00000184497	1051.42	-0.58821	0.137294	8.86e-07	0.000164897	TMEM255B	transmembrane protein 255B [Source:HGNC Symbol;Acc:HGNC:28297]
93	ENSG00000120875	25313.5	-0.5049	0.117609	9.18e-07	0.000168971	DUSP4	dual specificity phosphatase 4 [Source:HGNC Symbol;Acc:HGNC:3070]
94	ENSG00000071051	1837.21	0.45653	0.106627	1.05e-06	0.000191243	NCK2	NCK adaptor protein 2 [Source:HGNC Symbol;Acc:HGNC:7665]
95	ENSG00000118596	697.219	-0.65192	0.154339	1.12e-06	0.000199505	SLC16A7	solute carrier family 16 member 7 [Source:HGNC Symbol;Acc:HGNC:10928]
96	ENSG00000146535	7154.49	0.303699	0.0691715	1.12e-06	0.000199505	GNA12	G protein subunit alpha 12 [Source:HGNC Symbol;Acc:HGNC:4380]
98	ENSG00000154978	5007.25	0.355394	0.0831447	1.28e-06	0.000225274	VOPP1	vesicular, overexpressed in cancer, prosurvival protein 1 [Source:HGNC Symbol;Acc:HGNC:34518]
99	ENSG00000141753	84383.9	-0.541445	0.128917	1.33e-06	0.00023181	IGFBP4	insulin like growth factor binding protein 4 [Source:HGNC Symbol;Acc:HGNC:5473]
100	ENSG00000136867	590.366	0.486732	0.115786	1.36e-06	0.000234015	SLC31A2	solute carrier family 31 member 2 [Source:HGNC Symbol;Acc:HGNC:11017]
101	ENSG00000163795	286.507	-0.642036	0.153616	1.37e-06	0.000234015	ZNF513	zinc finger protein 513 [Source:HGNC Symbol;Acc:HGNC:26498]
102	ENSG00000149571	59.0241	1.51146	0.36529	1.45e-06	0.000244519	KIRREL3	kirre like nephrin family adhesion molecule 3 [Source:HGNC Symbol;Acc:HGNC:23204]
103	ENSG00000072954	1107.7	-0.45317	0.107995	1.48e-06	0.000247966	TMEM38A	transmembrane protein 38A [Source:HGNC Symbol;Acc:HGNC:28462]
104	ENSG00000124491	93.507	-1.22038	0.296658	1.55e-06	0.000256738	F13A1	coagulation factor XIII A chain [Source:HGNC Symbol;Acc:HGNC:3531]
105	ENSG00000180182	6756.76	0.378683	0.0902189	1.73e-06	0.000284517	MED14	mediator complex subunit 14 [Source:HGNC Symbol;Acc:HGNC:2370]
106	ENSG00000114631	461.143	-0.684116	0.166688	1.87e-06	0.000304281	PODXL2	podocalyxin like 2 [Source:HGNC Symbol;Acc:HGNC:17936]
107	ENSG00000134864	28.4184	-1.88331	0.466943	2.03e-06	0.000327045	GGACT	gamma-glutamylamine cyclotransferase [Source:HGNC Symbol;Acc:HGNC:25100]
108	ENSG00000234323	44.8066	1.76215	0.435392	2.06e-06	0.000327889	LINC01505	long intergenic non-protein coding RNA 1505 [Source:HGNC Symbol;Acc:HGNC:51186]
109	ENSG00000133816	23599.7	0.412544	0.103435	2.08e-06	0.000327934	MICAL2	microtubule associated monooxygenase, calponin and LIM domain containing 2 [Source:HGNC Symbol;Acc:HGNC:24693]
110	ENSG00000161203	14611.9	-0.309145	0.0739233	2.17e-06	0.000338913	AP2M1	adaptor related protein complex 2 mu 1 subunit [Source:HGNC Symbol;Acc:HGNC:564]
111	ENSG00000106538	160.697	1.6468	0.413796	2.44e-06	0.00037891	RARRES2	retinoic acid receptor responder 2 [Source:HGNC Symbol;Acc:HGNC:9868]
112	ENSG00000157303	340.048	0.547336	0.135408	2.63e-06	0.000404458	SUSD3	sushi domain containing 3 [Source:HGNC Symbol;Acc:HGNC:28391]
113	ENSG00000240771	39.7148	2.169	0.547886	2.82e-06	0.00043001	ARHGEF25	Rho guanine nucleotide exchange factor 25 [Source:HGNC Symbol;Acc:HGNC:30275]
114	ENSG00000184985	813.426	1.86694	0.471636	2.88e-06	0.000435037	SORCS2	sortilin related VPS10 domain containing receptor 2 [Source:HGNC Symbol;Acc:HGNC:16698]
115	ENSG00000198807	40.926	-1.55645	0.393684	3.14e-06	0.000469574	PAX9	paired box 9 [Source:HGNC Symbol;Acc:HGNC:8623]
116	ENSG00000172292	1246.1	-0.421459	0.104968	3.39e-06	0.000502801	CERS6	ceramide synthase 6 [Source:HGNC Symbol;Acc:HGNC:23826]
117	ENSG00000163638	346.764	1.44828	0.369467	3.46e-06	0.000503721	ADAMTS9	ADAM metallopeptidase with thrombospondin type 1 motif 9 [Source:HGNC Symbol;Acc:HGNC:13202]
118	ENSG00000166224	2883.64	0.355152	0.0878352	3.46e-06	0.000503721	SGPL1	sphingosine-1-phosphate lyase 1 [Source:HGNC Symbol;Acc:HGNC:10817]
119	ENSG00000263528	895.552	0.65706	0.166271	3.58e-06	0.000516667	IKBKE	inhibitor of nuclear factor kappa B kinase subunit epsilon [Source:HGNC Symbol;Acc:HGNC:14552]
120	ENSG00000170373	18101.1	-0.634331	0.161168	3.7e-06	0.000530079	CST1	cystatin SN [Source:HGNC Symbol;Acc:HGNC:2473]
121	ENSG00000124664	2770.67	-0.747099	0.190412	3.76e-06	0.000533121	SPDEF	SAM pointed domain containing ETS transcription factor [Source:HGNC Symbol;Acc:HGNC:17257]
122	ENSG00000139946	213.862	-0.875955	0.225142	4.19e-06	0.000589111	PELI2	pellino E3 ubiquitin protein ligase family member 2 [Source:HGNC Symbol;Acc:HGNC:8828]
123	ENSG00000280441	66.383	-0.0562388	0.116497	4.29e-06	0.000598193	FP236383.1
124	ENSG00000090661	162.236	1.46853	0.380279	4.34e-06	0.000601033	CERS4	ceramide synthase 4 [Source:HGNC Symbol;Acc:HGNC:23747]
125	ENSG00000168234	774.935	0.445554	0.113157	4.53e-06	0.000621669	TTC39C	tetratricopeptide repeat domain 39C [Source:HGNC Symbol;Acc:HGNC:26595]
126	ENSG00000139292	44.9799	-1.59701	0.41284	4.61e-06	0.000627711	LGR5	leucine rich repeat containing G protein-coupled receptor 5 [Source:HGNC Symbol;Acc:HGNC:4504]
127	ENSG00000166033	3087.72	-0.449573	0.11561	5.15e-06	0.000692262	HTRA1	HtrA serine peptidase 1 [Source:HGNC Symbol;Acc:HGNC:9476]
128	ENSG00000161682	320.387	0.624536	0.16171	5.17e-06	0.000692262	FAM171A2	family with sequence similarity 171 member A2 [Source:HGNC Symbol;Acc:HGNC:30480]
129	ENSG00000087258	670.645	1.42048	0.371505	5.23e-06	0.000692473	GNAO1	G protein subunit alpha o1 [Source:HGNC Symbol;Acc:HGNC:4389]
130	ENSG00000142627	24884.8	-0.32008	0.0808919	5.25e-06	0.000692473	EPHA2	EPH receptor A2 [Source:HGNC Symbol;Acc:HGNC:3386]
131	ENSG00000249743	69.9312	1.09042	0.286036	5.54e-06	0.000724179	AC116345.1
132	ENSG00000078070	2004.99	-0.530544	0.137598	5.63e-06	0.000731221	MCCC1	methylcrotonoyl-CoA carboxylase 1 [Source:HGNC Symbol;Acc:HGNC:6936]
133	ENSG00000160326	854.319	0.700051	0.183048	5.77e-06	0.000740016	SLC2A6	solute carrier family 2 member 6 [Source:HGNC Symbol;Acc:HGNC:11011]
134	ENSG00000107372	6641.07	-0.261209	0.0652076	5.79e-06	0.000740016	ZFAND5	zinc finger AN1-type containing 5 [Source:HGNC Symbol;Acc:HGNC:13008]
135	ENSG00000153294	38.3223	-1.43369	0.376138	5.93e-06	0.000752881	ADGRF4	adhesion G protein-coupled receptor F4 [Source:HGNC Symbol;Acc:HGNC:19011]
136	ENSG00000244405	3650.85	-0.354405	0.0909622	6.53e-06	0.000817698	ETV5	ETS variant 5 [Source:HGNC Symbol;Acc:HGNC:3494]
137	ENSG00000148848	73.7757	2.06274	0.550931	6.54e-06	0.000817698	ADAM12	ADAM metallopeptidase domain 12 [Source:HGNC Symbol;Acc:HGNC:190]
138	ENSG00000151025	19.5852	-2.38144	0.62961	6.83e-06	0.000847393	GPR158	G protein-coupled receptor 158 [Source:HGNC Symbol;Acc:HGNC:23689]
139	ENSG00000197822	912.684	-0.84502	0.224728	6.96e-06	0.000856752	OCLN	occludin [Source:HGNC Symbol;Acc:HGNC:8104]
140	ENSG00000110075	7433.95	0.284451	0.074452	7.15e-06	0.000869432	PPP6R3	protein phosphatase 6 regulatory subunit 3 [Source:HGNC Symbol;Acc:HGNC:1173]
141	ENSG00000153250	2571.58	0.270589	0.0686671	7.2e-06	0.000869432	RBMS1	RNA binding motif single stranded interacting protein 1 [Source:HGNC Symbol;Acc:HGNC:9907]
142	ENSG00000177374	520.206	1.30807	0.349546	7.22e-06	0.000869432	HIC1	HIC ZBTB transcriptional repressor 1 [Source:HGNC Symbol;Acc:HGNC:4909]
143	ENSG00000026751	1585.23	-0.875357	0.234807	7.64e-06	0.000914354	SLAMF7	SLAM family member 7 [Source:HGNC Symbol;Acc:HGNC:21394]
144	ENSG00000136999	538.11	-1.01171	0.27478	9.22e-06	0.0010956	NOV	nephroblastoma overexpressed [Source:HGNC Symbol;Acc:HGNC:7885]
145	ENSG00000030304	469.396	-0.732736	0.198748	9.59e-06	0.00113074	MUSK	muscle associated receptor tyrosine kinase [Source:HGNC Symbol;Acc:HGNC:7525]
146	ENSG00000130830	1142.62	0.543211	0.14619	9.72e-06	0.00113846	MPP1	membrane palmitoylated protein 1 [Source:HGNC Symbol;Acc:HGNC:7219]
147	ENSG00000197172	48.6636	-0.0471614	0.106544	9.91e-06	0.0011525	MAGEA6	MAGE family member A6 [Source:HGNC Symbol;Acc:HGNC:6804]
148	ENSG00000248323	412.047	0.74911	0.203903	1.03e-05	0.00118522	LUCAT1	lung cancer associated transcript 1 (non-protein coding) [Source:HGNC Symbol;Acc:HGNC:48498]
149	ENSG00000115966	1864.57	0.301789	0.0791907	1.07e-05	0.00122354	ATF2	activating transcription factor 2 [Source:HGNC Symbol;Acc:HGNC:784]
150	ENSG00000137834	342.982	-0.756479	0.20714	1.09e-05	0.0012344	SMAD6	SMAD family member 6 [Source:HGNC Symbol;Acc:HGNC:6772]
151	ENSG00000143867	928.881	-0.720699	0.19732	1.09e-05	0.0012344	OSR1	odd-skipped related transciption factor 1 [Source:HGNC Symbol;Acc:HGNC:8111]
152	ENSG00000071967	3616.03	0.505748	0.137407	1.12e-05	0.00125442	CYBRD1	cytochrome b reductase 1 [Source:HGNC Symbol;Acc:HGNC:20797]
153	ENSG00000029993	6064.19	-0.298587	0.079555	1.31e-05	0.00145802	HMGB3	high mobility group box 3 [Source:HGNC Symbol;Acc:HGNC:5004]
154	ENSG00000144460	57.9913	-1.0532	0.292234	1.32e-05	0.0014644	NYAP2	neuronal tyrosine-phosphorylated phosphoinositide-3-kinase adaptor 2 [Source:HGNC Symbol;Acc:HGNC:29291]
155	ENSG00000051620	1822.62	0.422011	0.115159	1.44e-05	0.00158389	HEBP2	heme binding protein 2 [Source:HGNC Symbol;Acc:HGNC:15716]
156	ENSG00000186205	206.127	-0.833587	0.234675	1.5e-05	0.0016455	2021-03-01	mitochondrial amidoxime reducing component 1 [Source:HGNC Symbol;Acc:HGNC:26189]
157	ENSG00000158856	365.91	1.04048	0.294658	1.57e-05	0.00170446	DMTN	dematin actin binding protein [Source:HGNC Symbol;Acc:HGNC:3382]
158	ENSG00000065989	3082.5	0.25744	0.0679027	1.6e-05	0.00173186	PDE4A	phosphodiesterase 4A [Source:HGNC Symbol;Acc:HGNC:8780]
159	ENSG00000146678	2435.13	-0.472329	0.131897	1.61e-05	0.00173186	IGFBP1	insulin like growth factor binding protein 1 [Source:HGNC Symbol;Acc:HGNC:5469]
160	ENSG00000285756	786.255	0.397245	0.109312	1.63e-05	0.0017405	NA	NA
161	ENSG00000048991	2560.39	0.277203	0.0744024	1.7e-05	0.00180195	R3HDM1	R3H domain containing 1 [Source:HGNC Symbol;Acc:HGNC:9757]
162	ENSG00000079819	5550.07	0.279297	0.0753236	1.82e-05	0.00191374	EPB41L2	erythrocyte membrane protein band 4.1 like 2 [Source:HGNC Symbol;Acc:HGNC:3379]
163	ENSG00000184937	181.794	1.2116	0.350568	2.01e-05	0.00209891	WT1	Wilms tumor 1 [Source:HGNC Symbol;Acc:HGNC:12796]
164	ENSG00000170786	97.8866	-0.945512	0.273539	2.15e-05	0.00224047	SDR16C5	short chain dehydrogenase/reductase family 16C member 5 [Source:HGNC Symbol;Acc:HGNC:30311]
165	ENSG00000167306	290.01	-0.595052	0.17051	2.2e-05	0.00227627	MYO5B	myosin VB [Source:HGNC Symbol;Acc:HGNC:7603]
166	ENSG00000166123	1616.33	-0.379379	0.106843	2.26e-05	0.00231333	GPT2	glutamic--pyruvic transaminase 2 [Source:HGNC Symbol;Acc:HGNC:18062]
167	ENSG00000055163	285.872	-0.725995	0.210084	2.27e-05	0.00231333	CYFIP2	cytoplasmic FMR1 interacting protein 2 [Source:HGNC Symbol;Acc:HGNC:13760]
168	ENSG00000162576	3302.14	-0.709132	0.205551	2.3e-05	0.00233613	MXRA8	matrix remodeling associated 8 [Source:HGNC Symbol;Acc:HGNC:7542]
169	ENSG00000162302	6720.19	0.27731	0.0770418	2.44e-05	0.00245969	RPS6KA4	ribosomal protein S6 kinase A4 [Source:HGNC Symbol;Acc:HGNC:10433]
170	ENSG00000164932	33.0409	-1.45041	0.425493	2.52e-05	0.0025232	CTHRC1	collagen triple helix repeat containing 1 [Source:HGNC Symbol;Acc:HGNC:18831]
171	ENSG00000175048	756.659	0.333001	0.0936688	2.55e-05	0.00253772	ZDHHC14	zinc finger DHHC-type containing 14 [Source:HGNC Symbol;Acc:HGNC:20341]
172	ENSG00000145685	2040.07	0.410313	0.117132	2.56e-05	0.00253772	LHFPL2	LHFPL tetraspan subfamily member 2 [Source:HGNC Symbol;Acc:HGNC:6588]
173	ENSG00000121864	1747.82	-0.259634	0.0716571	2.58e-05	0.00254484	ZNF639	zinc finger protein 639 [Source:HGNC Symbol;Acc:HGNC:30950]
174	ENSG00000126353	23.2933	-2.17499	0.637875	2.63e-05	0.00257418	CCR7	C-C motif chemokine receptor 7 [Source:HGNC Symbol;Acc:HGNC:1608]
175	ENSG00000151364	933.353	0.426866	0.122509	2.65e-05	0.00258289	KCTD14	potassium channel tetramerization domain containing 14 [Source:HGNC Symbol;Acc:HGNC:23295]
176	ENSG00000111912	1518.42	0.528625	0.153805	2.69e-05	0.00260453	NCOA7	nuclear receptor coactivator 7 [Source:HGNC Symbol;Acc:HGNC:21081]
177	ENSG00000151468	330.938	1.1076	0.329013	2.88e-05	0.00277377	CCDC3	coiled-coil domain containing 3 [Source:HGNC Symbol;Acc:HGNC:23813]
178	ENSG00000128641	4812.7	0.246939	0.0685555	2.92e-05	0.00279136	MYO1B	myosin IB [Source:HGNC Symbol;Acc:HGNC:7596]
179	ENSG00000198963	38.1497	-1.30707	0.38728	2.97e-05	0.00282475	RORB	RAR related orphan receptor B [Source:HGNC Symbol;Acc:HGNC:10259]
180	ENSG00000160255	753.645	-0.572348	0.168432	3.01e-05	0.00284471	ITGB2	integrin subunit beta 2 [Source:HGNC Symbol;Acc:HGNC:6155]
181	ENSG00000157510	1075.75	0.616169	0.182135	3.09e-05	0.00290925	AFAP1L1	actin filament associated protein 1 like 1 [Source:HGNC Symbol;Acc:HGNC:26714]
182	ENSG00000183688	30.1442	1.37106	0.409109	3.14e-05	0.00294193	RFLNB	refilin B [Source:HGNC Symbol;Acc:HGNC:28705]
183	ENSG00000177119	3664.19	0.463791	0.135706	3.21e-05	0.00297373	ANO6	anoctamin 6 [Source:HGNC Symbol;Acc:HGNC:25240]
184	ENSG00000127920	1071.06	0.548595	0.161851	3.21e-05	0.00297373	GNG11	G protein subunit gamma 11 [Source:HGNC Symbol;Acc:HGNC:4403]
185	ENSG00000198286	703.659	0.620844	0.185112	3.38e-05	0.00310653	CARD11	caspase recruitment domain family member 11 [Source:HGNC Symbol;Acc:HGNC:16393]
186	ENSG00000135521	1982.84	0.329324	0.094576	3.41e-05	0.00312284	LTV1	LTV1 ribosome biogenesis factor [Source:HGNC Symbol;Acc:HGNC:21173]
187	ENSG00000047597	265.37	-0.599008	0.178995	3.56e-05	0.00323719	XK	X-linked Kx blood group [Source:HGNC Symbol;Acc:HGNC:12811]
188	ENSG00000122779	2357.43	0.342185	0.0990717	3.62e-05	0.00327592	TRIM24	tripartite motif containing 24 [Source:HGNC Symbol;Acc:HGNC:11812]
189	ENSG00000076351	605.66	0.560801	0.16769	3.69e-05	0.00330608	SLC46A1	solute carrier family 46 member 1 [Source:HGNC Symbol;Acc:HGNC:30521]
190	ENSG00000183570	93.5956	1.54032	0.471788	3.69e-05	0.00330608	PCBP3	poly(rC) binding protein 3 [Source:HGNC Symbol;Acc:HGNC:8651]
191	ENSG00000102804	5965.56	-0.36145	0.105554	3.71e-05	0.00330718	TSC22D1	TSC22 domain family member 1 [Source:HGNC Symbol;Acc:HGNC:16826]
192	ENSG00000078114	52.3074	-1.58968	0.488722	3.73e-05	0.00330845	NEBL	nebulette [Source:HGNC Symbol;Acc:HGNC:16932]
193	ENSG00000204217	2603.99	0.450223	0.133966	3.97e-05	0.00349889	BMPR2	bone morphogenetic protein receptor type 2 [Source:HGNC Symbol;Acc:HGNC:1078]
194	ENSG00000173698	99.3377	-1.32991	0.409135	4.13e-05	0.00360049	ADGRG2	adhesion G protein-coupled receptor G2 [Source:HGNC Symbol;Acc:HGNC:4516]
195	ENSG00000115977	3965.49	0.285428	0.0822536	4.13e-05	0.00360049	AAK1	AP2 associated kinase 1 [Source:HGNC Symbol;Acc:HGNC:19679]
196	ENSG00000124615	1863.67	-0.56802	0.1716	4.15e-05	0.00360049	MOCS1	molybdenum cofactor synthesis 1 [Source:HGNC Symbol;Acc:HGNC:7190]
197	ENSG00000128610	278.875	-0.498102	0.149899	4.22e-05	0.00364154	FEZF1	FEZ family zinc finger 1 [Source:HGNC Symbol;Acc:HGNC:22788]
198	ENSG00000120549	2138.82	0.48478	0.146294	4.42e-05	0.00379743	KIAA1217	KIAA1217 [Source:HGNC Symbol;Acc:HGNC:25428]
199	ENSG00000115339	1328.3	-0.61292	0.187166	4.46e-05	0.00380977	GALNT3	polypeptide N-acetylgalactosaminyltransferase 3 [Source:HGNC Symbol;Acc:HGNC:4125]
200	ENSG00000105926	1270.7	0.309355	0.0906183	4.52e-05	0.00384504	MPP6	membrane palmitoylated protein 6 [Source:HGNC Symbol;Acc:HGNC:18167]
201	ENSG00000067082	8079.83	0.477679	0.144129	4.67e-05	0.00394985	KLF6	Kruppel like factor 6 [Source:HGNC Symbol;Acc:HGNC:2235]
202	ENSG00000163629	808.795	-0.448884	0.135709	4.71e-05	0.00396519	PTPN13	protein tyrosine phosphatase, non-receptor type 13 [Source:HGNC Symbol;Acc:HGNC:9646]
203	ENSG00000088205	3513.62	0.325267	0.096165	4.76e-05	0.00398793	DDX18	DEAD-box helicase 18 [Source:HGNC Symbol;Acc:HGNC:2741]
204	ENSG00000168032	452.665	-1.10931	0.346288	4.79e-05	0.00398793	ENTPD3	ectonucleoside triphosphate diphosphohydrolase 3 [Source:HGNC Symbol;Acc:HGNC:3365]
205	ENSG00000003402	3299.01	0.980194	0.304976	4.92e-05	0.00406147	CFLAR	CASP8 and FADD like apoptosis regulator [Source:HGNC Symbol;Acc:HGNC:1876]
206	ENSG00000102760	270.625	-0.668337	0.206294	4.92e-05	0.00406147	RGCC	regulator of cell cycle [Source:HGNC Symbol;Acc:HGNC:20369]
207	ENSG00000070087	1356.01	-0.342475	0.10122	5.06e-05	0.00414619	PFN2	profilin 2 [Source:HGNC Symbol;Acc:HGNC:8882]
208	ENSG00000196739	660.923	0.729344	0.226288	5.08e-05	0.00414619	COL27A1	collagen type XXVII alpha 1 chain [Source:HGNC Symbol;Acc:HGNC:22986]
209	ENSG00000136560	965.322	0.407629	0.123807	5.37e-05	0.00436297	TANK	TRAF family member associated NFKB activator [Source:HGNC Symbol;Acc:HGNC:11562]
210	ENSG00000251191	18.1721	-1.97142	0.613505	5.56e-05	0.00448235	LINC00589	long intergenic non-protein coding RNA 589 [Source:HGNC Symbol;Acc:HGNC:32299]
211	ENSG00000108551	918.824	-0.846235	0.266664	5.57e-05	0.00448235	RASD1	ras related dexamethasone induced 1 [Source:HGNC Symbol;Acc:HGNC:15828]
212	ENSG00000166920	827.083	1.52659	0.486608	5.72e-05	0.00458083	C15orf48	chromosome 15 open reading frame 48 [Source:HGNC Symbol;Acc:HGNC:29898]
213	ENSG00000019186	252.049	-1.02269	0.325003	5.93e-05	0.00472565	CYP24A1	cytochrome P450 family 24 subfamily A member 1 [Source:HGNC Symbol;Acc:HGNC:2602]
214	ENSG00000204802	121.563	-1.16021	0.370408	5.97e-05	0.00473464	AL590399.1
215	ENSG00000146555	1061.98	-0.45938	0.142201	6e-05	0.00474014	SDK1	sidekick cell adhesion molecule 1 [Source:HGNC Symbol;Acc:HGNC:19307]
216	ENSG00000110693	16.2362	-2.09125	0.682223	6.05e-05	0.00475733	SOX6	SRY-box 6 [Source:HGNC Symbol;Acc:HGNC:16421]
217	ENSG00000172731	2670.66	-0.297648	0.0887613	6.37e-05	0.00498697	LRRC20	leucine rich repeat containing 20 [Source:HGNC Symbol;Acc:HGNC:23421]
218	ENSG00000197448	1981.16	0.378707	0.116352	6.45e-05	0.00501939	GSTK1	glutathione S-transferase kappa 1 [Source:HGNC Symbol;Acc:HGNC:16906]
219	ENSG00000121753	186.83	1.11991	0.359676	6.47e-05	0.00501939	ADGRB2	adhesion G protein-coupled receptor B2 [Source:HGNC Symbol;Acc:HGNC:944]
220	ENSG00000116396	176.048	0.712155	0.226285	6.58e-05	0.00507288	KCNC4	potassium voltage-gated channel subfamily C member 4 [Source:HGNC Symbol;Acc:HGNC:6236]
221	ENSG00000196782	436.722	-0.660959	0.210047	6.6e-05	0.00507288	MAML3	mastermind like transcriptional coactivator 3 [Source:HGNC Symbol;Acc:HGNC:16272]
222	ENSG00000130589	3220.75	0.46951	0.14521	6.67e-05	0.00509682	HELZ2	helicase with zinc finger 2 [Source:HGNC Symbol;Acc:HGNC:30021]
223	ENSG00000104332	100.522	-0.781818	0.249712	6.78e-05	0.00513565	SFRP1	secreted frizzled related protein 1 [Source:HGNC Symbol;Acc:HGNC:10776]
224	ENSG00000167642	10507.9	-0.552434	0.172369	6.79e-05	0.00513565	SPINT2	serine peptidase inhibitor, Kunitz type 2 [Source:HGNC Symbol;Acc:HGNC:11247]
225	ENSG00000213066	1416.02	0.325279	0.0990967	6.81e-05	0.00513565	FGFR1OP	FGFR1 oncogene partner [Source:HGNC Symbol;Acc:HGNC:17012]
226	ENSG00000234745	16037.8	0.448477	0.137067	7.06e-05	0.00530257	HLA-B	major histocompatibility complex, class I, B [Source:HGNC Symbol;Acc:HGNC:4932]
227	ENSG00000140199	1177.66	-0.308872	0.0929797	7.27e-05	0.00543644	SLC12A6	solute carrier family 12 member 6 [Source:HGNC Symbol;Acc:HGNC:10914]
228	ENSG00000136052	1097.13	0.315736	0.0963795	7.45e-05	0.00553032	SLC41A2	solute carrier family 41 member 2 [Source:HGNC Symbol;Acc:HGNC:31045]
229	ENSG00000175745	1017.81	-0.487972	0.154611	7.46e-05	0.00553032	NR2F1	nuclear receptor subfamily 2 group F member 1 [Source:HGNC Symbol;Acc:HGNC:7975]
230	ENSG00000196914	13328.4	0.24652	0.0733815	7.62e-05	0.00562488	ARHGEF12	Rho guanine nucleotide exchange factor 12 [Source:HGNC Symbol;Acc:HGNC:14193]
231	ENSG00000132109	656.98	0.343288	0.106562	7.95e-05	0.00582687	TRIM21	tripartite motif containing 21 [Source:HGNC Symbol;Acc:HGNC:11312]
232	ENSG00000164236	2353.08	0.352324	0.109641	7.97e-05	0.00582687	ANKRD33B	ankyrin repeat domain 33B [Source:HGNC Symbol;Acc:HGNC:35240]
233	ENSG00000108960	766.917	0.340705	0.106049	8.32e-05	0.00605668	MMD	monocyte to macrophage differentiation associated [Source:HGNC Symbol;Acc:HGNC:7153]
234	ENSG00000058804	5314.68	-0.28732	0.0882356	8.58e-05	0.00621661	NDC1	NDC1 transmembrane nucleoporin [Source:HGNC Symbol;Acc:HGNC:25525]
235	ENSG00000198168	1114.15	-0.334879	0.104928	8.89e-05	0.00641513	SVIP	small VCP interacting protein [Source:HGNC Symbol;Acc:HGNC:25238]
236	ENSG00000138031	2886.62	0.414142	0.132168	8.95e-05	0.0064339	ADCY3	adenylate cyclase 3 [Source:HGNC Symbol;Acc:HGNC:234]
237	ENSG00000185442	283.462	-0.717911	0.235936	9.13e-05	0.00653241	FAM174B	family with sequence similarity 174 member B [Source:HGNC Symbol;Acc:HGNC:34339]
238	ENSG00000174456	264.229	-0.51857	0.168406	9.2e-05	0.00655669	C12orf76	chromosome 12 open reading frame 76 [Source:HGNC Symbol;Acc:HGNC:33790]
239	ENSG00000204397	53.1824	-0.962606	0.319077	9.55e-05	0.0067507	CARD16	caspase recruitment domain family member 16 [Source:HGNC Symbol;Acc:HGNC:33701]
240	ENSG00000205213	2996.75	-0.764279	0.253554	9.55e-05	0.0067507	LGR4	leucine rich repeat containing G protein-coupled receptor 4 [Source:HGNC Symbol;Acc:HGNC:13299]
242	ENSG00000099998	1751.98	-0.66595	0.220336	9.77e-05	0.00687215	GGT5	gamma-glutamyltransferase 5 [Source:HGNC Symbol;Acc:HGNC:4260]
243	ENSG00000148908	2569.43	0.371467	0.118454	9.84e-05	0.00689478	RGS10	regulator of G protein signaling 10 [Source:HGNC Symbol;Acc:HGNC:9992]
244	ENSG00000138193	1979.67	-0.517568	0.170258	9.97e-05	0.0069587	PLCE1	phospholipase C epsilon 1 [Source:HGNC Symbol;Acc:HGNC:17175]
245	ENSG00000227617	18.3622	1.65004	0.548913	0.000100317	0.00697054	CERS6-AS1	CERS6 antisense RNA 1 [Source:HGNC Symbol;Acc:HGNC:44485]
246	ENSG00000184860	362.289	-0.574289	0.189775	0.00010153	0.00702568	SDR42E1	short chain dehydrogenase/reductase family 42E, member 1 [Source:HGNC Symbol;Acc:HGNC:29834]
247	ENSG00000134769	671.939	-0.798583	0.267882	0.00010426	0.00714829	DTNA	dystrobrevin alpha [Source:HGNC Symbol;Acc:HGNC:3057]
248	ENSG00000215182	36.0054	-0.0518435	0.110818	0.000104464	0.00714829	MUC5AC	mucin 5AC, oligomeric mucus/gel-forming [Source:HGNC Symbol;Acc:HGNC:7515]
249	ENSG00000090266	1607.4	0.335701	0.106594	0.000104873	0.00714829	NDUFB2	NADH:ubiquinone oxidoreductase subunit B2 [Source:HGNC Symbol;Acc:HGNC:7697]
250	ENSG00000134247	19.6528	-0.0365146	0.0977584	0.000105009	0.00714829	PTGFRN	prostaglandin F2 receptor inhibitor [Source:HGNC Symbol;Acc:HGNC:9601]
251	ENSG00000142875	1335.27	0.498052	0.162155	0.00010606	0.00719062	PRKACB	protein kinase cAMP-activated catalytic subunit beta [Source:HGNC Symbol;Acc:HGNC:9381]
252	ENSG00000151917	168.44	0.769589	0.258982	0.000109235	0.00737604	BEND6	BEN domain containing 6 [Source:HGNC Symbol;Acc:HGNC:20871]
253	ENSG00000226919	461.388	-0.747978	0.25144	0.000110213	0.00741214	AL365184.1
254	ENSG00000001036	4250.36	0.329066	0.104926	0.00011326	0.00758664	FUCA2	fucosidase, alpha-L- 2, plasma [Source:HGNC Symbol;Acc:HGNC:4008]
255	ENSG00000166046	317.286	-0.597329	0.201612	0.000121716	0.00812057	TCP11L2	t-complex 11 like 2 [Source:HGNC Symbol;Acc:HGNC:28627]
256	ENSG00000041802	2183.91	-0.339332	0.10997	0.00012322	0.00818828	LSG1	large 60S subunit nuclear export GTPase 1 [Source:HGNC Symbol;Acc:HGNC:25652]
257	ENSG00000171302	5755.61	0.219426	0.0674433	0.000127868	0.00846352	CANT1	calcium activated nucleotidase 1 [Source:HGNC Symbol;Acc:HGNC:19721]
258	ENSG00000140030	26.9726	2.0029	0.695593	0.000128963	0.00850242	GPR65	G protein-coupled receptor 65 [Source:HGNC Symbol;Acc:HGNC:4517]
259	ENSG00000169926	1062.87	0.848015	0.291918	0.000130573	0.00857484	KLF13	Kruppel like factor 13 [Source:HGNC Symbol;Acc:HGNC:13672]
260	ENSG00000079156	450.767	0.543594	0.183384	0.000131775	0.00861993	OSBPL6	oxysterol binding protein like 6 [Source:HGNC Symbol;Acc:HGNC:16388]
261	ENSG00000117519	20025.8	0.2254	0.0691798	0.000133815	0.0087193	CNN3	calponin 3 [Source:HGNC Symbol;Acc:HGNC:2157]
262	ENSG00000187243	429.631	-0.717378	0.246741	0.000135182	0.00874565	MAGED4B	MAGE family member D4B [Source:HGNC Symbol;Acc:HGNC:22880]
263	ENSG00000250786	115.769	1.50396	0.527392	0.000135263	0.00874565	SNHG18	small nucleolar RNA host gene 18 [Source:HGNC Symbol;Acc:HGNC:49007]
264	ENSG00000105516	243.431	-0.588626	0.200914	0.000136157	0.00876959	DBP	D-box binding PAR bZIP transcription factor [Source:HGNC Symbol;Acc:HGNC:2697]
265	ENSG00000108984	70.594	-0.108036	0.267455	0.00013995	0.00897933	MAP2K6	mitogen-activated protein kinase kinase 6 [Source:HGNC Symbol;Acc:HGNC:6846]
266	ENSG00000106460	1470.84	-0.366505	0.121668	0.000141352	0.00903465	TMEM106B	transmembrane protein 106B [Source:HGNC Symbol;Acc:HGNC:22407]
267	ENSG00000053747	3026.46	-0.551898	0.189118	0.000143834	0.00912977	LAMA3	laminin subunit alpha 3 [Source:HGNC Symbol;Acc:HGNC:6483]
268	ENSG00000197622	3178.36	0.229289	0.0716136	0.00014393	0.00912977	CDC42SE1	CDC42 small effector 1 [Source:HGNC Symbol;Acc:HGNC:17719]
269	ENSG00000135048	2564.6	-0.35035	0.115862	0.000145104	0.00915864	TMEM2	transmembrane protein 2 [Source:HGNC Symbol;Acc:HGNC:11869]
270	ENSG00000136521	1512	-0.291911	0.0945596	0.000145479	0.00915864	NDUFB5	NADH:ubiquinone oxidoreductase subunit B5 [Source:HGNC Symbol;Acc:HGNC:7700]
271	ENSG00000154914	380.948	0.644549	0.222741	0.000146929	0.00921528	USP43	ubiquitin specific peptidase 43 [Source:HGNC Symbol;Acc:HGNC:20072]
272	ENSG00000177054	740.835	0.361102	0.11957	0.000148751	0.00929472	ZDHHC13	zinc finger DHHC-type containing 13 [Source:HGNC Symbol;Acc:HGNC:18413]
273	ENSG00000112902	176.648	1.28267	0.453189	0.000149721	0.00932058	SEMA5A	semaphorin 5A [Source:HGNC Symbol;Acc:HGNC:10736]
274	ENSG00000170989	155.758	1.00218	0.352681	0.00015413	0.00955155	S1PR1	sphingosine-1-phosphate receptor 1 [Source:HGNC Symbol;Acc:HGNC:3165]
275	ENSG00000125449	688.118	-0.353948	0.117885	0.000154573	0.00955155	ARMC7	armadillo repeat containing 7 [Source:HGNC Symbol;Acc:HGNC:26168]
276	ENSG00000283445	311.845	-0.530062	0.182844	0.000156175	0.00961509	AL136985.3
277	ENSG00000154165	34.1851	-0.0708002	0.136665	0.000160485	0.00984427	GPR15	G protein-coupled receptor 15 [Source:HGNC Symbol;Acc:HGNC:4469]
278	ENSG00000256269	2155.44	0.29725	0.0971704	0.000161386	0.00986341	HMBS	hydroxymethylbilane synthase [Source:HGNC Symbol;Acc:HGNC:4982]
279	ENSG00000284707	300.976	0.630101	0.2204	0.000165421	0.0100732	AC079781.5
280	ENSG00000234664	495.181	-0.513189	0.17746	0.000167753	0.0101782	HMGN2P5	high mobility group nucleosomal binding domain 2 pseudogene 5 [Source:HGNC Symbol;Acc:HGNC:33568]
281	ENSG00000119772	441.287	0.370665	0.125474	0.000173781	0.0104999	DNMT3A	DNA methyltransferase 3 alpha [Source:HGNC Symbol;Acc:HGNC:2978]
282	ENSG00000138448	3262.54	0.378672	0.12857	0.000174308	0.0104999	ITGAV	integrin subunit alpha V [Source:HGNC Symbol;Acc:HGNC:6150]
283	ENSG00000176340	5440.92	0.268439	0.0871657	0.000175121	0.010511	COX8A	cytochrome c oxidase subunit 8A [Source:HGNC Symbol;Acc:HGNC:2294]
284	ENSG00000155265	37.5917	1.10674	0.395389	0.000175877	0.0105187	GOLGA7B	golgin A7 family member B [Source:HGNC Symbol;Acc:HGNC:31668]
285	ENSG00000158292	1425.77	-0.602779	0.212995	0.00017918	0.0106781	GPR153	G protein-coupled receptor 153 [Source:HGNC Symbol;Acc:HGNC:23618]
286	ENSG00000171863	20435.3	0.180316	0.0563923	0.00018268	0.0108273	RPS7	ribosomal protein S7 [Source:HGNC Symbol;Acc:HGNC:10440]
287	ENSG00000155561	7428.39	0.372465	0.127285	0.000182977	0.0108273	NUP205	nucleoporin 205 [Source:HGNC Symbol;Acc:HGNC:18658]
288	ENSG00000106153	7455.76	0.202559	0.064111	0.000184801	0.0108967	CHCHD2	coiled-coil-helix-coiled-coil-helix domain containing 2 [Source:HGNC Symbol;Acc:HGNC:21645]
289	ENSG00000166444	1213.24	0.462445	0.160603	0.000186573	0.0109626	ST5	suppression of tumorigenicity 5 [Source:HGNC Symbol;Acc:HGNC:11350]
290	ENSG00000099937	62.4207	-1.08245	0.391274	0.000187918	0.011003	SERPIND1	serpin family D member 1 [Source:HGNC Symbol;Acc:HGNC:4838]
291	ENSG00000179240	201.532	-0.669301	0.23899	0.000192743	0.0112463	AP002360.1
292	ENSG00000077616	68.8203	-0.0626763	0.123912	0.000193876	0.0112731	NAALAD2	N-acetylated alpha-linked acidic dipeptidase 2 [Source:HGNC Symbol;Acc:HGNC:14526]
293	ENSG00000177663	1003.48	0.410076	0.142008	0.00019831	0.011491	IL17RA	interleukin 17 receptor A [Source:HGNC Symbol;Acc:HGNC:5985]
294	ENSG00000120256	1813.78	0.41317	0.145309	0.000199962	0.0115468	LRP11	LDL receptor related protein 11 [Source:HGNC Symbol;Acc:HGNC:16936]
295	ENSG00000122694	392.817	0.907909	0.329374	0.000200721	0.0115508	GLIPR2	GLI pathogenesis related 2 [Source:HGNC Symbol;Acc:HGNC:18007]
296	ENSG00000145545	1584.96	0.403883	0.140305	0.000202153	0.0115933	SRD5A1	steroid 5 alpha-reductase 1 [Source:HGNC Symbol;Acc:HGNC:11284]
297	ENSG00000173992	808.374	0.300651	0.10119	0.0002032	0.0116136	CCS	copper chaperone for superoxide dismutase [Source:HGNC Symbol;Acc:HGNC:1613]
298	ENSG00000196358	247.836	1.18527	0.434911	0.000204557	0.0116514	NTNG2	netrin G2 [Source:HGNC Symbol;Acc:HGNC:14288]
299	ENSG00000125637	284.687	0.718098	0.259692	0.00020551	0.011666	PSD4	pleckstrin and Sec7 domain containing 4 [Source:HGNC Symbol;Acc:HGNC:19096]
300	ENSG00000152377	102.648	-1.21219	0.447083	0.000207173	0.0117207	SPOCK1	SPARC/osteonectin, cwcv and kazal like domains proteoglycan 1 [Source:HGNC Symbol;Acc:HGNC:11251]
301	ENSG00000149328	33.9411	-1.26056	0.464777	0.000214368	0.0120869	GLB1L2	galactosidase beta 1 like 2 [Source:HGNC Symbol;Acc:HGNC:25129]
302	ENSG00000138381	2220.88	0.206224	0.0660242	0.000217508	0.0122228	ASNSD1	asparagine synthetase domain containing 1 [Source:HGNC Symbol;Acc:HGNC:24910]
303	ENSG00000073803	1047.05	-0.272611	0.0913305	0.000222614	0.0124679	MAP3K13	mitogen-activated protein kinase kinase kinase 13 [Source:HGNC Symbol;Acc:HGNC:6852]
304	ENSG00000173581	991.648	-0.346363	0.120053	0.000224018	0.0124835	CCDC106	coiled-coil domain containing 106 [Source:HGNC Symbol;Acc:HGNC:30181]
305	ENSG00000106070	3202.82	0.29017	0.098927	0.000224385	0.0124835	GRB10	growth factor receptor bound protein 10 [Source:HGNC Symbol;Acc:HGNC:4564]
306	ENSG00000136935	1102.7	-0.426764	0.151272	0.000225248	0.0124901	GOLGA1	golgin A1 [Source:HGNC Symbol;Acc:HGNC:4424]
307	ENSG00000224870	653.33	-0.341339	0.118234	0.000227734	0.0125648	AL391244.1
308	ENSG00000114503	3060.39	-0.210098	0.0677356	0.000228097	0.0125648	NCBP2	nuclear cap binding protein subunit 2 [Source:HGNC Symbol;Acc:HGNC:7659]
309	ENSG00000120889	6019.34	0.391165	0.138635	0.000235979	0.0129564	TNFRSF10B	TNF receptor superfamily member 10b [Source:HGNC Symbol;Acc:HGNC:11905]
310	ENSG00000118515	1416.24	0.372231	0.130992	0.000240955	0.0131864	SGK1	serum/glucocorticoid regulated kinase 1 [Source:HGNC Symbol;Acc:HGNC:10810]
311	ENSG00000157764	1304.05	0.389452	0.138004	0.000243484	0.0132814	BRAF	B-Raf proto-oncogene, serine/threonine kinase [Source:HGNC Symbol;Acc:HGNC:1097]
312	ENSG00000121858	1248.23	1.07333	0.402244	0.000251178	0.0136566	TNFSF10	TNF superfamily member 10 [Source:HGNC Symbol;Acc:HGNC:11925]
313	ENSG00000115541	4093.81	0.289673	0.099342	0.000253141	0.0137188	HSPE1	heat shock protein family E (Hsp10) member 1 [Source:HGNC Symbol;Acc:HGNC:5269]
314	ENSG00000196975	1285	0.383333	0.136383	0.000256209	0.0138403	ANXA4	annexin A4 [Source:HGNC Symbol;Acc:HGNC:542]
315	ENSG00000164362	255.061	-1.41437	0.539748	0.000257707	0.0138741	TERT	telomerase reverse transcriptase [Source:HGNC Symbol;Acc:HGNC:11730]
316	ENSG00000221978	3561.29	-0.244657	0.0820063	0.000258494	0.0138741	CCNL2	cyclin L2 [Source:HGNC Symbol;Acc:HGNC:20570]
317	ENSG00000135046	16118.3	-0.18309	0.0584761	0.000261822	0.0140013	ANXA1	annexin A1 [Source:HGNC Symbol;Acc:HGNC:533]
318	ENSG00000065268	2086.16	0.221572	0.0732098	0.000262535	0.0140013	WDR18	WD repeat domain 18 [Source:HGNC Symbol;Acc:HGNC:17956]
319	ENSG00000028277	1117.96	1.18091	0.450076	0.000265506	0.0141148	POU2F2	POU class 2 homeobox 2 [Source:HGNC Symbol;Acc:HGNC:9213]
320	ENSG00000006210	101.452	1.78288	0.685295	0.000267059	0.0141525	CX3CL1	C-X3-C motif chemokine ligand 1 [Source:HGNC Symbol;Acc:HGNC:10647]
321	ENSG00000128271	356.807	0.744913	0.279395	0.000268487	0.0141832	ADORA2A	adenosine A2a receptor [Source:HGNC Symbol;Acc:HGNC:263]
322	ENSG00000230882	205.859	-0.74567	0.279168	0.000269349	0.014184	AC005077.4
323	ENSG00000155744	614.666	0.490858	0.179899	0.000270347	0.014192	FAM126B	family with sequence similarity 126 member B [Source:HGNC Symbol;Acc:HGNC:28593]
324	ENSG00000103888	2090.46	0.779737	0.293832	0.000279144	0.0145935	CEMIP	cell migration inducing hyaluronan binding protein [Source:HGNC Symbol;Acc:HGNC:29213]
325	ENSG00000124486	12576.6	0.243927	0.0822993	0.00027974	0.0145935	USP9X	ubiquitin specific peptidase 9, X-linked [Source:HGNC Symbol;Acc:HGNC:12632]
326	ENSG00000149564	6832.54	-0.465944	0.173472	0.000284972	0.0148203	ESAM	endothelial cell adhesion molecule [Source:HGNC Symbol;Acc:HGNC:17474]
327	ENSG00000169629	399.928	0.509057	0.188971	0.000292492	0.0151643	RGPD8	RANBP2-like and GRIP domain containing 8 [Source:HGNC Symbol;Acc:HGNC:9849]
328	ENSG00000137878	75.5	-0.041828	0.101505	0.00029848	0.015427	GCOM1	GRINL1A complex locus 1 [Source:HGNC Symbol;Acc:HGNC:26424]
329	ENSG00000106554	3643.61	0.211094	0.0700017	0.000300294	0.015473	CHCHD3	coiled-coil-helix-coiled-coil-helix domain containing 3 [Source:HGNC Symbol;Acc:HGNC:21906]
330	ENSG00000115363	1205.98	0.430671	0.157831	0.000305966	0.0157169	EVA1A	eva-1 homolog A, regulator of programmed cell death [Source:HGNC Symbol;Acc:HGNC:25816]
331	ENSG00000011028	1933.54	0.38814	0.140848	0.000309453	0.0158474	MRC2	mannose receptor C type 2 [Source:HGNC Symbol;Acc:HGNC:16875]
332	ENSG00000120937	20.4285	3.58708	1.41757	0.000317303	0.0161999	NPPB	natriuretic peptide B [Source:HGNC Symbol;Acc:HGNC:7940]
333	ENSG00000158805	1025.81	0.34641	0.125271	0.000320062	0.0162911	ZNF276	zinc finger protein 276 [Source:HGNC Symbol;Acc:HGNC:23330]
334	ENSG00000116266	1099.8	0.316997	0.113518	0.000327173	0.0166026	STXBP3	syntaxin binding protein 3 [Source:HGNC Symbol;Acc:HGNC:11446]
335	ENSG00000125347	2586.88	0.619242	0.236757	0.00033015	0.016703	IRF1	interferon regulatory factor 1 [Source:HGNC Symbol;Acc:HGNC:6116]
336	ENSG00000100302	97.3673	0.995439	0.389723	0.000338923	0.0170952	RASD2	RASD family member 2 [Source:HGNC Symbol;Acc:HGNC:18229]
337	ENSG00000170369	708.982	-0.760742	0.296816	0.000341431	0.01717	CST2	cystatin SA [Source:HGNC Symbol;Acc:HGNC:2474]
338	ENSG00000228474	3055.14	0.251932	0.0886757	0.000351623	0.0176296	OST4	oligosaccharyltransferase complex subunit 4, non-catalytic [Source:HGNC Symbol;Acc:HGNC:32483]
339	ENSG00000125864	281.507	-0.479337	0.181711	0.00035783	0.0178873	BFSP1	beaded filament structural protein 1 [Source:HGNC Symbol;Acc:HGNC:1040]
340	ENSG00000065978	41336.1	-0.188665	0.0599919	0.000362608	0.0180721	YBX1	Y-box binding protein 1 [Source:HGNC Symbol;Acc:HGNC:8014]
341	ENSG00000214407	74.0797	-1.08833	0.433948	0.000365171	0.0181028	LINC02085	long intergenic non-protein coding RNA 2085 [Source:HGNC Symbol;Acc:HGNC:27190]
342	ENSG00000132170	1824.82	-0.218155	0.0741518	0.000365385	0.0181028	PPARG	peroxisome proliferator activated receptor gamma [Source:HGNC Symbol;Acc:HGNC:9236]
343	ENSG00000172350	59.3297	0.85052	0.334666	0.000367558	0.0181567	ABCG4	ATP binding cassette subfamily G member 4 [Source:HGNC Symbol;Acc:HGNC:13884]
344	ENSG00000136522	1513.29	-0.253573	0.0892269	0.000375687	0.0184824	MRPL47	mitochondrial ribosomal protein L47 [Source:HGNC Symbol;Acc:HGNC:16652]
345	ENSG00000185630	656.388	0.532528	0.20563	0.000376359	0.0184824	PBX1	PBX homeobox 1 [Source:HGNC Symbol;Acc:HGNC:8632]
346	ENSG00000012660	11422.5	0.261224	0.0917301	0.000380061	0.0186068	ELOVL5	ELOVL fatty acid elongase 5 [Source:HGNC Symbol;Acc:HGNC:21308]
347	ENSG00000140848	1301.36	0.281581	0.100752	0.000381113	0.0186068	CPNE2	copine 2 [Source:HGNC Symbol;Acc:HGNC:2315]
348	ENSG00000047365	518.192	-0.509644	0.197761	0.000390202	0.0189529	ARAP2	ArfGAP with RhoGAP domain, ankyrin repeat and PH domain 2 [Source:HGNC Symbol;Acc:HGNC:16924]
349	ENSG00000258659	537.889	-0.53449	0.207896	0.000390466	0.0189529	TRIM34	tripartite motif containing 34 [Source:HGNC Symbol;Acc:HGNC:10063]
351	ENSG00000283228	34.6712	0.00783299	0.0865389	0.000397086	0.0192185	AC068547.1
352	ENSG00000125285	23.3777	-1.29841	0.513106	0.000405822	0.0195847	SOX21	SRY-box 21 [Source:HGNC Symbol;Acc:HGNC:11197]
354	ENSG00000104856	1224.23	0.919778	0.370007	0.000407818	0.0196245	RELB	RELB proto-oncogene, NF-kB subunit [Source:HGNC Symbol;Acc:HGNC:9956]
355	ENSG00000225914	48.9636	-0.964861	0.389526	0.000415589	0.0199411	AL671511.1
356	ENSG00000180573	649.36	-0.426096	0.163748	0.000429601	0.0205546	HIST1H2AC	histone cluster 1 H2A family member c [Source:HGNC Symbol;Acc:HGNC:4733]
357	ENSG00000144231	2563.2	0.242778	0.0865212	0.000433879	0.0207001	POLR2D	RNA polymerase II subunit D [Source:HGNC Symbol;Acc:HGNC:9191]
358	ENSG00000078142	1770.35	0.248754	0.0890675	0.000450004	0.0214084	PIK3C3	phosphatidylinositol 3-kinase catalytic subunit type 3 [Source:HGNC Symbol;Acc:HGNC:8974]
359	ENSG00000106028	3551.25	0.212761	0.0722703	0.000453403	0.0214483	SSBP1	single stranded DNA binding protein 1 [Source:HGNC Symbol;Acc:HGNC:11317]
360	ENSG00000273301	54.8951	-0.880849	0.359178	0.000453403	0.0214483	AC016717.2
361	ENSG00000041353	935.033	-0.58205	0.233897	0.000456574	0.0215374	RAB27B	RAB27B, member RAS oncogene family [Source:HGNC Symbol;Acc:HGNC:9767]
362	ENSG00000117152	411.105	0.667023	0.270676	0.0004685	0.0220379	RGS4	regulator of G protein signaling 4 [Source:HGNC Symbol;Acc:HGNC:10000]
363	ENSG00000167792	4616.98	0.205963	0.071249	0.000475532	0.0222869	NDUFV1	NADH:ubiquinone oxidoreductase core subunit V1 [Source:HGNC Symbol;Acc:HGNC:7716]
364	ENSG00000169255	984.986	-0.329006	0.124803	0.000478584	0.0222869	B3GALNT1	beta-1,3-N-acetylgalactosaminyltransferase 1 (globoside blood group) [Source:HGNC Symbol;Acc:HGNC:918]
365	ENSG00000131773	1663.31	-0.427465	0.167852	0.000478687	0.0222869	KHDRBS3	KH RNA binding domain containing, signal transduction associated 3 [Source:HGNC Symbol;Acc:HGNC:18117]
366	ENSG00000117114	1783.07	-0.680115	0.278058	0.000479117	0.0222869	ADGRL2	adhesion G protein-coupled receptor L2 [Source:HGNC Symbol;Acc:HGNC:18582]
367	ENSG00000169299	3336.58	0.411642	0.161219	0.000484575	0.0224784	PGM2	phosphoglucomutase 2 [Source:HGNC Symbol;Acc:HGNC:8906]
368	ENSG00000105948	510.233	0.364535	0.140976	0.000498947	0.0230811	TTC26	tetratricopeptide repeat domain 26 [Source:HGNC Symbol;Acc:HGNC:21882]
369	ENSG00000164056	1738.01	-0.759562	0.317038	0.000506216	0.0233529	SPRY1	sprouty RTK signaling antagonist 1 [Source:HGNC Symbol;Acc:HGNC:11269]
370	ENSG00000084636	128.675	0.784764	0.327445	0.000515722	0.0236817	COL16A1	collagen type XVI alpha 1 chain [Source:HGNC Symbol;Acc:HGNC:2193]
371	ENSG00000144233	1655.09	0.290735	0.109295	0.000516172	0.0236817	AMMECR1L	AMMECR1 like [Source:HGNC Symbol;Acc:HGNC:28658]
372	ENSG00000080819	3123.27	-0.436106	0.172433	0.000520417	0.0237635	CPOX	coproporphyrinogen oxidase [Source:HGNC Symbol;Acc:HGNC:2321]
373	ENSG00000111752	887.932	-0.397479	0.156881	0.000521962	0.0237635	PHC1	polyhomeotic homolog 1 [Source:HGNC Symbol;Acc:HGNC:3182]
374	ENSG00000254087	1328.54	0.44326	0.176925	0.000522213	0.0237635	LYN	LYN proto-oncogene, Src family tyrosine kinase [Source:HGNC Symbol;Acc:HGNC:6735]
375	ENSG00000198910	4575.8	0.685488	0.282129	0.000526754	0.0239052	L1CAM	L1 cell adhesion molecule [Source:HGNC Symbol;Acc:HGNC:6470]
376	ENSG00000126785	809.058	-0.442882	0.17852	0.000530366	0.0240041	RHOJ	ras homolog family member J [Source:HGNC Symbol;Acc:HGNC:688]
377	ENSG00000197321	5628.41	0.354826	0.138082	0.00053525	0.0241598	SVIL	supervillin [Source:HGNC Symbol;Acc:HGNC:11480]
378	ENSG00000187098	2042.33	-0.53947	0.222427	0.000556027	0.0250302	MITF	melanogenesis associated transcription factor [Source:HGNC Symbol;Acc:HGNC:7105]
379	ENSG00000116237	10401.8	-0.20809	0.0744291	0.000559878	0.025136	ICMT	isoprenylcysteine carboxyl methyltransferase [Source:HGNC Symbol;Acc:HGNC:5350]
380	ENSG00000120594	53.4436	-1.07877	0.461346	0.00057095	0.0255645	PLXDC2	plexin domain containing 2 [Source:HGNC Symbol;Acc:HGNC:21013]
381	ENSG00000063660	2464.71	0.385333	0.15328	0.00057272	0.0255754	GPC1	glypican 1 [Source:HGNC Symbol;Acc:HGNC:4449]
382	ENSG00000143537	6924.82	-0.270178	0.10157	0.000575642	0.0256375	ADAM15	ADAM metallopeptidase domain 15 [Source:HGNC Symbol;Acc:HGNC:193]
383	ENSG00000136542	2575.28	-0.313867	0.121407	0.000580389	0.0257804	GALNT5	polypeptide N-acetylgalactosaminyltransferase 5 [Source:HGNC Symbol;Acc:HGNC:4127]
384	ENSG00000127528	1648.23	-0.394082	0.164087	0.000585082	0.025817	KLF2	Kruppel like factor 2 [Source:HGNC Symbol;Acc:HGNC:6347]
385	ENSG00000226332	62.6571	-0.722176	0.304566	0.000587204	0.025817	AL354836.1
386	ENSG00000185187	195.928	-0.611272	0.257362	0.000588078	0.025817	SIGIRR	single Ig and TIR domain containing [Source:HGNC Symbol;Acc:HGNC:30575]
387	ENSG00000244038	8564.8	-0.154136	0.0517864	0.000588575	0.025817	DDOST	dolichyl-diphosphooligosaccharide--protein glycosyltransferase non-catalytic subunit [Source:HGNC Symbol;Acc:HGNC:2728]
388	ENSG00000160932	3163.37	0.717115	0.304041	0.000589076	0.025817	LY6E	lymphocyte antigen 6 family member E [Source:HGNC Symbol;Acc:HGNC:6727]
389	ENSG00000166387	109.239	-0.744286	0.317031	0.000590464	0.025817	PPFIBP2	PPFIA binding protein 2 [Source:HGNC Symbol;Acc:HGNC:9250]
390	ENSG00000049449	11963.3	0.405619	0.159598	0.000596498	0.0260129	RCN1	reticulocalbin 1 [Source:HGNC Symbol;Acc:HGNC:9934]
391	ENSG00000049449	11963.3	0.405619	0.159598	0.000596498	0.0260129	RCN1	reticulocalbin 1 [Source:HGNC Symbol;Acc:HGNC:9934]
392	ENSG00000138061	4850.69	0.952881	0.408751	0.000598321	0.0260246	CYP1B1	cytochrome P450 family 1 subfamily B member 1 [Source:HGNC Symbol;Acc:HGNC:2597]
393	ENSG00000180287	163.837	-0.938039	0.40613	0.000600507	0.026052	PLD5	phospholipase D family member 5 [Source:HGNC Symbol;Acc:HGNC:26879]
394	ENSG00000215817	40.5373	-0.868638	0.370456	0.000605469	0.0261994	ZC3H11B	zinc finger CCCH-type containing 11B pseudogene [Source:HGNC Symbol;Acc:HGNC:25659]
395	ENSG00000272695	378.38	-0.444026	0.181726	0.000624334	0.0269461	GAS6-AS2	GAS6 antisense RNA 2 (head to head) [Source:HGNC Symbol;Acc:HGNC:43694]
396	ENSG00000162383	66.5328	-0.854605	0.37002	0.000632441	0.0272259	SLC1A7	solute carrier family 1 member 7 [Source:HGNC Symbol;Acc:HGNC:10945]
397	ENSG00000158373	455.213	-0.381668	0.154272	0.000635168	0.0272731	HIST1H2BD	histone cluster 1 H2B family member d [Source:HGNC Symbol;Acc:HGNC:4747]
398	ENSG00000115112	56.0025	1.49059	0.660632	0.000636919	0.0272784	TFCP2L1	transcription factor CP2 like 1 [Source:HGNC Symbol;Acc:HGNC:17925]
399	ENSG00000139719	2231.26	-0.24353	0.091115	0.000646429	0.027615	VPS33A	VPS33A, CORVET/HOPS core subunit [Source:HGNC Symbol;Acc:HGNC:18179]
400	ENSG00000116754	6606.09	-0.180486	0.0645603	0.000650771	0.0277105	SRSF11	serine and arginine rich splicing factor 11 [Source:HGNC Symbol;Acc:HGNC:10782]
401	ENSG00000131558	1959.19	0.280957	0.10824	0.000651972	0.0277105	EXOC4	exocyst complex component 4 [Source:HGNC Symbol;Acc:HGNC:30389]
402	ENSG00000176853	4724.24	0.222305	0.0817597	0.000665879	0.0282299	FAM91A1	family with sequence similarity 91 member A1 [Source:HGNC Symbol;Acc:HGNC:26306]
403	ENSG00000139083	1807.21	0.248496	0.0937694	0.000675225	0.0285539	ETV6	ETS variant 6 [Source:HGNC Symbol;Acc:HGNC:3495]
404	ENSG00000247199	16.794	-0.0451116	0.103953	0.000680396	0.0286506	AC091948.1
405	ENSG00000128833	1741.75	-0.563246	0.241601	0.000680935	0.0286506	MYO5C	myosin VC [Source:HGNC Symbol;Acc:HGNC:7604]
406	ENSG00000125965	118.28	0.877099	0.386077	0.000684225	0.0287169	GDF5	growth differentiation factor 5 [Source:HGNC Symbol;Acc:HGNC:4220]
407	ENSG00000172201	136.66	-0.838886	0.370508	0.000695472	0.0291159	ID4	inhibitor of DNA binding 4, HLH protein [Source:HGNC Symbol;Acc:HGNC:5363]
408	ENSG00000152784	1955.49	-0.490801	0.209439	0.000700123	0.0292376	PRDM8	PR/SET domain 8 [Source:HGNC Symbol;Acc:HGNC:13993]
409	ENSG00000185989	3651.54	0.207667	0.0822268	0.000714023	0.0297439	RASA3	RAS p21 protein activator 3 [Source:HGNC Symbol;Acc:HGNC:20331]
410	ENSG00000080802	1179.25	0.25302	0.0968581	0.000730496	0.0303546	CNOT4	CCR4-NOT transcription complex subunit 4 [Source:HGNC Symbol;Acc:HGNC:7880]
411	ENSG00000134202	2282.25	0.533521	0.228022	0.000740753	0.0306983	GSTM3	glutathione S-transferase mu 3 [Source:HGNC Symbol;Acc:HGNC:4635]
412	ENSG00000072133	87.1956	-0.0724119	0.138069	0.000742583	0.0306983	RPS6KA6	ribosomal protein S6 kinase A6 [Source:HGNC Symbol;Acc:HGNC:10435]
413	ENSG00000119138	399.794	-0.474614	0.203027	0.000744269	0.0306983	KLF9	Kruppel like factor 9 [Source:HGNC Symbol;Acc:HGNC:1123]
414	ENSG00000018510	3206.63	0.266334	0.103566	0.000747607	0.0307603	AGPS	alkylglycerone phosphate synthase [Source:HGNC Symbol;Acc:HGNC:327]
415	ENSG00000001561	1150.01	-0.626403	0.278091	0.00075116	0.0308307	ENPP4	ectonucleotide pyrophosphatase/phosphodiesterase 4 (putative) [Source:HGNC Symbol;Acc:HGNC:3359]
416	ENSG00000186522	4640.93	0.281912	0.111178	0.000757887	0.0310307	2021-09-10	septin 10 [Source:HGNC Symbol;Acc:HGNC:14349]
417	ENSG00000127863	343.432	-0.518957	0.22583	0.000778095	0.0316986	TNFRSF19	TNF receptor superfamily member 19 [Source:HGNC Symbol;Acc:HGNC:11915]
418	ENSG00000155313	1755.9	-0.299228	0.120438	0.000779334	0.0316986	USP25	ubiquitin specific peptidase 25 [Source:HGNC Symbol;Acc:HGNC:12624]
419	ENSG00000061337	71.9582	-0.924928	0.418879	0.000781686	0.0316986	LZTS1	leucine zipper tumor suppressor 1 [Source:HGNC Symbol;Acc:HGNC:13861]
420	ENSG00000158186	258.736	0.523246	0.228404	0.000781769	0.0316986	MRAS	muscle RAS oncogene homolog [Source:HGNC Symbol;Acc:HGNC:7227]
421	ENSG00000115884	4848.88	0.242932	0.0935856	0.000799464	0.0322956	SDC1	syndecan 1 [Source:HGNC Symbol;Acc:HGNC:10658]
422	ENSG00000151632	38.4973	-0.023795	0.0908038	0.000801195	0.0322956	AKR1C2	aldo-keto reductase family 1 member C2 [Source:HGNC Symbol;Acc:HGNC:385]
423	ENSG00000188687	24.6937	1.55005	0.73198	0.00080228	0.0322956	SLC4A5	solute carrier family 4 member 5 [Source:HGNC Symbol;Acc:HGNC:18168]
424	ENSG00000143933	26368.1	0.256466	0.0999412	0.000806355	0.0323818	CALM2	calmodulin 2 [Source:HGNC Symbol;Acc:HGNC:1445]
425	ENSG00000054793	228.55	0.784251	0.355168	0.000810043	0.0324521	ATP9A	ATPase phospholipid transporting 9A (putative) [Source:HGNC Symbol;Acc:HGNC:13540]
426	ENSG00000197006	3230.93	-0.218284	0.0820032	0.000816858	0.032647	METTL9	methyltransferase like 9 [Source:HGNC Symbol;Acc:HGNC:24586]
427	ENSG00000103351	466.164	-0.426081	0.18291	0.000831436	0.0331505	CLUAP1	clusterin associated protein 1 [Source:HGNC Symbol;Acc:HGNC:19009]
428	ENSG00000167996	39360.2	0.321184	0.1323	0.00083539	0.0332291	FTH1	ferritin heavy chain 1 [Source:HGNC Symbol;Acc:HGNC:3976]
429	ENSG00000160678	18.9792	-0.0649357	0.125992	0.000839466	0.0332487	S100A1	S100 calcium binding protein A1 [Source:HGNC Symbol;Acc:HGNC:10486]
430	ENSG00000169169	397.46	-0.446084	0.193583	0.000840711	0.0332487	CPT1C	carnitine palmitoyltransferase 1C [Source:HGNC Symbol;Acc:HGNC:18540]
431	ENSG00000128487	1983.01	0.314753	0.12866	0.000841839	0.0332487	SPECC1	sperm antigen with calponin homology and coiled-coil domains 1 [Source:HGNC Symbol;Acc:HGNC:30615]
432	ENSG00000213694	134.072	-0.673478	0.306144	0.000849609	0.0334766	S1PR3	sphingosine-1-phosphate receptor 3 [Source:HGNC Symbol;Acc:HGNC:3167]
433	ENSG00000163485	33.9294	1.75436	0.841468	0.000855005	0.0336101	ADORA1	adenosine A1 receptor [Source:HGNC Symbol;Acc:HGNC:262]
434	ENSG00000169122	41.6233	-0.0452657	0.103965	0.000857581	0.0336324	FAM110B	family with sequence similarity 110 member B [Source:HGNC Symbol;Acc:HGNC:28587]
435	ENSG00000084073	3602.54	-0.190585	0.0701358	0.0008636	0.0337894	ZMPSTE24	zinc metallopeptidase STE24 [Source:HGNC Symbol;Acc:HGNC:12877]
436	ENSG00000114346	8590.32	-0.297392	0.120374	0.000870364	0.0339108	ECT2	epithelial cell transforming 2 [Source:HGNC Symbol;Acc:HGNC:3155]
437	ENSG00000235563	17.2805	-1.43833	0.653812	0.000870755	0.0339108	AL445183.2
438	ENSG00000131323	2528.35	0.380479	0.162472	0.000878163	0.03412	TRAF3	TNF receptor associated factor 3 [Source:HGNC Symbol;Acc:HGNC:12033]
440	ENSG00000117614	1455.32	-0.249189	0.0978359	0.000885196	0.0342557	SYF2	SYF2 pre-mRNA splicing factor [Source:HGNC Symbol;Acc:HGNC:19824]
441	ENSG00000148400	3182.96	0.232563	0.0901325	0.000885748	0.0342557	NOTCH1	notch 1 [Source:HGNC Symbol;Acc:HGNC:7881]
442	ENSG00000184709	104.738	-0.639341	0.292555	0.000897236	0.0346201	LRRC26	leucine rich repeat containing 26 [Source:HGNC Symbol;Acc:HGNC:31409]
443	ENSG00000165959	972.004	0.436316	0.190661	0.000904617	0.0347369	CLMN	calmin [Source:HGNC Symbol;Acc:HGNC:19972]
444	ENSG00000180035	412.007	-0.381536	0.163907	0.000906248	0.0347369	ZNF48	zinc finger protein 48 [Source:HGNC Symbol;Acc:HGNC:13114]
445	ENSG00000147324	1371.88	0.268725	0.107733	0.000906487	0.0347369	MFHAS1	malignant fibrous histiocytoma amplified sequence 1 [Source:HGNC Symbol;Acc:HGNC:16982]
446	ENSG00000180861	29.3767	-0.063485	0.12394	0.000908647	0.0347402	LINC01559	long intergenic non-protein coding RNA 1559 [Source:HGNC Symbol;Acc:HGNC:26598]
447	ENSG00000148671	314.555	-0.66528	0.307823	0.000923626	0.0352325	ADIRF	adipogenesis regulatory factor [Source:HGNC Symbol;Acc:HGNC:24043]
448	ENSG00000197081	10108.9	0.259912	0.103695	0.000929037	0.0353583	IGF2R	insulin like growth factor 2 receptor [Source:HGNC Symbol;Acc:HGNC:5467]
449	ENSG00000205795	87.8512	0.768956	0.35859	0.000931553	0.0353736	CYS1	cystin 1 [Source:HGNC Symbol;Acc:HGNC:18525]
450	ENSG00000269190	895.87	0.398588	0.173865	0.000942109	0.0356936	FBXO17	F-box protein 17 [Source:HGNC Symbol;Acc:HGNC:18754]
451	ENSG00000105767	184.281	0.607366	0.27898	0.000948347	0.0358488	CADM4	cell adhesion molecule 4 [Source:HGNC Symbol;Acc:HGNC:30825]
452	ENSG00000114541	231.686	0.665191	0.308362	0.00095651	0.0360116	FRMD4B	FERM domain containing 4B [Source:HGNC Symbol;Acc:HGNC:24886]
453	ENSG00000157933	5934.34	-0.241418	0.0948209	0.000956956	0.0360116	SKI	SKI proto-oncogene [Source:HGNC Symbol;Acc:HGNC:10896]
454	ENSG00000147082	96.8264	0.708282	0.334923	0.000975349	0.0366215	CCNB3	cyclin B3 [Source:HGNC Symbol;Acc:HGNC:18709]
455	ENSG00000258430	119.093	0.897397	0.428661	0.000992615	0.0371864	AL583722.2
456	ENSG00000095951	1532.63	0.333758	0.141457	0.000997719	0.0372942	HIVEP1	human immunodeficiency virus type I enhancer binding protein 1 [Source:HGNC Symbol;Acc:HGNC:4920]
457	ENSG00000175866	2204	-0.244541	0.0971101	0.00100612	0.0375244	BAIAP2	BAI1 associated protein 2 [Source:HGNC Symbol;Acc:HGNC:947]
458	ENSG00000102109	764.742	-0.42291	0.189142	0.00101536	0.037723	PCSK1N	proprotein convertase subtilisin/kexin type 1 inhibitor [Source:HGNC Symbol;Acc:HGNC:17301]
459	ENSG00000010438	887.989	-0.655956	0.309672	0.00101595	0.037723	PRSS3	protease, serine 3 [Source:HGNC Symbol;Acc:HGNC:9486]
460	ENSG00000135083	2957.71	-0.361758	0.15782	0.00102551	0.0379937	CCNJL	cyclin J like [Source:HGNC Symbol;Acc:HGNC:25876]
461	ENSG00000151694	2006.84	0.255004	0.103382	0.00102937	0.0380526	ADAM17	ADAM metallopeptidase domain 17 [Source:HGNC Symbol;Acc:HGNC:195]
462	ENSG00000175701	659.75	0.331297	0.141925	0.0010336	0.0381247	LINC00116	long intergenic non-protein coding RNA 116 [Source:HGNC Symbol;Acc:HGNC:27339]
463	ENSG00000183943	1062.79	0.308439	0.130832	0.00104647	0.03845	PRKX	protein kinase, X-linked [Source:HGNC Symbol;Acc:HGNC:9441]
464	ENSG00000135469	484.655	-0.344874	0.150852	0.00104701	0.03845	COQ10A	coenzyme Q10A [Source:HGNC Symbol;Acc:HGNC:26515]
465	ENSG00000171388	376.648	-0.490627	0.227032	0.00105057	0.0384963	APLN	apelin [Source:HGNC Symbol;Acc:HGNC:16665]
466	ENSG00000105825	1312.07	0.510279	0.235844	0.0010627	0.0388559	TFPI2	tissue factor pathway inhibitor 2 [Source:HGNC Symbol;Acc:HGNC:11761]
467	ENSG00000185551	13180.1	-0.213537	0.0825416	0.00108029	0.0394129	NR2F2	nuclear receptor subfamily 2 group F member 2 [Source:HGNC Symbol;Acc:HGNC:7976]
468	ENSG00000183873	4633.76	-0.270084	0.114059	0.00108703	0.0395725	SCN5A	sodium voltage-gated channel alpha subunit 5 [Source:HGNC Symbol;Acc:HGNC:10593]
470	ENSG00000164120	38.1423	-0.0553597	0.113799	0.00109271	0.0396929	HPGD	hydroxyprostaglandin dehydrogenase 15-(NAD) [Source:HGNC Symbol;Acc:HGNC:5154]
471	ENSG00000168765	1154.05	0.302792	0.12848	0.00111258	0.0403275	GSTM4	glutathione S-transferase mu 4 [Source:HGNC Symbol;Acc:HGNC:4636]
472	ENSG00000197457	755.199	0.700601	0.338568	0.00111547	0.040345	STMN3	stathmin 3 [Source:HGNC Symbol;Acc:HGNC:15926]
473	ENSG00000116209	3520.9	-0.211612	0.0829468	0.00113251	0.040873	TMEM59	transmembrane protein 59 [Source:HGNC Symbol;Acc:HGNC:1239]
474	ENSG00000146232	1661.94	0.729705	0.353198	0.00115449	0.0415765	NFKBIE	NFKB inhibitor epsilon [Source:HGNC Symbol;Acc:HGNC:7799]
475	ENSG00000137845	7306.99	0.240751	0.097742	0.00115932	0.041623	ADAM10	ADAM metallopeptidase domain 10 [Source:HGNC Symbol;Acc:HGNC:188]
476	ENSG00000205002	60.7194	-0.0788863	0.149569	0.00116216	0.041623	AARD	alanine and arginine rich domain containing protein [Source:HGNC Symbol;Acc:HGNC:33842]
477	ENSG00000197249	286.645	1.02219	0.515544	0.00116324	0.041623	SERPINA1	serpin family A member 1 [Source:HGNC Symbol;Acc:HGNC:8941]
478	ENSG00000151892	58.2115	-0.750401	0.366442	0.00117017	0.0417817	GFRA1	GDNF family receptor alpha 1 [Source:HGNC Symbol;Acc:HGNC:4243]
479	ENSG00000130755	19.7244	1.28017	0.640276	0.00117729	0.0419467	GMFG	glia maturation factor gamma [Source:HGNC Symbol;Acc:HGNC:4374]
480	ENSG00000204525	13730.9	0.240505	0.0980806	0.0011844	0.0421104	HLA-C	major histocompatibility complex, class I, C [Source:HGNC Symbol;Acc:HGNC:4933]
481	ENSG00000084207	6365.22	0.443211	0.206504	0.00119028	0.0421518	GSTP1	glutathione S-transferase pi 1 [Source:HGNC Symbol;Acc:HGNC:4638]
482	ENSG00000110080	1864.3	0.298178	0.128848	0.00119238	0.0421518	ST3GAL4	ST3 beta-galactoside alpha-2,3-sialyltransferase 4 [Source:HGNC Symbol;Acc:HGNC:10864]
483	ENSG00000169116	119.756	-0.524646	0.250294	0.00119312	0.0421518	PARM1	prostate androgen-regulated mucin-like protein 1 [Source:HGNC Symbol;Acc:HGNC:24536]
484	ENSG00000227507	150.817	3.12022	1.83335	0.00119852	0.0422536	LTB	lymphotoxin beta [Source:HGNC Symbol;Acc:HGNC:6711]
485	ENSG00000231999	53.0591	-0.671343	0.329035	0.00120214	0.0422922	FLJ27354	uncharacterized LOC400761 [Source:NCBI gene;Acc:400761]
486	ENSG00000242802	1485.72	0.307046	0.133221	0.00120575	0.0423302	AP5Z1	adaptor related protein complex 5 zeta 1 subunit [Source:HGNC Symbol;Acc:HGNC:22197]
487	ENSG00000143033	1374.29	0.347681	0.155404	0.00122369	0.042703	MTF2	metal response element binding transcription factor 2 [Source:HGNC Symbol;Acc:HGNC:29535]
488	ENSG00000237945	12.2517	-0.0225878	0.0902896	0.00122422	0.042703	LINC00649	long intergenic non-protein coding RNA 649 [Source:HGNC Symbol;Acc:HGNC:44305]
489	ENSG00000203760	686.467	0.263329	0.110369	0.00122513	0.042703	CENPW	centromere protein W [Source:HGNC Symbol;Acc:HGNC:21488]
490	ENSG00000197565	42.2314	-0.0460983	0.104647	0.0012288	0.042703	COL4A6	collagen type IV alpha 6 chain [Source:HGNC Symbol;Acc:HGNC:2208]
491	ENSG00000065054	9434.58	-0.354701	0.159444	0.00123009	0.042703	SLC9A3R2	SLC9A3 regulator 2 [Source:HGNC Symbol;Acc:HGNC:11076]
492	ENSG00000177679	65.9286	0.730042	0.360611	0.00123167	0.042703	SRRM3	serine/arginine repetitive matrix 3 [Source:HGNC Symbol;Acc:HGNC:26729]
493	ENSG00000164841	75.5228	-0.656313	0.321967	0.00124125	0.0428779	TMEM74	transmembrane protein 74 [Source:HGNC Symbol;Acc:HGNC:26409]
494	ENSG00000064199	890.293	0.261733	0.109819	0.00124183	0.0428779	SPA17	sperm autoantigenic protein 17 [Source:HGNC Symbol;Acc:HGNC:11210]
495	ENSG00000169100	16167.6	0.261908	0.108068	0.00124638	0.0429464	SLC25A6	solute carrier family 25 member 6 [Source:HGNC Symbol;Acc:HGNC:10992]
496	ENSG00000145990	921.078	0.322607	0.142643	0.00126163	0.0433254	GFOD1	glucose-fructose oxidoreductase domain containing 1 [Source:HGNC Symbol;Acc:HGNC:21096]
497	ENSG00000184613	28.6716	-0.0397195	0.0995666	0.00126405	0.0433254	NELL2	neural EGFL like 2 [Source:HGNC Symbol;Acc:HGNC:7751]
498	ENSG00000110047	17131.2	0.360415	0.159917	0.00126514	0.0433254	EHD1	EH domain containing 1 [Source:HGNC Symbol;Acc:HGNC:3242]
499	ENSG00000139998	441.99	0.517585	0.250203	0.00127786	0.0435563	RAB15	RAB15, member RAS oncogene family [Source:HGNC Symbol;Acc:HGNC:20150]
500	ENSG00000231925	17886	0.248964	0.109811	0.00127953	0.0435563	TAPBP	TAP binding protein [Source:HGNC Symbol;Acc:HGNC:11566]
501	ENSG00000213185	635.896	-0.485432	0.233199	0.00127969	0.0435563	FAM24B	family with sequence similarity 24 member B [Source:HGNC Symbol;Acc:HGNC:23475]
502	ENSG00000181026	1421.14	0.316221	0.140254	0.00130738	0.0444086	AEN	apoptosis enhancing nuclease [Source:HGNC Symbol;Acc:HGNC:25722]
503	ENSG00000132334	1542.31	0.348983	0.157129	0.00131846	0.0446943	PTPRE	protein tyrosine phosphatase, receptor type E [Source:HGNC Symbol;Acc:HGNC:9669]
504	ENSG00000148468	3790.64	0.251573	0.10555	0.00133432	0.0451404	FAM171A1	family with sequence similarity 171 member A1 [Source:HGNC Symbol;Acc:HGNC:23522]
505	ENSG00000280604	10.8163	1.6779	0.846897	0.00133881	0.0452009	AJ239328.1
506	ENSG00000189067	5394.91	0.411824	0.189521	0.00134674	0.0453772	LITAF	lipopolysaccharide induced TNF factor [Source:HGNC Symbol;Acc:HGNC:16841]
507	ENSG00000261371	84.7971	-0.803477	0.413789	0.0013604	0.0456614	PECAM1	platelet and endothelial cell adhesion molecule 1 [Source:HGNC Symbol;Acc:HGNC:8823]
508	ENSG00000174547	2107.91	0.191697	0.0750505	0.00136063	0.0456614	MRPL11	mitochondrial ribosomal protein L11 [Source:HGNC Symbol;Acc:HGNC:14042]
509	ENSG00000070540	1182.98	0.209558	0.0841796	0.00136695	0.0457819	WIPI1	WD repeat domain, phosphoinositide interacting 1 [Source:HGNC Symbol;Acc:HGNC:25471]
510	ENSG00000171298	1159.67	0.413231	0.195663	0.00137436	0.0459382	GAA	glucosidase alpha, acid [Source:HGNC Symbol;Acc:HGNC:4065]
511	ENSG00000196262	54290.5	0.160375	0.0607907	0.00138233	0.0461126	PPIA	peptidylprolyl isomerase A [Source:HGNC Symbol;Acc:HGNC:9253]
512	ENSG00000243276	10.7552	-0.040379	0.100069	0.00138792	0.0462069	AC068633.1
513	ENSG00000137193	2391.98	0.461949	0.22405	0.00139825	0.0464586	PIM1	Pim-1 proto-oncogene, serine/threonine kinase [Source:HGNC Symbol;Acc:HGNC:8986]
514	ENSG00000114491	1338.15	0.414423	0.201942	0.00141636	0.0469427	UMPS	uridine monophosphate synthetase [Source:HGNC Symbol;Acc:HGNC:12563]
515	ENSG00000170683	53.1375	-0.127713	0.43418	0.00141874	0.0469427	OR10A3	olfactory receptor family 10 subfamily A member 3 [Source:HGNC Symbol;Acc:HGNC:8162]
516	ENSG00000118777	412.729	-0.712424	0.369346	0.00142223	0.0469427	ABCG2	ATP binding cassette subfamily G member 2 (Junior blood group) [Source:HGNC Symbol;Acc:HGNC:74]
517	ENSG00000162892	169.273	1.26425	0.67991	0.00142403	0.0469427	IL24	interleukin 24 [Source:HGNC Symbol;Acc:HGNC:11346]
518	ENSG00000154518	4927.16	0.193767	0.0768881	0.00144442	0.0475211	ATP5G3	ATP synthase, H+ transporting, mitochondrial Fo complex subunit C3 (subunit 9) [Source:HGNC Symbol;Acc:HGNC:843]
519	ENSG00000152270	226.655	-0.40909	0.195774	0.0014476	0.0475324	PDE3B	phosphodiesterase 3B [Source:HGNC Symbol;Acc:HGNC:8779]
520	ENSG00000131018	1250.55	-0.439366	0.214088	0.00146604	0.0480436	SYNE1	spectrin repeat containing nuclear envelope protein 1 [Source:HGNC Symbol;Acc:HGNC:17089]
521	ENSG00000184702	73.8021	0.624067	0.320051	0.00148899	0.0486779	2021-09-05	septin 5 [Source:HGNC Symbol;Acc:HGNC:9164]
522	ENSG00000139722	4551.74	-0.25386	0.10943	0.00149121	0.0486779	VPS37B	VPS37B, ESCRT-I subunit [Source:HGNC Symbol;Acc:HGNC:25754]
523	ENSG00000171051	164.639	1.07494	0.583189	0.00150107	0.0489044	FPR1	formyl peptide receptor 1 [Source:HGNC Symbol;Acc:HGNC:3826]
524	ENSG00000172965	4467.12	0.335584	0.156357	0.00150738	0.0490027	MIR4435-2HG	MIR4435-2 host gene [Source:HGNC Symbol;Acc:HGNC:35163]
525	ENSG00000172965	4467.12	0.335584	0.156357	0.00150738	0.0490027	MIR4435-2HG	MIR4435-2 host gene [Source:HGNC Symbol;Acc:HGNC:35163]
526	ENSG00000124920	775.294	0.397419	0.191036	0.00150994	0.0490027	MYRF	myelin regulatory factor [Source:HGNC Symbol;Acc:HGNC:1181]
527	ENSG00000196660	16.8862	-0.0447913	0.103456	0.00152267	0.0493205	SLC30A10	solute carrier family 30 member 10 [Source:HGNC Symbol;Acc:HGNC:25355]
528	ENSG00000196781	5050.23	0.221098	0.0916034	0.00152565	0.0493214	TLE1	transducin like enhancer of split 1 [Source:HGNC Symbol;Acc:HGNC:11837]
529	ENSG00000172348	61.6975	-0.760888	0.402227	0.00153884	0.049652	RCAN2	regulator of calcineurin 2 [Source:HGNC Symbol;Acc:HGNC:3041]
530	ENSG00000205981	662.261	-0.274387	0.121447	0.00154516	0.0497601	DNAJC19	DnaJ heat shock protein family (Hsp40) member C19 [Source:HGNC Symbol;Acc:HGNC:30528]
531	ENSG00000254470	1898.63	0.261711	0.114253	0.00155077	0.0498449	AP5B1	adaptor related protein complex 5 beta 1 subunit [Source:HGNC Symbol;Acc:HGNC:25104]
532	ENSG00000026508	26302.7	0.417249	0.204044	0.00155609	0.0499201	CD44	CD44 molecule (Indian blood group) [Source:HGNC Symbol;Acc:HGNC:1681]
533	ENSG00000157613	4916.64	0.27434	0.121124	0.00156756	0.0501918	CREB3L1	cAMP responsive element binding protein 3 like 1 [Source:HGNC Symbol;Acc:HGNC:18856]
534	ENSG00000048052	1426.01	0.5368	0.275344	0.00158026	0.0505019	HDAC9	histone deacetylase 9 [Source:HGNC Symbol;Acc:HGNC:14065]
535	ENSG00000144824	2597.92	0.343844	0.160614	0.00158721	0.0505081	PHLDB2	pleckstrin homology like domain family B member 2 [Source:HGNC Symbol;Acc:HGNC:29573]
536	ENSG00000185532	168.168	-0.742554	0.399906	0.00158728	0.0505081	PRKG1	protein kinase, cGMP-dependent, type I [Source:HGNC Symbol;Acc:HGNC:9414]
537	ENSG00000149179	892.403	0.282198	0.126455	0.0015895	0.0505081	C11orf49	chromosome 11 open reading frame 49 [Source:HGNC Symbol;Acc:HGNC:28720]
538	ENSG00000182057	65.393	0.56761	0.292066	0.00159569	0.05056	OGFRP1	opioid growth factor receptor pseudogene 1 [Source:HGNC Symbol;Acc:HGNC:50511]
539	ENSG00000166394	156.42	-0.456639	0.228995	0.00160123	0.05056	CYB5R2	cytochrome b5 reductase 2 [Source:HGNC Symbol;Acc:HGNC:24376]
540	ENSG00000228623	16.3207	-0.0398501	0.0996348	0.00160265	0.05056	ZNF883	zinc finger protein 883 [Source:HGNC Symbol;Acc:HGNC:27271]
541	ENSG00000132256	873.982	-0.361974	0.173471	0.00160321	0.05056	TRIM5	tripartite motif containing 5 [Source:HGNC Symbol;Acc:HGNC:16276]
542	ENSG00000176826	567.546	-0.966322	0.543328	0.0016589	0.0522179	FKBP9P1	FK506 binding protein 9 pseudogene 1 [Source:HGNC Symbol;Acc:HGNC:23568]
543	ENSG00000077380	4568.1	0.235918	0.101989	0.00167279	0.0525565	DYNC1I2	dynein cytoplasmic 1 intermediate chain 2 [Source:HGNC Symbol;Acc:HGNC:2964]
544	ENSG00000116198	1710.91	-0.38021	0.185617	0.00167924	0.0526601	CEP104	centrosomal protein 104 [Source:HGNC Symbol;Acc:HGNC:24866]
545	ENSG00000153786	4627.07	-0.198983	0.0847508	0.0016962	0.0530092	ZDHHC7	zinc finger DHHC-type containing 7 [Source:HGNC Symbol;Acc:HGNC:18459]
546	ENSG00000137462	237.597	0.665587	0.358889	0.0016967	0.0530092	TLR2	toll like receptor 2 [Source:HGNC Symbol;Acc:HGNC:11848]
547	ENSG00000198930	19.5298	-0.0288145	0.0929838	0.00170023	0.0530205	CSAG1	chondrosarcoma associated gene 1 [Source:HGNC Symbol;Acc:HGNC:24294]
548	ENSG00000129295	60.8967	-0.682594	0.369348	0.00172184	0.0535946	LRRC6	leucine rich repeat containing 6 [Source:HGNC Symbol;Acc:HGNC:16725]
549	ENSG00000164687	1425.21	-0.312246	0.14371	0.00175501	0.0545258	FABP5	fatty acid binding protein 5 [Source:HGNC Symbol;Acc:HGNC:3560]
550	ENSG00000167772	300.837	-0.661064	0.362253	0.00176403	0.0546755	ANGPTL4	angiopoietin like 4 [Source:HGNC Symbol;Acc:HGNC:16039]
551	ENSG00000186318	3467.47	0.25744	0.116986	0.00176707	0.0546755	BACE1	beta-secretase 1 [Source:HGNC Symbol;Acc:HGNC:933]
552	ENSG00000125633	2510.29	0.187943	0.0759491	0.00176962	0.0546755	CCDC93	coiled-coil domain containing 93 [Source:HGNC Symbol;Acc:HGNC:25611]
553	ENSG00000011275	3002.79	0.258737	0.114728	0.00178232	0.0549664	RNF216	ring finger protein 216 [Source:HGNC Symbol;Acc:HGNC:21698]
554	ENSG00000110871	573.549	-0.351273	0.171958	0.00181007	0.0557196	COQ5	coenzyme Q5, methyltransferase [Source:HGNC Symbol;Acc:HGNC:28722]
555	ENSG00000138071	13440.7	0.177978	0.0712772	0.00181543	0.0557819	ACTR2	ARP2 actin related protein 2 homolog [Source:HGNC Symbol;Acc:HGNC:169]
556	ENSG00000143067	1396.48	0.575179	0.317075	0.00181983	0.0557996	ZNF697	zinc finger protein 697 [Source:HGNC Symbol;Acc:HGNC:32034]
557	ENSG00000169760	283.996	-0.638395	0.351681	0.00182439	0.0557996	NLGN1	neuroligin 1 [Source:HGNC Symbol;Acc:HGNC:14291]
558	ENSG00000159648	34.6455	0.758575	0.419226	0.001826	0.0557996	TEPP	testis, prostate and placenta expressed [Source:HGNC Symbol;Acc:HGNC:33745]
559	ENSG00000154237	1255.15	0.3298	0.158961	0.00183044	0.0558292	LRRK1	leucine rich repeat kinase 1 [Source:HGNC Symbol;Acc:HGNC:18608]
560	ENSG00000103005	3376	0.166958	0.0656904	0.00183495	0.0558292	USB1	U6 snRNA biogenesis phosphodiesterase 1 [Source:HGNC Symbol;Acc:HGNC:25792]
561	ENSG00000106628	6699.2	0.238988	0.109763	0.00183697	0.0558292	POLD2	DNA polymerase delta 2, accessory subunit [Source:HGNC Symbol;Acc:HGNC:9176]
562	ENSG00000198947	230.394	-0.0553705	0.113487	0.0018533	0.0562233	DMD	dystrophin [Source:HGNC Symbol;Acc:HGNC:2928]
563	ENSG00000204634	1424.87	-0.522635	0.282762	0.00188489	0.0570786	TBC1D8	TBC1 domain family member 8 [Source:HGNC Symbol;Acc:HGNC:17791]
564	ENSG00000015676	4678.3	0.203827	0.0857993	0.00189083	0.057155	NUDCD3	NudC domain containing 3 [Source:HGNC Symbol;Acc:HGNC:22208]
565	ENSG00000163166	2197.74	0.213117	0.0889614	0.00190013	0.0573325	IWS1	IWS1, SUPT6H interacting protein [Source:HGNC Symbol;Acc:HGNC:25467]
566	ENSG00000116141	221.072	-0.522397	0.283725	0.00190693	0.0574199	MARK1	microtubule affinity regulating kinase 1 [Source:HGNC Symbol;Acc:HGNC:6896]
567	ENSG00000137177	4223.39	0.169935	0.0677296	0.00191153	0.0574199	KIF13A	kinesin family member 13A [Source:HGNC Symbol;Acc:HGNC:14566]
568	ENSG00000258168	29.7959	1.4126	0.851119	0.00191331	0.0574199	AC025569.1
569	ENSG00000112667	1689.39	0.343129	0.169129	0.00192241	0.0575896	DNPH1	2'-deoxynucleoside 5'-phosphate N-hydrolase 1 [Source:HGNC Symbol;Acc:HGNC:21218]
570	ENSG00000198796	235.692	1.20674	0.72436	0.00193397	0.0578326	ALPK2	alpha kinase 2 [Source:HGNC Symbol;Acc:HGNC:20565]
571	ENSG00000280145	19.4051	-0.0293879	0.0932593	0.00194637	0.0580998	CU638689.4
572	ENSG00000135636	3033.32	0.323655	0.157791	0.00195009	0.0581072	DYSF	dysferlin [Source:HGNC Symbol;Acc:HGNC:3097]
573	ENSG00000169062	2403.52	-0.18671	0.0760649	0.00195419	0.058126	UPF3A	UPF3A, regulator of nonsense mediated mRNA decay [Source:HGNC Symbol;Acc:HGNC:20332]
574	ENSG00000124104	1534.2	-0.28885	0.133683	0.00196755	0.0584195	SNX21	sorting nexin family member 21 [Source:HGNC Symbol;Acc:HGNC:16154]
575	ENSG00000110218	1647.72	0.296379	0.142115	0.0019833	0.0586463	PANX1	pannexin 1 [Source:HGNC Symbol;Acc:HGNC:8599]
576	ENSG00000069812	235.308	-0.599098	0.337403	0.00199003	0.0586463	HES2	hes family bHLH transcription factor 2 [Source:HGNC Symbol;Acc:HGNC:16005]
577	ENSG00000166016	1265.32	0.520355	0.284594	0.00199233	0.0586463	ABTB2	ankyrin repeat and BTB domain containing 2 [Source:HGNC Symbol;Acc:HGNC:23842]
578	ENSG00000146592	305.77	-0.557054	0.309518	0.00199438	0.0586463	CREB5	cAMP responsive element binding protein 5 [Source:HGNC Symbol;Acc:HGNC:16844]
579	ENSG00000261305	17.4308	1.17932	0.688643	0.00199672	0.0586463	AC005586.2
580	ENSG00000198542	159.318	-0.501241	0.272993	0.0019987	0.0586463	ITGBL1	integrin subunit beta like 1 [Source:HGNC Symbol;Acc:HGNC:6164]
581	ENSG00000011243	2981.61	-0.160527	0.063519	0.0019997	0.0586463	AKAP8L	A-kinase anchoring protein 8 like [Source:HGNC Symbol;Acc:HGNC:29857]
582	ENSG00000186834	7752.17	-0.211676	0.0918661	0.00201453	0.0589643	HEXIM1	hexamethylene bisacetamide inducible 1 [Source:HGNC Symbol;Acc:HGNC:24953]
583	ENSG00000170340	880.376	0.277586	0.130175	0.00201942	0.0589643	B3GNT2	UDP-GlcNAc:betaGal beta-1,3-N-acetylglucosaminyltransferase 2 [Source:HGNC Symbol;Acc:HGNC:15629]
584	ENSG00000128203	135.207	0.425981	0.223799	0.00202111	0.0589643	ASPHD2	aspartate beta-hydroxylase domain containing 2 [Source:HGNC Symbol;Acc:HGNC:30437]
585	ENSG00000181191	1014.22	0.29954	0.143836	0.00202959	0.0591087	PJA1	praja ring finger ubiquitin ligase 1 [Source:HGNC Symbol;Acc:HGNC:16648]
586	ENSG00000101443	16.1089	-0.0513075	0.109195	0.00204061	0.0593264	WFDC2	WAP four-disulfide core domain 2 [Source:HGNC Symbol;Acc:HGNC:15939]
587	ENSG00000107263	6202.86	0.280605	0.132499	0.00204536	0.0593616	RAPGEF1	Rap guanine nucleotide exchange factor 1 [Source:HGNC Symbol;Acc:HGNC:4568]
588	ENSG00000090263	705.051	0.246745	0.111742	0.00204945	0.0593774	MRPS33	mitochondrial ribosomal protein S33 [Source:HGNC Symbol;Acc:HGNC:16634]
590	ENSG00000121310	1407.19	-0.282534	0.135308	0.00207171	0.0599184	ECHDC2	enoyl-CoA hydratase domain containing 2 [Source:HGNC Symbol;Acc:HGNC:23408]
591	ENSG00000135119	363.382	-0.369526	0.189797	0.00207689	0.0599649	RNFT2	ring finger protein, transmembrane 2 [Source:HGNC Symbol;Acc:HGNC:25905]
592	ENSG00000105246	31.515	1.37226	0.858162	0.00209179	0.0602418	EBI3	Epstein-Barr virus induced 3 [Source:HGNC Symbol;Acc:HGNC:3129]
593	ENSG00000152056	1419.75	-0.300159	0.139122	0.00209545	0.0602418	AP1S3	adaptor related protein complex 1 sigma 3 subunit [Source:HGNC Symbol;Acc:HGNC:18971]
594	ENSG00000110090	2997.02	-0.259513	0.122174	0.00209728	0.0602418	CPT1A	carnitine palmitoyltransferase 1A [Source:HGNC Symbol;Acc:HGNC:2328]
595	ENSG00000156345	60.7468	-0.591052	0.333207	0.00210846	0.0604595	CDK20	cyclin dependent kinase 20 [Source:HGNC Symbol;Acc:HGNC:21420]
596	ENSG00000080345	3706.83	0.278448	0.131911	0.00211284	0.0604813	RIF1	replication timing regulatory factor 1 [Source:HGNC Symbol;Acc:HGNC:23207]
597	ENSG00000185024	1970.8	-0.227924	0.101563	0.00212405	0.0606986	BRF1	BRF1, RNA polymerase III transcription initiation factor subunit [Source:HGNC Symbol;Acc:HGNC:11551]
598	ENSG00000140465	189.041	-0.0836506	0.158233	0.00213138	0.0608043	CYP1A1	cytochrome P450 family 1 subfamily A member 1 [Source:HGNC Symbol;Acc:HGNC:2595]
599	ENSG00000116106	731.252	-0.588511	0.33834	0.00213734	0.0608705	EPHA4	EPH receptor A4 [Source:HGNC Symbol;Acc:HGNC:3388]
600	ENSG00000159596	1380.49	-0.192303	0.0812222	0.00215737	0.0613368	TMEM69	transmembrane protein 69 [Source:HGNC Symbol;Acc:HGNC:28035]
601	ENSG00000152990	2978.25	-0.229158	0.10271	0.00217128	0.0616274	ADGRA3	adhesion G protein-coupled receptor A3 [Source:HGNC Symbol;Acc:HGNC:13839]
602	ENSG00000115091	11602.6	0.17947	0.0749573	0.00218859	0.0620137	ACTR3	ARP3 actin related protein 3 homolog [Source:HGNC Symbol;Acc:HGNC:170]
603	ENSG00000172819	861.667	-0.301466	0.148126	0.0021994	0.0622149	RARG	retinoic acid receptor gamma [Source:HGNC Symbol;Acc:HGNC:9866]
604	ENSG00000169855	1264.63	-0.508744	0.289322	0.0022089	0.0623782	ROBO1	roundabout guidance receptor 1 [Source:HGNC Symbol;Acc:HGNC:10249]
605	ENSG00000048028	2062.55	0.266926	0.126047	0.00221387	0.0624131	USP28	ubiquitin specific peptidase 28 [Source:HGNC Symbol;Acc:HGNC:12625]
606	ENSG00000184678	104.121	-0.477903	0.266488	0.00222163	0.0625267	HIST2H2BE	histone cluster 2 H2B family member e [Source:HGNC Symbol;Acc:HGNC:4760]
607	ENSG00000162878	97.7074	-0.611405	0.357604	0.00224834	0.06309	PKDCC	protein kinase domain containing, cytoplasmic [Source:HGNC Symbol;Acc:HGNC:25123]
608	ENSG00000277443	11720.3	0.179213	0.0736224	0.00224918	0.06309	MARCKS	myristoylated alanine rich protein kinase C substrate [Source:HGNC Symbol;Acc:HGNC:6759]
610	ENSG00000117643	37.2805	0.966276	0.593958	0.00226271	0.0633635	MAN1C1	mannosidase alpha class 1C member 1 [Source:HGNC Symbol;Acc:HGNC:19080]
611	ENSG00000136270	3696.75	0.198988	0.0868312	0.00227362	0.0635627	TBRG4	transforming growth factor beta regulator 4 [Source:HGNC Symbol;Acc:HGNC:17443]
612	ENSG00000089127	86.3815	-0.048286	0.106348	0.00227854	0.063594	OAS1	2'-5'-oligoadenylate synthetase 1 [Source:HGNC Symbol;Acc:HGNC:8086]
613	ENSG00000109586	2869.57	-0.19292	0.0816869	0.00228688	0.0637206	GALNT7	polypeptide N-acetylgalactosaminyltransferase 7 [Source:HGNC Symbol;Acc:HGNC:4129]
614	ENSG00000283559	40.4582	-0.0649996	0.125124	0.00229976	0.063973	AC139491.6
615	ENSG00000101384	11674.4	-0.428449	0.237508	0.00232433	0.0645493	JAG1	jagged 1 [Source:HGNC Symbol;Acc:HGNC:6188]
616	ENSG00000005379	401.987	0.520999	0.301983	0.00234632	0.0649189	TSPOAP1	TSPO associated protein 1 [Source:HGNC Symbol;Acc:HGNC:16831]
617	ENSG00000223756	21.9336	-0.0437455	0.102466	0.00234785	0.0649189	TSSC2	tumor suppressing subtransferable candidate 2 pseudogene [Source:HGNC Symbol;Acc:HGNC:12384]
618	ENSG00000136715	2810.25	0.208359	0.0919333	0.00234927	0.0649189	SAP130	Sin3A associated protein 130 [Source:HGNC Symbol;Acc:HGNC:29813]
619	ENSG00000049192	514.489	0.597928	0.358747	0.00235977	0.0650193	ADAMTS6	ADAM metallopeptidase with thrombospondin type 1 motif 6 [Source:HGNC Symbol;Acc:HGNC:222]
620	ENSG00000161533	1852.34	0.188135	0.0801511	0.00236067	0.0650193	ACOX1	acyl-CoA oxidase 1 [Source:HGNC Symbol;Acc:HGNC:119]
621	ENSG00000188959	70.6155	-0.0653969	0.125676	0.00237608	0.0652917	C9orf152	chromosome 9 open reading frame 152 [Source:HGNC Symbol;Acc:HGNC:31455]
622	ENSG00000138131	3754.52	-0.345818	0.172005	0.00238083	0.0652917	LOXL4	lysyl oxidase like 4 [Source:HGNC Symbol;Acc:HGNC:17171]
623	ENSG00000185567	5815.26	-0.466012	0.266179	0.00238226	0.0652917	AHNAK2	AHNAK nucleoprotein 2 [Source:HGNC Symbol;Acc:HGNC:20125]
624	ENSG00000104611	1577.98	0.211013	0.0944077	0.00239034	0.0654064	SH2D4A	SH2 domain containing 4A [Source:HGNC Symbol;Acc:HGNC:26102]
625	ENSG00000117569	579.812	0.301921	0.152534	0.00239805	0.0655103	PTBP2	polypyrimidine tract binding protein 2 [Source:HGNC Symbol;Acc:HGNC:17662]
626	ENSG00000138101	323.427	0.310436	0.156862	0.00241442	0.06585	DTNB	dystrobrevin beta [Source:HGNC Symbol;Acc:HGNC:3058]
628	ENSG00000138411	198.076	-0.671862	0.420255	0.00246624	0.0671539	HECW2	HECT, C2 and WW domain containing E3 ubiquitin protein ligase 2 [Source:HGNC Symbol;Acc:HGNC:29853]
629	ENSG00000163931	16870.9	0.304106	0.153792	0.00248051	0.0674329	TKT	transketolase [Source:HGNC Symbol;Acc:HGNC:11834]
631	ENSG00000178202	4916.21	0.242634	0.117048	0.00254376	0.0690401	KDELC2	KDEL motif containing 2 [Source:HGNC Symbol;Acc:HGNC:28496]
632	ENSG00000113657	155.949	-0.533456	0.320646	0.00254835	0.0690528	DPYSL3	dihydropyrimidinase like 3 [Source:HGNC Symbol;Acc:HGNC:3015]
633	ENSG00000122870	1179.69	0.270316	0.132532	0.00255351	0.0690809	BICC1	BicC family RNA binding protein 1 [Source:HGNC Symbol;Acc:HGNC:19351]
634	ENSG00000165943	1464.22	-0.210549	0.0941627	0.00258568	0.0698384	MOAP1	modulator of apoptosis 1 [Source:HGNC Symbol;Acc:HGNC:16658]
637	ENSG00000173432	715.574	0.738199	0.477909	0.00261417	0.0704943	SAA1	serum amyloid A1 [Source:HGNC Symbol;Acc:HGNC:10513]
638	ENSG00000116350	5551.97	-0.161703	0.0666324	0.00261915	0.070515	SRSF4	serine and arginine rich splicing factor 4 [Source:HGNC Symbol;Acc:HGNC:10786]
639	ENSG00000183439	96.4861	0.476731	0.281805	0.00265062	0.0711596	TRIM61	tripartite motif containing 61 [Source:HGNC Symbol;Acc:HGNC:24339]
640	ENSG00000135966	1830.08	0.318455	0.167431	0.00265626	0.0711596	TGFBRAP1	transforming growth factor beta receptor associated protein 1 [Source:HGNC Symbol;Acc:HGNC:16836]
641	ENSG00000170745	429.546	-0.324047	0.16878	0.00265745	0.0711596	KCNS3	potassium voltage-gated channel modifier subfamily S member 3 [Source:HGNC Symbol;Acc:HGNC:6302]
642	ENSG00000186056	46.6648	-0.0656062	0.125723	0.00266009	0.0711596	MATN1-AS1	MATN1 antisense RNA 1 [Source:HGNC Symbol;Acc:HGNC:40364]
643	ENSG00000223839	44.2981	-0.0716887	0.134802	0.0026959	0.0720024	FAM95B1	family with sequence similarity 95 member B1 [Source:HGNC Symbol;Acc:HGNC:32318]
644	ENSG00000213699	2097.02	0.276712	0.137627	0.00270897	0.0722064	SLC35F6	solute carrier family 35 member F6 [Source:HGNC Symbol;Acc:HGNC:26055]
645	ENSG00000160182	50.074	-0.0375069	0.0979236	0.00271388	0.0722064	TFF1	trefoil factor 1 [Source:HGNC Symbol;Acc:HGNC:11755]
646	ENSG00000188738	147.169	-0.0408612	0.100256	0.00271647	0.0722064	FSIP2	fibrous sheath interacting protein 2 [Source:HGNC Symbol;Acc:HGNC:21675]
647	ENSG00000169016	851.748	0.223452	0.103907	0.00272884	0.0723765	E2F6	E2F transcription factor 6 [Source:HGNC Symbol;Acc:HGNC:3120]
648	ENSG00000103512	7052.42	-0.208492	0.0949076	0.00273151	0.0723765	NOMO1	NODAL modulator 1 [Source:HGNC Symbol;Acc:HGNC:30060]
649	ENSG00000172915	375.413	-0.355919	0.198217	0.00274949	0.0727378	NBEA	neurobeachin [Source:HGNC Symbol;Acc:HGNC:7648]
650	ENSG00000153989	2616.46	0.174461	0.0732935	0.00276161	0.072943	NUS1	NUS1 dehydrodolichyl diphosphate synthase subunit [Source:HGNC Symbol;Acc:HGNC:21042]
651	ENSG00000116299	58.0666	0.77318	0.521501	0.00279345	0.073626	KIAA1324	KIAA1324 [Source:HGNC Symbol;Acc:HGNC:29618]
652	ENSG00000197779	249.673	0.4402	0.262549	0.00280011	0.073626	ZNF81	zinc finger protein 81 [Source:HGNC Symbol;Acc:HGNC:13156]
653	ENSG00000169740	677.749	-0.212901	0.0977202	0.00280065	0.073626	ZNF32	zinc finger protein 32 [Source:HGNC Symbol;Acc:HGNC:13095]
654	ENSG00000116455	2529.45	0.225282	0.107485	0.00285557	0.0749521	WDR77	WD repeat domain 77 [Source:HGNC Symbol;Acc:HGNC:29652]
655	ENSG00000103647	968.001	-0.365979	0.207123	0.00287173	0.0751716	CORO2B	coronin 2B [Source:HGNC Symbol;Acc:HGNC:2256]
656	ENSG00000117226	2641.62	0.303034	0.159958	0.0028754	0.0751716	GBP3	guanylate binding protein 3 [Source:HGNC Symbol;Acc:HGNC:4184]
657	ENSG00000268916	14.8441	-0.0260904	0.0916648	0.0028774	0.0751716	CSAG3	CSAG family member 3 [Source:HGNC Symbol;Acc:HGNC:26237]
658	ENSG00000121964	578.19	0.295655	0.153735	0.00288311	0.0752033	GTDC1	glycosyltransferase like domain containing 1 [Source:HGNC Symbol;Acc:HGNC:20887]
659	ENSG00000161791	1979.46	0.390521	0.224323	0.00289027	0.075273	FMNL3	formin like 3 [Source:HGNC Symbol;Acc:HGNC:23698]
660	ENSG00000123992	1677.68	0.196363	0.0881778	0.00291061	0.075634	DNPEP	aspartyl aminopeptidase [Source:HGNC Symbol;Acc:HGNC:2981]
661	ENSG00000166347	1083.33	-0.234334	0.112769	0.00291317	0.075634	CYB5A	cytochrome b5 type A [Source:HGNC Symbol;Acc:HGNC:2570]
662	ENSG00000156959	346.257	0.502983	0.316099	0.00292206	0.0757475	LHFPL4	LHFPL tetraspan subfamily member 4 [Source:HGNC Symbol;Acc:HGNC:29568]
663	ENSG00000154556	495.925	-0.338386	0.187284	0.00292871	0.0758023	SORBS2	sorbin and SH3 domain containing 2 [Source:HGNC Symbol;Acc:HGNC:24098]
664	ENSG00000161405	30.7292	0.918467	0.653609	0.00295274	0.0762988	IKZF3	IKAROS family zinc finger 3 [Source:HGNC Symbol;Acc:HGNC:13178]
665	ENSG00000115839	3086.89	0.216201	0.100678	0.002957	0.0762988	RAB3GAP1	RAB3 GTPase activating protein catalytic subunit 1 [Source:HGNC Symbol;Acc:HGNC:17063]
666	ENSG00000164744	71.7222	0.488115	0.305827	0.00299125	0.0770639	SUN3	Sad1 and UNC84 domain containing 3 [Source:HGNC Symbol;Acc:HGNC:22429]
667	ENSG00000128596	142.87	0.416023	0.250283	0.0029963	0.0770664	CCDC136	coiled-coil domain containing 136 [Source:HGNC Symbol;Acc:HGNC:22225]
668	ENSG00000204642	99.4014	0.578544	0.380221	0.00300056	0.0770664	HLA-F	major histocompatibility complex, class I, F [Source:HGNC Symbol;Acc:HGNC:4963]
669	ENSG00000130208	96.1373	0.484294	0.303921	0.00300719	0.0771187	APOC1	apolipoprotein C1 [Source:HGNC Symbol;Acc:HGNC:607]
670	ENSG00000061938	2299.47	-0.261403	0.13263	0.00302903	0.0775598	TNK2	tyrosine kinase non receptor 2 [Source:HGNC Symbol;Acc:HGNC:19297]
671	ENSG00000146457	3439.39	0.180129	0.0812872	0.00303537	0.0776037	WTAP	WT1 associated protein [Source:HGNC Symbol;Acc:HGNC:16846]
672	ENSG00000091127	1485.34	0.216624	0.101561	0.00306413	0.0782195	PUS7	pseudouridylate synthase 7 (putative) [Source:HGNC Symbol;Acc:HGNC:26033]
673	ENSG00000174792	33.5042	0.940013	0.699382	0.00308114	0.0783059	C4orf26	chromosome 4 open reading frame 26 [Source:HGNC Symbol;Acc:HGNC:26300]
674	ENSG00000259426	107.341	0.488357	0.312383	0.0030846	0.0783059	AC027237.3
675	ENSG00000119777	3494.54	0.195266	0.0885963	0.00308569	0.0783059	TMEM214	transmembrane protein 214 [Source:HGNC Symbol;Acc:HGNC:25983]
676	ENSG00000123240	5357.43	0.324243	0.178959	0.00308623	0.0783059	OPTN	optineurin [Source:HGNC Symbol;Acc:HGNC:17142]
677	ENSG00000140323	488.874	0.665557	0.463425	0.00310357	0.0786268	DISP2	dispatched RND transporter family member 2 [Source:HGNC Symbol;Acc:HGNC:19712]
678	ENSG00000113389	74.9488	-0.566733	0.382438	0.00311567	0.0788143	NPR3	natriuretic peptide receptor 3 [Source:HGNC Symbol;Acc:HGNC:7945]
679	ENSG00000152082	3601.22	0.254686	0.126997	0.00312582	0.0789516	MZT2B	mitotic spindle organizing protein 2B [Source:HGNC Symbol;Acc:HGNC:25886]
680	ENSG00000147119	855.1	0.232526	0.113237	0.00313199	0.0789883	CHST7	carbohydrate sulfotransferase 7 [Source:HGNC Symbol;Acc:HGNC:13817]
681	ENSG00000256802	840.817	-0.282819	0.150175	0.0031699	0.0798244	AC022613.1
682	ENSG00000178498	369.375	0.41168	0.253484	0.00323518	0.0813457	DTX3	deltex E3 ubiquitin ligase 3 [Source:HGNC Symbol;Acc:HGNC:24457]
683	ENSG00000106049	2207.65	0.310667	0.172419	0.00325629	0.0817538	HIBADH	3-hydroxyisobutyrate dehydrogenase [Source:HGNC Symbol;Acc:HGNC:4907]
684	ENSG00000153208	1044.7	-0.505303	0.338146	0.00326226	0.0817811	MERTK	MER proto-oncogene, tyrosine kinase [Source:HGNC Symbol;Acc:HGNC:7027]
685	ENSG00000158315	132.934	0.713611	0.523928	0.00327706	0.0820293	RHBDL2	rhomboid like 2 [Source:HGNC Symbol;Acc:HGNC:16083]
686	ENSG00000166352	154.854	-0.375965	0.226475	0.00332717	0.0831595	C11orf74	chromosome 11 open reading frame 74 [Source:HGNC Symbol;Acc:HGNC:25142]
687	ENSG00000151623	787.157	-0.495424	0.334382	0.00333618	0.0832603	NR3C2	nuclear receptor subfamily 3 group C member 2 [Source:HGNC Symbol;Acc:HGNC:7979]
688	ENSG00000176884	10.063	-0.0372077	0.0976321	0.00336383	0.0838255	GRIN1	glutamate ionotropic receptor NMDA type subunit 1 [Source:HGNC Symbol;Acc:HGNC:4584]
689	ENSG00000114805	161.506	-0.379058	0.230517	0.00337637	0.0839815	PLCH1	phospholipase C eta 1 [Source:HGNC Symbol;Acc:HGNC:29185]
690	ENSG00000136840	1018.07	0.270549	0.142911	0.00338012	0.0839815	ST6GALNAC4	ST6 N-acetylgalactosaminide alpha-2,6-sialyltransferase 4 [Source:HGNC Symbol;Acc:HGNC:17846]
691	ENSG00000136158	3565.52	-0.209438	0.100216	0.0033979	0.0842238	SPRY2	sprouty RTK signaling antagonist 2 [Source:HGNC Symbol;Acc:HGNC:11270]
692	ENSG00000198805	3393.62	0.275395	0.146317	0.00339993	0.0842238	PNP	purine nucleoside phosphorylase [Source:HGNC Symbol;Acc:HGNC:7892]
693	ENSG00000233184	93.3079	0.498263	0.339333	0.00341933	0.0845791	AC093157.1
694	ENSG00000109016	834.375	0.230694	0.115156	0.00351597	0.0868414	DHRS7B	dehydrogenase/reductase 7B [Source:HGNC Symbol;Acc:HGNC:24547]
695	ENSG00000234498	129.061	-0.553761	0.397014	0.00352442	0.0869219	RPL13AP20	ribosomal protein L13a pseudogene 20 [Source:HGNC Symbol;Acc:HGNC:35709]
696	ENSG00000164111	24827.1	-0.182476	0.0891825	0.00354612	0.0873285	ANXA5	annexin A5 [Source:HGNC Symbol;Acc:HGNC:543]
697	ENSG00000137449	1341.8	-0.378545	0.23615	0.00355365	0.0873854	CPEB2	cytoplasmic polyadenylation element binding protein 2 [Source:HGNC Symbol;Acc:HGNC:21745]
698	ENSG00000173660	4001.16	-0.169441	0.0752088	0.00356396	0.0875044	UQCRH	ubiquinol-cytochrome c reductase hinge protein [Source:HGNC Symbol;Acc:HGNC:12590]
699	ENSG00000077984	124.943	0.961737	0.848144	0.00356894	0.0875044	CST7	cystatin F [Source:HGNC Symbol;Acc:HGNC:2479]
700	ENSG00000169976	2441.22	0.207212	0.0993773	0.00359222	0.0879463	SF3B5	splicing factor 3b subunit 5 [Source:HGNC Symbol;Acc:HGNC:21083]
702	ENSG00000167925	1272.84	-0.20191	0.0964684	0.00359915	0.0879873	GHDC	GH3 domain containing [Source:HGNC Symbol;Acc:HGNC:24438]
703	ENSG00000142634	9499.95	0.165319	0.07117	0.0036076	0.0880654	EFHD2	EF-hand domain family member D2 [Source:HGNC Symbol;Acc:HGNC:28670]
704	ENSG00000172031	347.622	0.386567	0.244447	0.0036195	0.0882272	EPHX4	epoxide hydrolase 4 [Source:HGNC Symbol;Acc:HGNC:23758]
706	ENSG00000204540	270.252	0.390276	0.247787	0.00363926	0.088407	PSORS1C1	psoriasis susceptibility 1 candidate 1 [Source:HGNC Symbol;Acc:HGNC:17202]
707	ENSG00000171617	9673.51	0.201691	0.0958631	0.00363952	0.088407	ENC1	ectodermal-neural cortex 1 [Source:HGNC Symbol;Acc:HGNC:3345]
708	ENSG00000115594	474.126	0.427857	0.28249	0.00364271	0.088407	IL1R1	interleukin 1 receptor type 1 [Source:HGNC Symbol;Acc:HGNC:5993]
709	ENSG00000198799	1007.36	0.351384	0.21273	0.00365032	0.0884634	LRIG2	leucine rich repeats and immunoglobulin like domains 2 [Source:HGNC Symbol;Acc:HGNC:20889]
710	ENSG00000116985	135.997	0.444826	0.298844	0.00366103	0.0885948	BMP8B	bone morphogenetic protein 8b [Source:HGNC Symbol;Acc:HGNC:1075]
711	ENSG00000155849	21.2413	-0.0253725	0.0913163	0.00367142	0.0887181	ELMO1	engulfment and cell motility 1 [Source:HGNC Symbol;Acc:HGNC:16286]
712	ENSG00000138623	4296.36	-0.228974	0.116794	0.00368092	0.0888194	SEMA7A	semaphorin 7A (John Milton Hagen blood group) [Source:HGNC Symbol;Acc:HGNC:10741]
713	ENSG00000188766	849.878	-0.333715	0.202323	0.00369243	0.0889689	SPRED3	sprouty related EVH1 domain containing 3 [Source:HGNC Symbol;Acc:HGNC:31041]
714	ENSG00000056998	233.522	0.488028	0.344697	0.00372139	0.0892723	GYG2	glycogenin 2 [Source:HGNC Symbol;Acc:HGNC:4700]
715	ENSG00000274523	2310.03	0.169343	0.0754351	0.00372681	0.0892723	RCC1L	RCC1 like [Source:HGNC Symbol;Acc:HGNC:14948]
716	ENSG00000117013	34.8132	1.31509	1.37768	0.00372945	0.0892723	KCNQ4	potassium voltage-gated channel subfamily Q member 4 [Source:HGNC Symbol;Acc:HGNC:6298]
717	ENSG00000131067	165.422	0.49114	0.349706	0.00373356	0.0892723	GGT7	gamma-glutamyltransferase 7 [Source:HGNC Symbol;Acc:HGNC:4259]
718	ENSG00000174791	1711.69	-0.307895	0.178989	0.00373751	0.0892723	RIN1	Ras and Rab interactor 1 [Source:HGNC Symbol;Acc:HGNC:18749]
719	ENSG00000241404	547.161	-0.295275	0.168557	0.00374052	0.0892723	EGFL8	EGF like domain multiple 8 [Source:HGNC Symbol;Acc:HGNC:13944]
720	ENSG00000086289	2001.64	-0.177632	0.0805889	0.00374641	0.0892723	EPDR1	ependymin related 1 [Source:HGNC Symbol;Acc:HGNC:17572]
721	ENSG00000075618	3752.79	-0.276511	0.153377	0.0037557	0.0892723	FSCN1	fascin actin-bundling protein 1 [Source:HGNC Symbol;Acc:HGNC:11148]
722	ENSG00000120833	1781.17	-0.287782	0.161215	0.00376052	0.0892723	SOCS2	suppressor of cytokine signaling 2 [Source:HGNC Symbol;Acc:HGNC:19382]
723	ENSG00000136699	5880.78	0.207794	0.101134	0.00376209	0.0892723	SMPD4	sphingomyelin phosphodiesterase 4 [Source:HGNC Symbol;Acc:HGNC:32949]
724	ENSG00000163882	1742.45	-0.221928	0.110163	0.00376366	0.0892723	POLR2H	RNA polymerase II subunit H [Source:HGNC Symbol;Acc:HGNC:9195]
725	ENSG00000100599	1997.63	0.322516	0.19198	0.00380644	0.0900887	RIN3	Ras and Rab interactor 3 [Source:HGNC Symbol;Acc:HGNC:18751]
726	ENSG00000100234	27578	-0.404183	0.254621	0.00381114	0.0900887	TIMP3	TIMP metallopeptidase inhibitor 3 [Source:HGNC Symbol;Acc:HGNC:11822]
727	ENSG00000212864	373.807	-0.603069	0.478241	0.00381422	0.0900887	RNF208	ring finger protein 208 [Source:HGNC Symbol;Acc:HGNC:25420]
728	ENSG00000266340	17.4613	-0.043106	0.101765	0.00383183	0.0902859	AC138207.7
729	ENSG00000123892	374.748	-0.439042	0.300939	0.00383491	0.0902859	RAB38	RAB38, member RAS oncogene family [Source:HGNC Symbol;Acc:HGNC:9776]
730	ENSG00000258315	1629.02	0.215274	0.106785	0.00384311	0.0902859	C17orf49	chromosome 17 open reading frame 49 [Source:HGNC Symbol;Acc:HGNC:28737]
731	ENSG00000164488	27.2015	-0.0505645	0.108088	0.00384413	0.0902859	DACT2	dishevelled binding antagonist of beta catenin 2 [Source:HGNC Symbol;Acc:HGNC:21231]
732	ENSG00000113758	7909.14	-0.319617	0.191957	0.00386497	0.0906467	DBN1	drebrin 1 [Source:HGNC Symbol;Acc:HGNC:2695]
733	ENSG00000028137	512.079	0.698443	0.588111	0.00387547	0.0906467	TNFRSF1B	TNF receptor superfamily member 1B [Source:HGNC Symbol;Acc:HGNC:11917]
734	ENSG00000148737	1532.3	-0.174087	0.0791749	0.00387582	0.0906467	TCF7L2	transcription factor 7 like 2 [Source:HGNC Symbol;Acc:HGNC:11641]
735	ENSG00000264558	300.481	-0.342373	0.211534	0.00388414	0.0906467	AC015674.1
737	ENSG00000040199	1319.8	0.188189	0.0925057	0.00388656	0.0906467	PHLPP2	PH domain and leucine rich repeat protein phosphatase 2 [Source:HGNC Symbol;Acc:HGNC:29149]
738	ENSG00000113384	4301.46	0.163355	0.0724501	0.00390009	0.0908358	GOLPH3	golgi phosphoprotein 3 [Source:HGNC Symbol;Acc:HGNC:15452]
739	ENSG00000073464	4433.49	-0.255658	0.138691	0.00393551	0.0914513	CLCN4	chloride voltage-gated channel 4 [Source:HGNC Symbol;Acc:HGNC:2022]
740	ENSG00000111786	9055.58	-0.144264	0.0615132	0.00393744	0.0914513	SRSF9	serine and arginine rich splicing factor 9 [Source:HGNC Symbol;Acc:HGNC:10791]
741	ENSG00000102316	7264.88	-0.209423	0.105486	0.003945	0.0915	MAGED2	MAGE family member D2 [Source:HGNC Symbol;Acc:HGNC:16353]
742	ENSG00000189223	1826.16	0.286627	0.164503	0.00399648	0.0925658	PAX8-AS1	PAX8 antisense RNA 1 [Source:HGNC Symbol;Acc:HGNC:49271]
743	ENSG00000153975	432.873	0.254643	0.137901	0.00400983	0.0926735	ZUFSP	zinc finger with UFM1 specific peptidase domain [Source:HGNC Symbol;Acc:HGNC:21224]
744	ENSG00000100104	939.001	0.220665	0.111839	0.0040122	0.0926735	SRRD	SRR1 domain containing [Source:HGNC Symbol;Acc:HGNC:33910]
745	ENSG00000227038	43.5775	-0.0505034	0.108016	0.00404961	0.0932797	GTF2IP7	general transcription factor IIi pseudogene 7 [Source:HGNC Symbol;Acc:HGNC:51720]
746	ENSG00000087903	495.652	0.351339	0.223557	0.00405153	0.0932797	RFX2	regulatory factor X2 [Source:HGNC Symbol;Acc:HGNC:9983]
747	ENSG00000103490	142.408	0.353477	0.225286	0.00405515	0.0932797	PYCARD	PYD and CARD domain containing [Source:HGNC Symbol;Acc:HGNC:16608]
748	ENSG00000163297	10636.1	-0.303533	0.181442	0.00409973	0.0941757	ANTXR2	anthrax toxin receptor 2 [Source:HGNC Symbol;Acc:HGNC:21732]
749	ENSG00000136848	4299.89	0.410165	0.280625	0.00411582	0.0944159	DAB2IP	DAB2 interacting protein [Source:HGNC Symbol;Acc:HGNC:17294]
750	ENSG00000115163	1545.77	0.186268	0.0881694	0.00414726	0.0949547	CENPA	centromere protein A [Source:HGNC Symbol;Acc:HGNC:1851]
751	ENSG00000279806	33.283	-0.0250036	0.0911686	0.00415065	0.0949547	AC018629.1
752	ENSG00000162924	377.43	0.44474	0.329455	0.0041572	0.0949746	REL	REL proto-oncogene, NF-kB subunit [Source:HGNC Symbol;Acc:HGNC:9954]
753	ENSG00000113522	1946.16	0.237561	0.125898	0.00421795	0.0962313	RAD50	RAD50 double strand break repair protein [Source:HGNC Symbol;Acc:HGNC:9816]
754	ENSG00000186312	862.514	0.223869	0.115919	0.00423958	0.0965931	CA5BP1	carbonic anhydrase 5B pseudogene 1 [Source:HGNC Symbol;Acc:HGNC:29544]
755	ENSG00000070731	143.874	0.740181	0.715544	0.00424562	0.0965993	ST6GALNAC2	ST6 N-acetylgalactosaminide alpha-2,6-sialyltransferase 2 [Source:HGNC Symbol;Acc:HGNC:10867]
756	ENSG00000124813	2323.9	0.342837	0.221974	0.00427259	0.0970812	RUNX2	runt related transcription factor 2 [Source:HGNC Symbol;Acc:HGNC:10472]
757	ENSG00000285053	665.155	-0.392335	0.277042	0.0042886	0.097257	NA	NA
758	ENSG00000269713	6622.88	0.181954	0.085009	0.00429194	0.097257	NBPF9	NBPF member 9 [Source:HGNC Symbol;Acc:HGNC:31991]
759	ENSG00000269713	6622.88	0.181954	0.085009	0.00429194	0.097257	NBPF9	NBPF member 9 [Source:HGNC Symbol;Acc:HGNC:31991]
760	ENSG00000269713	6622.88	0.181954	0.085009	0.00429194	0.097257	NBPF9	NBPF member 9 [Source:HGNC Symbol;Acc:HGNC:31991]
761	ENSG00000122786	6171.62	0.408728	0.290923	0.00430129	0.097337	CALD1	caldesmon 1 [Source:HGNC Symbol;Acc:HGNC:1441]
762	ENSG00000115993	2010.99	0.181064	0.0846435	0.00433607	0.0979294	TRAK2	trafficking kinesin protein 2 [Source:HGNC Symbol;Acc:HGNC:13206]
763	ENSG00000131746	951.122	-0.0343434	0.0958479	0.00434325	0.0979294	TNS4	tensin 4 [Source:HGNC Symbol;Acc:HGNC:24352]
764	ENSG00000140464	3715.99	0.203455	0.101378	0.00434501	0.0979294	PML	promyelocytic leukemia [Source:HGNC Symbol;Acc:HGNC:9113]
765	ENSG00000148834	3571.39	0.175868	0.0821142	0.00435532	0.0979975	GSTO1	glutathione S-transferase omega 1 [Source:HGNC Symbol;Acc:HGNC:13312]
766	ENSG00000142871	48397	0.235333	0.132193	0.00435973	0.0979975	CYR61	cysteine rich angiogenic inducer 61 [Source:HGNC Symbol;Acc:HGNC:2654]
767	ENSG00000130052	1558.9	0.220878	0.114403	0.00437085	0.0981157	STARD8	StAR related lipid transfer domain containing 8 [Source:HGNC Symbol;Acc:HGNC:19161]
769	ENSG00000128335	988.279	0.250351	0.139081	0.00438036	0.0981975	APOL2	apolipoprotein L2 [Source:HGNC Symbol;Acc:HGNC:619]
770	ENSG00000112769	128.471	-0.0664903	0.126232	0.00438702	0.0982153	LAMA4	laminin subunit alpha 4 [Source:HGNC Symbol;Acc:HGNC:6484]
771	ENSG00000076043	4736.51	0.193336	0.0942666	0.00439763	0.0983213	REXO2	RNA exonuclease 2 [Source:HGNC Symbol;Acc:HGNC:17851]
772	ENSG00000163536	81.9663	-0.472068	0.369711	0.00442078	0.0986396	SERPINI1	serpin family I member 1 [Source:HGNC Symbol;Acc:HGNC:8943]
773	ENSG00000173320	53.5632	-0.0440545	0.10245	0.00442365	0.0986396	STOX2	storkhead box 2 [Source:HGNC Symbol;Acc:HGNC:25450]
775	ENSG00000131023	1406.21	0.220393	0.114778	0.00447471	0.0996457	LATS1	large tumor suppressor kinase 1 [Source:HGNC Symbol;Acc:HGNC:6514]

## Sheet: A783U v HOTAIR DEGs
	ensgene	baseMean	log2FoldChange	lfcSE	pvalue	padj	symbol	description
1	ENSG00000196730	833.936	-1.9641	0.148318	2.51e-41	4.37e-37	DAPK1	death associated protein kinase 1 [Source:HGNC Symbol;Acc:HGNC:2674]
2	ENSG00000175274	872.988	3.16917	0.248018	1.01e-38	8.73e-35	TP53I11	tumor protein p53 inducible protein 11 [Source:HGNC Symbol;Acc:HGNC:16842]
3	ENSG00000140937	7064.34	-1.21631	0.104345	1.18e-32	6.82e-29	CDH11	cadherin 11 [Source:HGNC Symbol;Acc:HGNC:1750]
4	ENSG00000167994	196.124	2.1317	0.192196	6.87e-30	2.98e-26	RAB3IL1	RAB3A interacting protein like 1 [Source:HGNC Symbol;Acc:HGNC:9780]
5	ENSG00000162817	153.877	-2.1261	0.195417	8.01e-29	2.78e-25	C1orf115	chromosome 1 open reading frame 115 [Source:HGNC Symbol;Acc:HGNC:25873]
6	ENSG00000111058	502.791	-1.08012	0.103764	1.33e-26	3.84e-23	ACSS3	acyl-CoA synthetase short chain family member 3 [Source:HGNC Symbol;Acc:HGNC:24723]
7	ENSG00000142173	1182.13	1.80095	0.176332	9.05e-26	2.22e-22	COL6A2	collagen type VI alpha 2 chain [Source:HGNC Symbol;Acc:HGNC:2212]
8	ENSG00000170516	132.992	-2.40951	0.235828	1.02e-25	2.22e-22	COX7B2	cytochrome c oxidase subunit 7B2 [Source:HGNC Symbol;Acc:HGNC:24381]
9	ENSG00000101441	5487.23	-1.12874	0.116459	2.28e-23	4.4e-20	CST4	cystatin S [Source:HGNC Symbol;Acc:HGNC:2476]
10	ENSG00000198053	153.72	2.81321	0.294033	4.88e-23	8.48e-20	SIRPA	signal regulatory protein alpha [Source:HGNC Symbol;Acc:HGNC:9662]
11	ENSG00000064393	4698.12	0.802085	0.0837594	6.4e-23	1.01e-19	HIPK2	homeodomain interacting protein kinase 2 [Source:HGNC Symbol;Acc:HGNC:14402]
12	ENSG00000111319	723.875	-1.39115	0.147098	1.66e-22	2.41e-19	SCNN1A	sodium channel epithelial 1 alpha subunit [Source:HGNC Symbol;Acc:HGNC:10599]
13	ENSG00000108448	825.173	1.65799	0.181437	3.39e-21	4.52e-18	TRIM16L	tripartite motif containing 16 like [Source:HGNC Symbol;Acc:HGNC:32670]
14	ENSG00000030304	469.396	-1.69502	0.186298	4.61e-21	5.72e-18	MUSK	muscle associated receptor tyrosine kinase [Source:HGNC Symbol;Acc:HGNC:7525]
15	ENSG00000112902	176.648	3.8603	0.433176	2.34e-20	2.71e-17	SEMA5A	semaphorin 5A [Source:HGNC Symbol;Acc:HGNC:10736]
16	ENSG00000142347	162.05	-2.35474	0.26478	2.77e-20	2.98e-17	MYO1F	myosin IF [Source:HGNC Symbol;Acc:HGNC:7600]
17	ENSG00000120899	309.782	1.90006	0.213593	2.92e-20	2.98e-17	PTK2B	protein tyrosine kinase 2 beta [Source:HGNC Symbol;Acc:HGNC:9612]
18	ENSG00000144749	1482.92	2.93465	0.330985	3.66e-20	3.54e-17	LRIG1	leucine rich repeats and immunoglobulin like domains 1 [Source:HGNC Symbol;Acc:HGNC:17360]
19	ENSG00000173432	715.574	3.04902	0.366658	4.02e-18	3.68e-15	SAA1	serum amyloid A1 [Source:HGNC Symbol;Acc:HGNC:10513]
20	ENSG00000187243	429.631	-1.86157	0.224162	4.68e-18	4.06e-15	MAGED4B	MAGE family member D4B [Source:HGNC Symbol;Acc:HGNC:22880]
21	ENSG00000198796	235.692	4.83927	0.583328	6.59e-18	5.45e-15	ALPK2	alpha kinase 2 [Source:HGNC Symbol;Acc:HGNC:20565]
22	ENSG00000123572	603.327	-1.09624	0.133143	9.68e-18	7.65e-15	NRK	Nik related kinase [Source:HGNC Symbol;Acc:HGNC:25391]
23	ENSG00000163131	364.626	2.36687	0.288433	1.12e-17	8.5e-15	CTSS	cathepsin S [Source:HGNC Symbol;Acc:HGNC:2545]
24	ENSG00000146678	2435.13	-1.02931	0.125335	1.21e-17	8.78e-15	IGFBP1	insulin like growth factor binding protein 1 [Source:HGNC Symbol;Acc:HGNC:5469]
25	ENSG00000160255	753.645	-1.29104	0.157859	1.52e-17	1.05e-14	ITGB2	integrin subunit beta 2 [Source:HGNC Symbol;Acc:HGNC:6155]
26	ENSG00000116171	3319.61	-0.546164	0.0663745	1.69e-17	1.11e-14	SCP2	sterol carrier protein 2 [Source:HGNC Symbol;Acc:HGNC:10606]
27	ENSG00000184985	813.426	3.69935	0.453933	1.73e-17	1.11e-14	SORCS2	sortilin related VPS10 domain containing receptor 2 [Source:HGNC Symbol;Acc:HGNC:16698]
28	ENSG00000137502	1121.69	-0.786593	0.0964194	2.24e-17	1.39e-14	RAB30	RAB30, member RAS oncogene family [Source:HGNC Symbol;Acc:HGNC:9770]
29	ENSG00000179083	634.453	-1.14607	0.141922	3.65e-17	2.19e-14	FAM133A	family with sequence similarity 133 member A [Source:HGNC Symbol;Acc:HGNC:26748]
30	ENSG00000117472	286.533	-1.2826	0.160316	6.89e-17	3.99e-14	TSPAN1	tetraspanin 1 [Source:HGNC Symbol;Acc:HGNC:20657]
31	ENSG00000177374	520.206	2.64341	0.334587	1.3e-16	7.28e-14	HIC1	HIC ZBTB transcriptional repressor 1 [Source:HGNC Symbol;Acc:HGNC:4909]
32	ENSG00000134339	193.48	3.05483	0.388753	1.74e-16	9.42e-14	SAA2	serum amyloid A2 [Source:HGNC Symbol;Acc:HGNC:10514]
33	ENSG00000087258	670.645	2.7571	0.356382	4.91e-16	2.59e-13	GNAO1	G protein subunit alpha o1 [Source:HGNC Symbol;Acc:HGNC:4389]
34	ENSG00000075618	3752.79	-1.0318	0.133603	6.41e-16	3.27e-13	FSCN1	fascin actin-bundling protein 1 [Source:HGNC Symbol;Acc:HGNC:11148]
35	ENSG00000221926	1336.99	1.25014	0.162401	7.54e-16	3.74e-13	TRIM16	tripartite motif containing 16 [Source:HGNC Symbol;Acc:HGNC:17241]
36	ENSG00000221926	1336.99	1.25014	0.162401	7.54e-16	3.74e-13	TRIM16	tripartite motif containing 16 [Source:HGNC Symbol;Acc:HGNC:17241]
37	ENSG00000126785	809.058	-1.22854	0.159811	8.09e-16	3.9e-13	RHOJ	ras homolog family member J [Source:HGNC Symbol;Acc:HGNC:688]
38	ENSG00000121895	1051.01	-1.29962	0.169684	1.09e-15	5.13e-13	TMEM156	transmembrane protein 156 [Source:HGNC Symbol;Acc:HGNC:26260]
39	ENSG00000174600	115.083	-3.3932	0.446774	1.55e-15	7.06e-13	CMKLR1	chemerin chemokine-like receptor 1 [Source:HGNC Symbol;Acc:HGNC:2121]
40	ENSG00000137834	342.982	-1.47499	0.194848	2.02e-15	8.95e-13	SMAD6	SMAD family member 6 [Source:HGNC Symbol;Acc:HGNC:6772]
41	ENSG00000122779	2357.43	0.726404	0.0953901	2.06e-15	8.95e-13	TRIM24	tripartite motif containing 24 [Source:HGNC Symbol;Acc:HGNC:11812]
42	ENSG00000175745	1017.81	-1.08988	0.144297	2.31e-15	9.78e-13	NR2F1	nuclear receptor subfamily 2 group F member 1 [Source:HGNC Symbol;Acc:HGNC:7975]
43	ENSG00000072954	1107.7	-0.782011	0.103806	2.92e-15	1.21e-12	TMEM38A	transmembrane protein 38A [Source:HGNC Symbol;Acc:HGNC:28462]
44	ENSG00000106554	3643.61	0.515121	0.0681635	4e-15	1.62e-12	CHCHD3	coiled-coil-helix-coiled-coil-helix domain containing 3 [Source:HGNC Symbol;Acc:HGNC:21906]
45	ENSG00000070087	1356.01	-0.720839	0.0960989	4.36e-15	1.72e-12	PFN2	profilin 2 [Source:HGNC Symbol;Acc:HGNC:8882]
46	ENSG00000155495	925.095	-1.82355	0.244809	4.52e-15	1.75e-12	MAGEC1	MAGE family member C1 [Source:HGNC Symbol;Acc:HGNC:6812]
47	ENSG00000234745	16037.8	0.966847	0.130132	6.48e-15	2.45e-12	HLA-B	major histocompatibility complex, class I, B [Source:HGNC Symbol;Acc:HGNC:4932]
48	ENSG00000272620	2047.01	-0.874989	0.119812	1.71e-14	6.31e-12	AFAP1-AS1	AFAP1 antisense RNA 1 [Source:HGNC Symbol;Acc:HGNC:28141]
49	ENSG00000071051	1837.21	0.755954	0.103946	2.39e-14	8.56e-12	NCK2	NCK adaptor protein 2 [Source:HGNC Symbol;Acc:HGNC:7665]
50	ENSG00000203668	5929.29	-0.729415	0.100338	2.42e-14	8.56e-12	CHML	CHM like, Rab escort protein 2 [Source:HGNC Symbol;Acc:HGNC:1941]
51	ENSG00000068724	1589.86	0.699872	0.097107	4.09e-14	1.42e-11	TTC7A	tetratricopeptide repeat domain 7A [Source:HGNC Symbol;Acc:HGNC:19750]
52	ENSG00000164684	516.062	-1.27424	0.178052	4.26e-14	1.45e-11	ZNF704	zinc finger protein 704 [Source:HGNC Symbol;Acc:HGNC:32291]
53	ENSG00000063660	2464.71	0.990611	0.140529	1.06e-13	3.54e-11	GPC1	glypican 1 [Source:HGNC Symbol;Acc:HGNC:4449]
54	ENSG00000169756	2320.45	0.587947	0.0832569	1.37e-13	4.48e-11	LIMS1	LIM zinc finger domain containing 1 [Source:HGNC Symbol;Acc:HGNC:6616]
55	ENSG00000183305	58.6488	-2.5694	0.372528	2.75e-13	8.79e-11	MAGEA2B	MAGE family member A2B [Source:HGNC Symbol;Acc:HGNC:19340]
56	ENSG00000144218	3110.67	-0.914074	0.132228	2.78e-13	8.79e-11	AFF3	AF4/FMR2 family member 3 [Source:HGNC Symbol;Acc:HGNC:6473]
57	ENSG00000106541	427.471	-1.30802	0.189711	2.85e-13	8.84e-11	AGR2	anterior gradient 2, protein disulphide isomerase family member [Source:HGNC Symbol;Acc:HGNC:328]
58	ENSG00000144118	2035.02	0.562502	0.0811716	3.84e-13	1.17e-10	RALB	RAS like proto-oncogene B [Source:HGNC Symbol;Acc:HGNC:9840]
59	ENSG00000138061	4850.69	2.43701	0.358469	6e-13	1.8e-10	CYP1B1	cytochrome P450 family 1 subfamily B member 1 [Source:HGNC Symbol;Acc:HGNC:2597]
60	ENSG00000103888	2090.46	1.79923	0.267065	7.97e-13	2.35e-10	CEMIP	cell migration inducing hyaluronan binding protein [Source:HGNC Symbol;Acc:HGNC:29213]
61	ENSG00000106028	3551.25	0.479554	0.0702408	9e-13	2.61e-10	SSBP1	single stranded DNA binding protein 1 [Source:HGNC Symbol;Acc:HGNC:11317]
62	ENSG00000136052	1097.13	0.628051	0.0929484	1.05e-12	3e-10	SLC41A2	solute carrier family 41 member 2 [Source:HGNC Symbol;Acc:HGNC:31045]
63	ENSG00000172731	2670.66	-0.573092	0.0851322	1.45e-12	4.05e-10	LRRC20	leucine rich repeat containing 20 [Source:HGNC Symbol;Acc:HGNC:23421]
64	ENSG00000175048	756.659	0.610455	0.0910102	1.57e-12	4.34e-10	ZDHHC14	zinc finger DHHC-type containing 14 [Source:HGNC Symbol;Acc:HGNC:20341]
65	ENSG00000102109	764.742	-1.10699	0.167065	1.86e-12	5.05e-10	PCSK1N	proprotein convertase subtilisin/kexin type 1 inhibitor [Source:HGNC Symbol;Acc:HGNC:17301]
66	ENSG00000183762	242.69	1.6016	0.244136	2.57e-12	6.88e-10	KREMEN1	kringle containing transmembrane protein 1 [Source:HGNC Symbol;Acc:HGNC:17550]
67	ENSG00000101017	618.371	1.046	0.159034	2.8e-12	7.36e-10	CD40	CD40 molecule [Source:HGNC Symbol;Acc:HGNC:11919]
68	ENSG00000168297	1878.81	0.850374	0.130879	3.56e-12	9.24e-10	PXK	PX domain containing serine/threonine kinase like [Source:HGNC Symbol;Acc:HGNC:23326]
69	ENSG00000142634	9499.95	0.454344	0.0695835	6.24e-12	1.59e-09	EFHD2	EF-hand domain family member D2 [Source:HGNC Symbol;Acc:HGNC:28670]
70	ENSG00000197172	48.6636	-5.00654	0.773674	7.09e-12	1.78e-09	MAGEA6	MAGE family member A6 [Source:HGNC Symbol;Acc:HGNC:6804]
71	ENSG00000198121	5569.41	-0.866455	0.134356	7.75e-12	1.92e-09	LPAR1	lysophosphatidic acid receptor 1 [Source:HGNC Symbol;Acc:HGNC:3166]
72	ENSG00000082146	1361.86	0.7108	0.110484	8.6e-12	2.1e-09	STRADB	STE20-related kinase adaptor beta [Source:HGNC Symbol;Acc:HGNC:13205]
73	ENSG00000275395	151.747	1.4908	0.233754	9e-12	2.17e-09	FCGBP	Fc fragment of IgG binding protein [Source:HGNC Symbol;Acc:HGNC:13572]
74	ENSG00000141837	37.9759	-7.14276	1.03361	1.07e-11	2.55e-09	CACNA1A	calcium voltage-gated channel subunit alpha1 A [Source:HGNC Symbol;Acc:HGNC:1388]
75	ENSG00000130313	3325.42	-0.443133	0.068844	1.27e-11	2.99e-09	PGLS	6-phosphogluconolactonase [Source:HGNC Symbol;Acc:HGNC:8903]
76	ENSG00000127922	2011.19	0.50469	0.0786332	1.33e-11	3.07e-09	SEM1	SEM1, 26S proteasome complex subunit [Source:HGNC Symbol;Acc:HGNC:10845]
77	ENSG00000158856	365.91	1.77955	0.28257	1.44e-11	3.29e-09	DMTN	dematin actin binding protein [Source:HGNC Symbol;Acc:HGNC:3382]
78	ENSG00000158639	327.24	-1.78074	0.283017	1.49e-11	3.37e-09	PAGE5	PAGE family member 5 [Source:HGNC Symbol;Acc:HGNC:29992]
79	ENSG00000110075	7433.95	0.46711	0.0726531	1.76e-11	3.92e-09	PPP6R3	protein phosphatase 6 regulatory subunit 3 [Source:HGNC Symbol;Acc:HGNC:1173]
80	ENSG00000100077	294.647	1.06262	0.170572	2.57e-11	5.65e-09	GRK3	G protein-coupled receptor kinase 3 [Source:HGNC Symbol;Acc:HGNC:290]
81	ENSG00000240771	39.7148	3.89113	0.620456	2.66e-11	5.78e-09	ARHGEF25	Rho guanine nucleotide exchange factor 25 [Source:HGNC Symbol;Acc:HGNC:30275]
82	ENSG00000115594	474.126	1.38599	0.224685	3.38e-11	7.25e-09	IL1R1	interleukin 1 receptor type 1 [Source:HGNC Symbol;Acc:HGNC:5993]
83	ENSG00000237438	32.6401	-3.88891	0.627213	3.56e-11	7.55e-09	CECR7	cat eye syndrome chromosome region, candidate 7 (non-protein coding) [Source:HGNC Symbol;Acc:HGNC:1845]
84	ENSG00000086289	2001.64	-0.48172	0.0773039	5e-11	1.05e-08	EPDR1	ependymin related 1 [Source:HGNC Symbol;Acc:HGNC:17572]
85	ENSG00000134874	111.298	-2.05732	0.339579	6.35e-11	1.31e-08	DZIP1	DAZ interacting zinc finger protein 1 [Source:HGNC Symbol;Acc:HGNC:20908]
86	ENSG00000164236	2353.08	0.644437	0.104975	6.5e-11	1.32e-08	ANKRD33B	ankyrin repeat domain 33B [Source:HGNC Symbol;Acc:HGNC:35240]
87	ENSG00000154165	34.1851	-3.1868	0.522187	6.55e-11	1.32e-08	GPR15	G protein-coupled receptor 15 [Source:HGNC Symbol;Acc:HGNC:4469]
88	ENSG00000131459	2021.84	1.44919	0.239287	6.9e-11	1.38e-08	GFPT2	glutamine-fructose-6-phosphate transaminase 2 [Source:HGNC Symbol;Acc:HGNC:4242]
89	ENSG00000187800	1128.21	-0.967031	0.15979	7.86e-11	1.55e-08	PEAR1	platelet endothelial aggregation receptor 1 [Source:HGNC Symbol;Acc:HGNC:33631]
90	ENSG00000143867	928.881	-1.13029	0.188964	1.19e-10	2.32e-08	OSR1	odd-skipped related transciption factor 1 [Source:HGNC Symbol;Acc:HGNC:8111]
91	ENSG00000165959	972.004	1.01924	0.171451	1.55e-10	2.99e-08	CLMN	calmin [Source:HGNC Symbol;Acc:HGNC:19972]
92	ENSG00000133816	23599.7	0.59398	0.100571	1.58e-10	3e-08	MICAL2	microtubule associated monooxygenase, calponin and LIM domain containing 2 [Source:HGNC Symbol;Acc:HGNC:24693]
93	ENSG00000135119	363.382	-0.967325	0.162718	1.59e-10	3e-08	RNFT2	ring finger protein, transmembrane 2 [Source:HGNC Symbol;Acc:HGNC:25905]
94	ENSG00000130303	3078.69	-0.562621	0.0939675	1.74e-10	3.25e-08	BST2	bone marrow stromal cell antigen 2 [Source:HGNC Symbol;Acc:HGNC:1119]
95	ENSG00000162078	68.2603	-2.03332	0.346391	1.91e-10	3.52e-08	ZG16B	zymogen granule protein 16B [Source:HGNC Symbol;Acc:HGNC:30456]
96	ENSG00000263528	895.552	0.952146	0.161398	2.08e-10	3.8e-08	IKBKE	inhibitor of nuclear factor kappa B kinase subunit epsilon [Source:HGNC Symbol;Acc:HGNC:14552]
97	ENSG00000226919	461.388	-1.36999	0.233334	2.13e-10	3.85e-08	AL365184.1
98	ENSG00000267013	96.0933	-1.64053	0.278577	2.16e-10	3.86e-08	LINC01929	long intergenic non-protein coding RNA 1929 [Source:HGNC Symbol;Acc:HGNC:52751]
99	ENSG00000125730	157.206	3.88387	0.673973	2.37e-10	4.2e-08	C3	complement C3 [Source:HGNC Symbol;Acc:HGNC:1318]
100	ENSG00000118596	697.219	-0.881348	0.150014	2.46e-10	4.31e-08	SLC16A7	solute carrier family 16 member 7 [Source:HGNC Symbol;Acc:HGNC:10928]
101	ENSG00000111817	1158.87	0.888846	0.151369	2.61e-10	4.54e-08	DSE	dermatan sulfate epimerase [Source:HGNC Symbol;Acc:HGNC:21144]
102	ENSG00000197249	286.645	2.5388	0.436793	2.7e-10	4.62e-08	SERPINA1	serpin family A member 1 [Source:HGNC Symbol;Acc:HGNC:8941]
103	ENSG00000105948	510.233	0.775733	0.132156	2.72e-10	4.62e-08	TTC26	tetratricopeptide repeat domain 26 [Source:HGNC Symbol;Acc:HGNC:21882]
104	ENSG00000213066	1416.02	0.566504	0.0957485	2.74e-10	4.62e-08	FGFR1OP	FGFR1 oncogene partner [Source:HGNC Symbol;Acc:HGNC:17012]
105	ENSG00000120875	25313.5	-0.685589	0.114705	2.85e-10	4.76e-08	DUSP4	dual specificity phosphatase 4 [Source:HGNC Symbol;Acc:HGNC:3070]
106	ENSG00000090266	1607.4	0.602176	0.10223	3e-10	4.97e-08	NDUFB2	NADH:ubiquinone oxidoreductase subunit B2 [Source:HGNC Symbol;Acc:HGNC:7697]
107	ENSG00000142192	26097.3	-0.541121	0.0920432	3.11e-10	5.09e-08	APP	amyloid beta precursor protein [Source:HGNC Symbol;Acc:HGNC:620]
108	ENSG00000171729	446.117	1.21421	0.209112	3.25e-10	5.27e-08	TMEM51	transmembrane protein 51 [Source:HGNC Symbol;Acc:HGNC:25488]
109	ENSG00000128610	278.875	-0.821706	0.140708	3.28e-10	5.27e-08	FEZF1	FEZ family zinc finger 1 [Source:HGNC Symbol;Acc:HGNC:22788]
110	ENSG00000163629	808.795	-0.751101	0.128703	3.48e-10	5.55e-08	PTPN13	protein tyrosine phosphatase, non-receptor type 13 [Source:HGNC Symbol;Acc:HGNC:9646]
111	ENSG00000127324	150.985	-1.1851	0.204659	3.79e-10	5.99e-08	TSPAN8	tetraspanin 8 [Source:HGNC Symbol;Acc:HGNC:11855]
112	ENSG00000250786	115.769	2.86012	0.501963	4.11e-10	6.43e-08	SNHG18	small nucleolar RNA host gene 18 [Source:HGNC Symbol;Acc:HGNC:49007]
113	ENSG00000121858	1248.23	2.10966	0.367648	4.51e-10	6.99e-08	TNFSF10	TNF superfamily member 10 [Source:HGNC Symbol;Acc:HGNC:11925]
114	ENSG00000259974	1513.08	-0.793615	0.137284	4.6e-10	7.08e-08	LINC00261	long intergenic non-protein coding RNA 261 [Source:HGNC Symbol;Acc:HGNC:16189]
115	ENSG00000125170	143.657	1.07478	0.186887	4.8e-10	7.31e-08	DOK4	docking protein 4 [Source:HGNC Symbol;Acc:HGNC:19868]
116	ENSG00000248323	412.047	1.13756	0.197545	4.97e-10	7.5e-08	LUCAT1	lung cancer associated transcript 1 (non-protein coding) [Source:HGNC Symbol;Acc:HGNC:48498]
117	ENSG00000140030	26.9726	5.05682	0.86455	5.39e-10	8.07e-08	GPR65	G protein-coupled receptor 65 [Source:HGNC Symbol;Acc:HGNC:4517]
118	ENSG00000180182	6756.76	0.50984	0.088201	5.54e-10	8.22e-08	MED14	mediator complex subunit 14 [Source:HGNC Symbol;Acc:HGNC:2370]
119	ENSG00000139514	11369	0.446414	0.0772119	6.7e-10	9.87e-08	SLC7A1	solute carrier family 7 member 1 [Source:HGNC Symbol;Acc:HGNC:11057]
120	ENSG00000204991	545.406	0.625812	0.109331	7.76e-10	1.13e-07	SPIRE2	spire type actin nucleation factor 2 [Source:HGNC Symbol;Acc:HGNC:30623]
121	ENSG00000132024	3357.16	-0.444111	0.0769283	8.61e-10	1.25e-07	CC2D1A	coiled-coil and C2 domain containing 1A [Source:HGNC Symbol;Acc:HGNC:30237]
122	ENSG00000180543	742.197	-0.805247	0.142666	1.01e-09	1.45e-07	TSPYL5	TSPY like 5 [Source:HGNC Symbol;Acc:HGNC:29367]
123	ENSG00000125798	2698.75	-0.860828	0.152744	1.03e-09	1.45e-07	FOXA2	forkhead box A2 [Source:HGNC Symbol;Acc:HGNC:5022]
124	ENSG00000115966	1864.57	0.443891	0.0772384	1.03e-09	1.45e-07	ATF2	activating transcription factor 2 [Source:HGNC Symbol;Acc:HGNC:784]
125	ENSG00000234323	44.8066	2.49812	0.445868	1.05e-09	1.47e-07	LINC01505	long intergenic non-protein coding RNA 1505 [Source:HGNC Symbol;Acc:HGNC:51186]
126	ENSG00000163694	776.812	1.5523	0.277851	1.1e-09	1.52e-07	RBM47	RNA binding motif protein 47 [Source:HGNC Symbol;Acc:HGNC:30358]
127	ENSG00000164850	239.041	-1.162	0.208586	1.28e-09	1.76e-07	GPER1	G protein-coupled estrogen receptor 1 [Source:HGNC Symbol;Acc:HGNC:4485]
128	ENSG00000125633	2510.29	0.4205	0.0735974	1.34e-09	1.83e-07	CCDC93	coiled-coil domain containing 93 [Source:HGNC Symbol;Acc:HGNC:25611]
129	ENSG00000163161	2811.01	0.381029	0.0664036	1.48e-09	2e-07	ERCC3	ERCC excision repair 3, TFIIH core complex helicase subunit [Source:HGNC Symbol;Acc:HGNC:3435]
130	ENSG00000233521	83.2837	2.38002	0.432167	1.5e-09	2.02e-07	LINC01638	long intergenic non-protein coding RNA 1638 [Source:HGNC Symbol;Acc:HGNC:52425]
131	ENSG00000285756	786.255	0.592217	0.106154	1.95e-09	2.6e-07	NA	NA
132	ENSG00000198743	2273.64	-0.688165	0.124324	2.05e-09	2.72e-07	SLC5A3	solute carrier family 5 member 3 [Source:HGNC Symbol;Acc:HGNC:11038]
133	ENSG00000080802	1179.25	0.516766	0.0925031	2.14e-09	2.82e-07	CNOT4	CCR4-NOT transcription complex subunit 4 [Source:HGNC Symbol;Acc:HGNC:7880]
134	ENSG00000163638	346.764	1.962	0.359576	2.2e-09	2.87e-07	ADAMTS9	ADAM metallopeptidase with thrombospondin type 1 motif 9 [Source:HGNC Symbol;Acc:HGNC:13202]
135	ENSG00000117385	4233.89	-0.337131	0.0594979	2.59e-09	3.35e-07	P3H1	prolyl 3-hydroxylase 1 [Source:HGNC Symbol;Acc:HGNC:19316]
136	ENSG00000128203	135.207	1.08123	0.198129	2.63e-09	3.38e-07	ASPHD2	aspartate beta-hydroxylase domain containing 2 [Source:HGNC Symbol;Acc:HGNC:30437]
137	ENSG00000146707	817.761	0.630292	0.114438	2.78e-09	3.55e-07	POMZP3	POM121 and ZP3 fusion [Source:HGNC Symbol;Acc:HGNC:9203]
138	ENSG00000244405	3650.85	-0.490958	0.0883721	2.87e-09	3.64e-07	ETV5	ETS variant 5 [Source:HGNC Symbol;Acc:HGNC:3494]
139	ENSG00000164220	447.537	-1.53936	0.285019	3.09e-09	3.89e-07	F2RL2	coagulation factor II thrombin receptor like 2 [Source:HGNC Symbol;Acc:HGNC:3539]
140	ENSG00000003402	3299.01	1.56106	0.288451	3.3e-09	4.13e-07	CFLAR	CASP8 and FADD like apoptosis regulator [Source:HGNC Symbol;Acc:HGNC:1876]
141	ENSG00000198947	230.394	-2.48601	0.467005	3.7e-09	4.6e-07	DMD	dystrophin [Source:HGNC Symbol;Acc:HGNC:2928]
142	ENSG00000204642	99.4014	1.64425	0.306501	3.78e-09	4.66e-07	HLA-F	major histocompatibility complex, class I, F [Source:HGNC Symbol;Acc:HGNC:4963]
143	ENSG00000155265	37.5917	2.10176	0.391689	4.03e-09	4.93e-07	GOLGA7B	golgin A7 family member B [Source:HGNC Symbol;Acc:HGNC:31668]
144	ENSG00000166831	227.036	0.941351	0.175563	4.59e-09	5.58e-07	RBPMS2	RNA binding protein with multiple splicing 2 [Source:HGNC Symbol;Acc:HGNC:19098]
145	ENSG00000139292	44.9799	-2.12833	0.399192	4.65e-09	5.61e-07	LGR5	leucine rich repeat containing G protein-coupled receptor 5 [Source:HGNC Symbol;Acc:HGNC:4504]
146	ENSG00000071242	583.127	-0.92016	0.173136	5.86e-09	7.02e-07	RPS6KA2	ribosomal protein S6 kinase A2 [Source:HGNC Symbol;Acc:HGNC:10431]
147	ENSG00000131773	1663.31	-0.820952	0.154456	5.93e-09	7.06e-07	KHDRBS3	KH RNA binding domain containing, signal transduction associated 3 [Source:HGNC Symbol;Acc:HGNC:18117]
148	ENSG00000197321	5628.41	0.687179	0.128544	6.29e-09	7.44e-07	SVIL	supervillin [Source:HGNC Symbol;Acc:HGNC:11480]
149	ENSG00000172292	1246.1	-0.547881	0.101994	6.54e-09	7.66e-07	CERS6	ceramide synthase 6 [Source:HGNC Symbol;Acc:HGNC:23826]
150	ENSG00000124406	452.044	-0.975644	0.184552	6.57e-09	7.66e-07	ATP8A1	ATPase phospholipid transporting 8A1 [Source:HGNC Symbol;Acc:HGNC:13531]
151	ENSG00000156345	60.7468	-1.40454	0.265932	6.67e-09	7.73e-07	CDK20	cyclin dependent kinase 20 [Source:HGNC Symbol;Acc:HGNC:21420]
152	ENSG00000128271	356.807	1.35745	0.258286	7.14e-09	8.21e-07	ADORA2A	adenosine A2a receptor [Source:HGNC Symbol;Acc:HGNC:263]
153	ENSG00000120549	2138.82	0.74368	0.140194	7.38e-09	8.43e-07	KIAA1217	KIAA1217 [Source:HGNC Symbol;Acc:HGNC:25428]
154	ENSG00000106290	5300.71	0.420465	0.0776535	7.43e-09	8.44e-07	TAF6	TATA-box binding protein associated factor 6 [Source:HGNC Symbol;Acc:HGNC:11540]
155	ENSG00000167775	3638.26	-0.350157	0.0645826	9.19e-09	1.04e-06	CD320	CD320 molecule [Source:HGNC Symbol;Acc:HGNC:16692]
156	ENSG00000155561	7428.39	0.635344	0.120622	9.81e-09	1.1e-06	NUP205	nucleoporin 205 [Source:HGNC Symbol;Acc:HGNC:18658]
157	ENSG00000182195	693.549	-0.737383	0.140692	9.88e-09	1.1e-06	LDOC1	LDOC1, regulator of NFKB signaling [Source:HGNC Symbol;Acc:HGNC:6548]
158	ENSG00000104903	246.538	-0.838671	0.160378	1.01e-08	1.11e-06	LYL1	LYL1, basic helix-loop-helix family member [Source:HGNC Symbol;Acc:HGNC:6734]
159	ENSG00000134864	28.4184	-2.33413	0.45299	1.01e-08	1.11e-06	GGACT	gamma-glutamylamine cyclotransferase [Source:HGNC Symbol;Acc:HGNC:25100]
160	ENSG00000166508	15159.8	0.443705	0.0819729	1.05e-08	1.15e-06	MCM7	minichromosome maintenance complex component 7 [Source:HGNC Symbol;Acc:HGNC:6950]
161	ENSG00000132334	1542.31	0.748859	0.143135	1.06e-08	1.15e-06	PTPRE	protein tyrosine phosphatase, receptor type E [Source:HGNC Symbol;Acc:HGNC:9669]
162	ENSG00000006210	101.452	3.2846	0.636866	1.07e-08	1.16e-06	CX3CL1	C-X3-C motif chemokine ligand 1 [Source:HGNC Symbol;Acc:HGNC:10647]
163	ENSG00000138448	3262.54	0.640711	0.122004	1.09e-08	1.17e-06	ITGAV	integrin subunit alpha V [Source:HGNC Symbol;Acc:HGNC:6150]
164	ENSG00000122694	392.817	1.57706	0.306202	1.21e-08	1.29e-06	GLIPR2	GLI pathogenesis related 2 [Source:HGNC Symbol;Acc:HGNC:18007]
165	ENSG00000170373	18101.1	-0.819028	0.15696	1.21e-08	1.29e-06	CST1	cystatin SN [Source:HGNC Symbol;Acc:HGNC:2473]
166	ENSG00000115541	4093.81	0.50228	0.0950214	1.29e-08	1.36e-06	HSPE1	heat shock protein family E (Hsp10) member 1 [Source:HGNC Symbol;Acc:HGNC:5269]
167	ENSG00000177119	3664.19	0.677439	0.130586	1.39e-08	1.45e-06	ANO6	anoctamin 6 [Source:HGNC Symbol;Acc:HGNC:25240]
168	ENSG00000141753	84383.9	-0.651234	0.126232	1.63e-08	1.69e-06	IGFBP4	insulin like growth factor binding protein 4 [Source:HGNC Symbol;Acc:HGNC:5473]
169	ENSG00000141469	82.5237	-1.76913	0.349509	1.7e-08	1.76e-06	SLC14A1	solute carrier family 14 member 1 (Kidd blood group) [Source:HGNC Symbol;Acc:HGNC:10918]
170	ENSG00000146555	1061.98	-0.695464	0.135433	1.88e-08	1.93e-06	SDK1	sidekick cell adhesion molecule 1 [Source:HGNC Symbol;Acc:HGNC:19307]
171	ENSG00000166224	2883.64	0.449979	0.0857997	1.89e-08	1.93e-06	SGPL1	sphingosine-1-phosphate lyase 1 [Source:HGNC Symbol;Acc:HGNC:10817]
172	ENSG00000125965	118.28	1.75915	0.348744	2.08e-08	2.11e-06	GDF5	growth differentiation factor 5 [Source:HGNC Symbol;Acc:HGNC:4220]
173	ENSG00000125864	281.507	-0.846861	0.166515	2.14e-08	2.16e-06	BFSP1	beaded filament structural protein 1 [Source:HGNC Symbol;Acc:HGNC:1040]
174	ENSG00000127528	1648.23	-0.762632	0.150059	2.24e-08	2.25e-06	KLF2	Kruppel like factor 2 [Source:HGNC Symbol;Acc:HGNC:6347]
175	ENSG00000145685	2040.07	0.582088	0.113242	2.3e-08	2.3e-06	LHFPL2	LHFPL tetraspan subfamily member 2 [Source:HGNC Symbol;Acc:HGNC:6588]
176	ENSG00000124664	2770.67	-0.935311	0.185674	2.56e-08	2.54e-06	SPDEF	SAM pointed domain containing ETS transcription factor [Source:HGNC Symbol;Acc:HGNC:17257]
177	ENSG00000169871	4766.32	0.588672	0.115629	2.79e-08	2.76e-06	TRIM56	tripartite motif containing 56 [Source:HGNC Symbol;Acc:HGNC:19028]
178	ENSG00000125347	2586.88	1.09333	0.218096	2.83e-08	2.78e-06	IRF1	interferon regulatory factor 1 [Source:HGNC Symbol;Acc:HGNC:6116]
179	ENSG00000196313	7583.23	0.430436	0.0836904	3.11e-08	3.03e-06	POM121	POM121 transmembrane nucleoporin [Source:HGNC Symbol;Acc:HGNC:19702]
180	ENSG00000167925	1272.84	-0.464098	0.090868	3.36e-08	3.26e-06	GHDC	GH3 domain containing [Source:HGNC Symbol;Acc:HGNC:24438]
181	ENSG00000151692	322.849	3.57117	0.727599	3.63e-08	3.5e-06	RNF144A	ring finger protein 144A [Source:HGNC Symbol;Acc:HGNC:20457]
182	ENSG00000112294	439.257	-0.975937	0.196757	3.69e-08	3.54e-06	ALDH5A1	aldehyde dehydrogenase 5 family member A1 [Source:HGNC Symbol;Acc:HGNC:408]
183	ENSG00000127948	2263.03	0.483427	0.0952125	3.73e-08	3.56e-06	POR	cytochrome p450 oxidoreductase [Source:HGNC Symbol;Acc:HGNC:9208]
184	ENSG00000141985	6090.87	0.387078	0.0748676	3.95e-08	3.75e-06	SH3GL1	SH3 domain containing GRB2 like 1, endophilin A2 [Source:HGNC Symbol;Acc:HGNC:10830]
185	ENSG00000102359	430.275	-0.880232	0.178415	4.46e-08	4.21e-06	SRPX2	sushi repeat containing protein, X-linked 2 [Source:HGNC Symbol;Acc:HGNC:30668]
186	ENSG00000234545	756.445	0.590371	0.118326	4.69e-08	4.4e-06	FAM133B	family with sequence similarity 133 member B [Source:HGNC Symbol;Acc:HGNC:28629]
187	ENSG00000177679	65.9286	1.57798	0.32306	4.93e-08	4.6e-06	SRRM3	serine/arginine repetitive matrix 3 [Source:HGNC Symbol;Acc:HGNC:26729]
188	ENSG00000185442	283.462	-1.08766	0.222223	4.96e-08	4.61e-06	FAM174B	family with sequence similarity 174 member B [Source:HGNC Symbol;Acc:HGNC:34339]
189	ENSG00000164841	75.5228	-1.32702	0.272407	5.58e-08	5.15e-06	TMEM74	transmembrane protein 74 [Source:HGNC Symbol;Acc:HGNC:26409]
190	ENSG00000167996	39360.2	0.607936	0.122893	5.71e-08	5.25e-06	FTH1	ferritin heavy chain 1 [Source:HGNC Symbol;Acc:HGNC:3976]
191	ENSG00000108387	65.6416	2.20524	0.455511	5.95e-08	5.44e-06	SEPT4	septin 4 [Source:HGNC Symbol;Acc:HGNC:9165]
192	ENSG00000124615	1863.67	-0.80234	0.164443	6.1e-08	5.55e-06	MOCS1	molybdenum cofactor synthesis 1 [Source:HGNC Symbol;Acc:HGNC:7190]
193	ENSG00000105246	31.515	3.53905	0.732972	6.18e-08	5.59e-06	EBI3	Epstein-Barr virus induced 3 [Source:HGNC Symbol;Acc:HGNC:3129]
194	ENSG00000149212	563.91	-0.954874	0.196509	6.28e-08	5.64e-06	SESN3	sestrin 3 [Source:HGNC Symbol;Acc:HGNC:23060]
195	ENSG00000146242	2051.75	-0.468964	0.094137	6.3e-08	5.64e-06	TPBG	trophoblast glycoprotein [Source:HGNC Symbol;Acc:HGNC:12004]
196	ENSG00000074527	2107.06	-1.13727	0.235205	6.33e-08	5.64e-06	NTN4	netrin 4 [Source:HGNC Symbol;Acc:HGNC:13658]
197	ENSG00000136560	965.322	0.587736	0.119192	6.4e-08	5.67e-06	TANK	TRAF family member associated NFKB activator [Source:HGNC Symbol;Acc:HGNC:11562]
198	ENSG00000067141	1398.65	-0.699568	0.142554	6.57e-08	5.79e-06	NEO1	neogenin 1 [Source:HGNC Symbol;Acc:HGNC:7754]
199	ENSG00000162302	6720.19	0.378075	0.0749483	6.88e-08	6.03e-06	RPS6KA4	ribosomal protein S6 kinase A4 [Source:HGNC Symbol;Acc:HGNC:10433]
200	ENSG00000119138	399.794	-0.885475	0.182773	6.94e-08	6.06e-06	KLF9	Kruppel like factor 9 [Source:HGNC Symbol;Acc:HGNC:1123]
201	ENSG00000171051	164.639	2.33324	0.489147	7.81e-08	6.78e-06	FPR1	formyl peptide receptor 1 [Source:HGNC Symbol;Acc:HGNC:3826]
202	ENSG00000166033	3087.72	-0.551326	0.112654	8.02e-08	6.93e-06	HTRA1	HtrA serine peptidase 1 [Source:HGNC Symbol;Acc:HGNC:9476]
203	ENSG00000138131	3754.52	-0.738928	0.152908	8.57e-08	7.37e-06	LOXL4	lysyl oxidase like 4 [Source:HGNC Symbol;Acc:HGNC:17171]
204	ENSG00000169129	2189.66	1.23542	0.25864	8.87e-08	7.59e-06	AFAP1L2	actin filament associated protein 1 like 2 [Source:HGNC Symbol;Acc:HGNC:25901]
205	ENSG00000054793	228.55	1.50597	0.316903	8.93e-08	7.61e-06	ATP9A	ATPase phospholipid transporting 9A (putative) [Source:HGNC Symbol;Acc:HGNC:13540]
206	ENSG00000116852	64.8136	1.67723	0.354005	9.57e-08	8.11e-06	KIF21B	kinesin family member 21B [Source:HGNC Symbol;Acc:HGNC:29442]
207	ENSG00000151468	330.938	1.50376	0.317408	9.92e-08	8.36e-06	CCDC3	coiled-coil domain containing 3 [Source:HGNC Symbol;Acc:HGNC:23813]
208	ENSG00000177054	740.835	0.554298	0.114342	1.02e-07	8.54e-06	ZDHHC13	zinc finger DHHC-type containing 13 [Source:HGNC Symbol;Acc:HGNC:18413]
209	ENSG00000138316	64.5674	2.08095	0.442259	1.13e-07	9.4e-06	ADAMTS14	ADAM metallopeptidase with thrombospondin type 1 motif 14 [Source:HGNC Symbol;Acc:HGNC:14899]
210	ENSG00000100302	97.3673	1.70843	0.363425	1.13e-07	9.41e-06	RASD2	RASD family member 2 [Source:HGNC Symbol;Acc:HGNC:18229]
211	ENSG00000142627	24884.8	-0.387885	0.0789479	1.18e-07	9.72e-06	EPHA2	EPH receptor A2 [Source:HGNC Symbol;Acc:HGNC:3386]
212	ENSG00000197448	1981.16	0.539916	0.111911	1.18e-07	9.75e-06	GSTK1	glutathione S-transferase kappa 1 [Source:HGNC Symbol;Acc:HGNC:16906]
213	ENSG00000010404	11604	-0.47025	0.0970611	1.24e-07	1.01e-05	IDS	iduronate 2-sulfatase [Source:HGNC Symbol;Acc:HGNC:5389]
214	ENSG00000172965	4467.12	0.674728	0.141769	1.25e-07	1.02e-05	MIR4435-2HG	MIR4435-2 host gene [Source:HGNC Symbol;Acc:HGNC:35163]
215	ENSG00000172965	4467.12	0.674728	0.141769	1.25e-07	1.02e-05	MIR4435-2HG	MIR4435-2 host gene [Source:HGNC Symbol;Acc:HGNC:35163]
216	ENSG00000189067	5394.91	0.810517	0.170436	1.27e-07	1.03e-05	LITAF	lipopolysaccharide induced TNF factor [Source:HGNC Symbol;Acc:HGNC:16841]
217	ENSG00000183688	30.1442	1.92452	0.409937	1.28e-07	1.04e-05	RFLNB	refilin B [Source:HGNC Symbol;Acc:HGNC:28705]
218	ENSG00000135521	1982.84	0.444075	0.0916114	1.35e-07	1.09e-05	LTV1	LTV1 ribosome biogenesis factor [Source:HGNC Symbol;Acc:HGNC:21173]
219	ENSG00000148344	3396.11	-0.657243	0.138354	1.36e-07	1.09e-05	PTGES	prostaglandin E synthase [Source:HGNC Symbol;Acc:HGNC:9599]
220	ENSG00000170396	449.459	-1.0544	0.225204	1.41e-07	1.12e-05	ZNF804A	zinc finger protein 804A [Source:HGNC Symbol;Acc:HGNC:21711]
221	ENSG00000221838	822.142	0.604565	0.126916	1.42e-07	1.12e-05	AP4M1	adaptor related protein complex 4 mu 1 subunit [Source:HGNC Symbol;Acc:HGNC:574]
222	ENSG00000196739	660.923	1.01793	0.217143	1.43e-07	1.13e-05	COL27A1	collagen type XXVII alpha 1 chain [Source:HGNC Symbol;Acc:HGNC:22986]
223	ENSG00000162976	325.476	0.831654	0.176622	1.45e-07	1.14e-05	PQLC3	PQ loop repeat containing 3 [Source:HGNC Symbol;Acc:HGNC:28503]
224	ENSG00000272031	144.719	-0.863192	0.184029	1.52e-07	1.19e-05	ANKRD34A	ankyrin repeat domain 34A [Source:HGNC Symbol;Acc:HGNC:27639]
225	ENSG00000249743	69.9312	1.30979	0.28165	1.52e-07	1.19e-05	AC116345.1
226	ENSG00000085871	449.177	-0.594251	0.125163	1.59e-07	1.23e-05	MGST2	microsomal glutathione S-transferase 2 [Source:HGNC Symbol;Acc:HGNC:7063]
227	ENSG00000105583	2797.68	-0.373846	0.0770438	1.72e-07	1.33e-05	WDR83OS	WD repeat domain 83 opposite strand [Source:HGNC Symbol;Acc:HGNC:30203]
228	ENSG00000162576	3302.14	-0.926327	0.198411	1.78e-07	1.36e-05	MXRA8	matrix remodeling associated 8 [Source:HGNC Symbol;Acc:HGNC:7542]
229	ENSG00000128578	1467.1	0.540883	0.113967	1.78e-07	1.36e-05	STRIP2	striatin interacting protein 2 [Source:HGNC Symbol;Acc:HGNC:22209]
230	ENSG00000155313	1755.9	-0.532939	0.112589	1.84e-07	1.4e-05	USP25	ubiquitin specific peptidase 25 [Source:HGNC Symbol;Acc:HGNC:12624]
231	ENSG00000123685	253.516	0.829662	0.178421	1.89e-07	1.44e-05	BATF3	basic leucine zipper ATF-like transcription factor 3 [Source:HGNC Symbol;Acc:HGNC:28915]
232	ENSG00000117114	1783.07	-1.16375	0.253133	1.93e-07	1.46e-05	ADGRL2	adhesion G protein-coupled receptor L2 [Source:HGNC Symbol;Acc:HGNC:18582]
233	ENSG00000166922	97.7173	2.55156	0.559537	1.96e-07	1.47e-05	SCG5	secretogranin V [Source:HGNC Symbol;Acc:HGNC:10816]
234	ENSG00000106538	160.697	1.86066	0.409048	2.32e-07	1.74e-05	RARRES2	retinoic acid receptor responder 2 [Source:HGNC Symbol;Acc:HGNC:9868]
235	ENSG00000238072	16.9273	-7.51685	2.74246	2.38e-07	1.78e-05	AC009244.1
236	ENSG00000120937	20.4285	8.71587	2.91887	2.4e-07	1.78e-05	NPPB	natriuretic peptide B [Source:HGNC Symbol;Acc:HGNC:7940]
237	ENSG00000091622	2959.75	-0.530895	0.113478	2.42e-07	1.79e-05	PITPNM3	PITPNM family member 3 [Source:HGNC Symbol;Acc:HGNC:21043]
238	ENSG00000128641	4812.7	0.322218	0.0667938	2.62e-07	1.93e-05	MYO1B	myosin IB [Source:HGNC Symbol;Acc:HGNC:7596]
239	ENSG00000178104	2156.97	0.549959	0.118172	2.66e-07	1.95e-05	PDE4DIP	phosphodiesterase 4D interacting protein [Source:HGNC Symbol;Acc:HGNC:15580]
240	ENSG00000178104	2156.97	0.549959	0.118172	2.66e-07	1.95e-05	PDE4DIP	phosphodiesterase 4D interacting protein [Source:HGNC Symbol;Acc:HGNC:15580]
241	ENSG00000172201	136.66	-1.48392	0.327717	2.67e-07	1.95e-05	ID4	inhibitor of DNA binding 4, HLH protein [Source:HGNC Symbol;Acc:HGNC:5363]
242	ENSG00000122786	6171.62	1.0169	0.227207	2.8e-07	2.04e-05	CALD1	caldesmon 1 [Source:HGNC Symbol;Acc:HGNC:1441]
243	ENSG00000142875	1335.27	0.708643	0.154867	2.86e-07	2.07e-05	PRKACB	protein kinase cAMP-activated catalytic subunit beta [Source:HGNC Symbol;Acc:HGNC:9381]
244	ENSG00000112541	1182.01	0.710147	0.155009	2.88e-07	2.08e-05	PDE10A	phosphodiesterase 10A [Source:HGNC Symbol;Acc:HGNC:8772]
245	ENSG00000163485	33.9294	3.46602	0.782049	3.04e-07	2.18e-05	ADORA1	adenosine A1 receptor [Source:HGNC Symbol;Acc:HGNC:262]
246	ENSG00000142611	17.7407	4.4185	0.947162	3.13e-07	2.24e-05	PRDM16	PR/SET domain 16 [Source:HGNC Symbol;Acc:HGNC:14000]
247	ENSG00000136158	3565.52	-0.441071	0.0945069	3.27e-07	2.33e-05	SPRY2	sprouty RTK signaling antagonist 2 [Source:HGNC Symbol;Acc:HGNC:11270]
248	ENSG00000099960	21.3627	3.97482	0.878691	3.47e-07	2.46e-05	SLC7A4	solute carrier family 7 member 4 [Source:HGNC Symbol;Acc:HGNC:11062]
249	ENSG00000184497	1051.42	-0.61874	0.135501	3.5e-07	2.47e-05	TMEM255B	transmembrane protein 255B [Source:HGNC Symbol;Acc:HGNC:28297]
250	ENSG00000139737	516.194	-0.610069	0.133513	3.52e-07	2.48e-05	SLAIN1	SLAIN motif family member 1 [Source:HGNC Symbol;Acc:HGNC:26387]
251	ENSG00000272449	99.3039	-0.967816	0.214922	3.55e-07	2.48e-05	AL139246.5
252	ENSG00000196975	1285	0.590049	0.129176	3.73e-07	2.6e-05	ANXA4	annexin A4 [Source:HGNC Symbol;Acc:HGNC:542]
253	ENSG00000110693	16.2362	-2.7741	0.635484	3.76e-07	2.61e-05	SOX6	SRY-box 6 [Source:HGNC Symbol;Acc:HGNC:16421]
254	ENSG00000104332	100.522	-1.05645	0.23566	3.81e-07	2.64e-05	SFRP1	secreted frizzled related protein 1 [Source:HGNC Symbol;Acc:HGNC:10776]
255	ENSG00000198960	1634.12	-0.380193	0.0812363	3.85e-07	2.65e-05	ARMCX6	armadillo repeat containing, X-linked 6 [Source:HGNC Symbol;Acc:HGNC:26094]
256	ENSG00000157764	1304.05	0.595439	0.130711	3.9e-07	2.68e-05	BRAF	B-Raf proto-oncogene, serine/threonine kinase [Source:HGNC Symbol;Acc:HGNC:1097]
257	ENSG00000257093	1620.4	0.446461	0.0964881	3.93e-07	2.68e-05	KIAA1147	KIAA1147 [Source:HGNC Symbol;Acc:HGNC:29472]
258	ENSG00000117519	20025.8	0.318826	0.0672895	3.94e-07	2.68e-05	CNN3	calponin 3 [Source:HGNC Symbol;Acc:HGNC:2157]
259	ENSG00000140465	189.041	-1.65193	0.373236	4.07e-07	2.76e-05	CYP1A1	cytochrome P450 family 1 subfamily A member 1 [Source:HGNC Symbol;Acc:HGNC:2595]
260	ENSG00000181031	1184.43	-0.610444	0.134696	4.18e-07	2.82e-05	RPH3AL	rabphilin 3A like (without C2 domains) [Source:HGNC Symbol;Acc:HGNC:10296]
261	ENSG00000125285	23.3777	-2.05346	0.458909	4.2e-07	2.83e-05	SOX21	SRY-box 21 [Source:HGNC Symbol;Acc:HGNC:11197]
262	ENSG00000196781	5050.23	0.405578	0.087475	4.37e-07	2.93e-05	TLE1	transducin like enhancer of split 1 [Source:HGNC Symbol;Acc:HGNC:11837]
263	ENSG00000075461	16.8041	3.29266	0.737626	4.4e-07	2.94e-05	CACNG4	calcium voltage-gated channel auxiliary subunit gamma 4 [Source:HGNC Symbol;Acc:HGNC:1408]
264	ENSG00000120833	1781.17	-0.637389	0.142133	4.44e-07	2.96e-05	SOCS2	suppressor of cytokine signaling 2 [Source:HGNC Symbol;Acc:HGNC:19382]
265	ENSG00000161798	46.8456	-1.55352	0.351595	4.51e-07	2.99e-05	AQP5	aquaporin 5 [Source:HGNC Symbol;Acc:HGNC:638]
266	ENSG00000171302	5755.61	0.309127	0.065656	4.87e-07	3.21e-05	CANT1	calcium activated nucleotidase 1 [Source:HGNC Symbol;Acc:HGNC:19721]
267	ENSG00000151090	177.477	-1.20924	0.275275	4.94e-07	3.24e-05	THRB	thyroid hormone receptor beta [Source:HGNC Symbol;Acc:HGNC:11799]
268	ENSG00000104856	1224.23	1.48849	0.338767	4.94e-07	3.24e-05	RELB	RELB proto-oncogene, NF-kB subunit [Source:HGNC Symbol;Acc:HGNC:9956]
269	ENSG00000069482	49.706	1.56925	0.356826	5.07e-07	3.31e-05	GAL	galanin and GMAP prepropeptide [Source:HGNC Symbol;Acc:HGNC:4114]
270	ENSG00000176463	776.385	0.651893	0.145851	5.31e-07	3.45e-05	SLCO3A1	solute carrier organic anion transporter family member 3A1 [Source:HGNC Symbol;Acc:HGNC:10952]
271	ENSG00000183454	13.0867	-5.60494	1.27045	5.36e-07	3.47e-05	GRIN2A	glutamate ionotropic receptor NMDA type subunit 2A [Source:HGNC Symbol;Acc:HGNC:4585]
272	ENSG00000120256	1813.78	0.617972	0.137669	5.39e-07	3.48e-05	LRP11	LDL receptor related protein 11 [Source:HGNC Symbol;Acc:HGNC:16936]
273	ENSG00000228340	239.677	-1.25631	0.287013	5.57e-07	3.58e-05	MIR646HG	MIR646 host gene [Source:HGNC Symbol;Acc:HGNC:27659]
274	ENSG00000153786	4627.07	-0.372658	0.0813076	5.72e-07	3.66e-05	ZDHHC7	zinc finger DHHC-type containing 7 [Source:HGNC Symbol;Acc:HGNC:18459]
275	ENSG00000148848	73.7757	2.37016	0.55873	5.87e-07	3.75e-05	ADAM12	ADAM metallopeptidase domain 12 [Source:HGNC Symbol;Acc:HGNC:190]
276	ENSG00000138381	2220.88	0.300255	0.0642745	6.04e-07	3.84e-05	ASNSD1	asparagine synthetase domain containing 1 [Source:HGNC Symbol;Acc:HGNC:24910]
277	ENSG00000143537	6924.82	-0.43796	0.0965719	6.1e-07	3.87e-05	ADAM15	ADAM metallopeptidase domain 15 [Source:HGNC Symbol;Acc:HGNC:193]
278	ENSG00000138696	104.742	-1.15147	0.263646	6.17e-07	3.9e-05	BMPR1B	bone morphogenetic protein receptor type 1B [Source:HGNC Symbol;Acc:HGNC:1077]
279	ENSG00000154914	380.948	0.922012	0.21091	6.49e-07	4.09e-05	USP43	ubiquitin specific peptidase 43 [Source:HGNC Symbol;Acc:HGNC:20072]
280	ENSG00000180071	175.486	-1.20332	0.277481	6.74e-07	4.23e-05	ANKRD18A	ankyrin repeat domain 18A [Source:HGNC Symbol;Acc:HGNC:23643]
281	ENSG00000147536	3501.44	-0.552549	0.124195	6.89e-07	4.31e-05	GINS4	GINS complex subunit 4 [Source:HGNC Symbol;Acc:HGNC:28226]
282	ENSG00000180370	8565.53	-0.286035	0.0620617	6.95e-07	4.33e-05	PAK2	p21 (RAC1) activated kinase 2 [Source:HGNC Symbol;Acc:HGNC:8591]
283	ENSG00000106344	2265.63	0.31707	0.0688257	7.48e-07	4.64e-05	RBM28	RNA binding motif protein 28 [Source:HGNC Symbol;Acc:HGNC:21863]
284	ENSG00000146859	582.834	0.477865	0.106997	7.67e-07	4.74e-05	TMEM140	transmembrane protein 140 [Source:HGNC Symbol;Acc:HGNC:21870]
285	ENSG00000135048	2564.6	-0.491779	0.110615	7.93e-07	4.89e-05	TMEM2	transmembrane protein 2 [Source:HGNC Symbol;Acc:HGNC:11869]
286	ENSG00000165474	378.977	0.997804	0.231122	8.09e-07	4.96e-05	GJB2	gap junction protein beta 2 [Source:HGNC Symbol;Acc:HGNC:4284]
287	ENSG00000167632	984.797	-0.424259	0.0945988	8.15e-07	4.97e-05	TRAPPC9	trafficking protein particle complex 9 [Source:HGNC Symbol;Acc:HGNC:30832]
288	ENSG00000130396	7710.23	0.520445	0.116985	8.16e-07	4.97e-05	AFDN	afadin, adherens junction formation factor [Source:HGNC Symbol;Acc:HGNC:7137]
289	ENSG00000074211	331.782	-1.53446	0.359749	8.43e-07	5.12e-05	PPP2R2C	protein phosphatase 2 regulatory subunit Bgamma [Source:HGNC Symbol;Acc:HGNC:9306]
290	ENSG00000204525	13730.9	0.412427	0.0931426	8.74e-07	5.29e-05	HLA-C	major histocompatibility complex, class I, C [Source:HGNC Symbol;Acc:HGNC:4933]
291	ENSG00000282826	23.6929	-3.58165	0.869333	9.03e-07	5.43e-05	FRG1CP	FSHD region gene 1 family member C, pseudogene [Source:HGNC Symbol;Acc:HGNC:51762]
292	ENSG00000091136	7027.06	0.810151	0.187303	9.04e-07	5.43e-05	LAMB1	laminin subunit beta 1 [Source:HGNC Symbol;Acc:HGNC:6486]
293	ENSG00000116016	4423.58	1.15111	0.269214	9.06e-07	5.43e-05	EPAS1	endothelial PAS domain protein 1 [Source:HGNC Symbol;Acc:HGNC:3374]
294	ENSG00000151892	58.2115	-1.33984	0.31347	9.25e-07	5.52e-05	GFRA1	GDNF family receptor alpha 1 [Source:HGNC Symbol;Acc:HGNC:4243]
295	ENSG00000282894	39.9558	-1.6379	0.385461	9.57e-07	5.69e-05	DUX4L33	double homeobox 4 like 33 (pseudogene) [Source:HGNC Symbol;Acc:HGNC:51789]
296	ENSG00000261373	411.627	0.733749	0.169947	9.64e-07	5.71e-05	VPS9D1-AS1	VPS9D1 antisense RNA 1 [Source:HGNC Symbol;Acc:HGNC:48915]
297	ENSG00000118515	1416.24	0.544156	0.124357	9.77e-07	5.77e-05	SGK1	serum/glucocorticoid regulated kinase 1 [Source:HGNC Symbol;Acc:HGNC:10810]
298	ENSG00000058804	5314.68	-0.381345	0.0851704	9.94e-07	5.83e-05	NDC1	NDC1 transmembrane nucleoporin [Source:HGNC Symbol;Acc:HGNC:25525]
299	ENSG00000105516	243.431	-0.811651	0.189199	9.94e-07	5.83e-05	DBP	D-box binding PAR bZIP transcription factor [Source:HGNC Symbol;Acc:HGNC:2697]
300	ENSG00000067082	8079.83	0.614151	0.138909	1e-06	5.87e-05	KLF6	Kruppel like factor 6 [Source:HGNC Symbol;Acc:HGNC:2235]
301	ENSG00000099817	7946.35	0.414506	0.0931891	1.02e-06	5.93e-05	POLR2E	RNA polymerase II subunit E [Source:HGNC Symbol;Acc:HGNC:9192]
302	ENSG00000123154	902.896	-0.395362	0.0886556	1.04e-06	6.05e-05	WDR83	WD repeat domain 83 [Source:HGNC Symbol;Acc:HGNC:32672]
303	ENSG00000196668	22.531	2.47211	0.591906	1.05e-06	6.06e-05	LINC00173	long intergenic non-protein coding RNA 173 [Source:HGNC Symbol;Acc:HGNC:33791]
304	ENSG00000013374	4844.19	0.283164	0.0619062	1.07e-06	6.15e-05	NUB1	negative regulator of ubiquitin like proteins 1 [Source:HGNC Symbol;Acc:HGNC:17623]
305	ENSG00000112655	4166.79	-1.15142	0.273253	1.07e-06	6.15e-05	PTK7	protein tyrosine kinase 7 (inactive) [Source:HGNC Symbol;Acc:HGNC:9618]
306	ENSG00000100234	27578	-0.895014	0.209513	1.08e-06	6.21e-05	TIMP3	TIMP metallopeptidase inhibitor 3 [Source:HGNC Symbol;Acc:HGNC:11822]
307	ENSG00000170801	272.139	2.4232	0.578139	1.09e-06	6.21e-05	HTRA3	HtrA serine peptidase 3 [Source:HGNC Symbol;Acc:HGNC:30406]
308	ENSG00000221988	2009.03	-0.415255	0.0938105	1.1e-06	6.26e-05	PPT2	palmitoyl-protein thioesterase 2 [Source:HGNC Symbol;Acc:HGNC:9326]
309	ENSG00000161405	30.7292	2.18163	0.517696	1.11e-06	6.26e-05	IKZF3	IKAROS family zinc finger 3 [Source:HGNC Symbol;Acc:HGNC:13178]
310	ENSG00000064199	890.293	0.456649	0.103791	1.11e-06	6.26e-05	SPA17	sperm autoantigenic protein 17 [Source:HGNC Symbol;Acc:HGNC:11210]
311	ENSG00000105829	509.043	0.482589	0.110232	1.12e-06	6.34e-05	BET1	Bet1 golgi vesicular membrane trafficking protein [Source:HGNC Symbol;Acc:HGNC:14562]
312	ENSG00000254470	1898.63	0.468391	0.107139	1.2e-06	6.76e-05	AP5B1	adaptor related protein complex 5 beta 1 subunit [Source:HGNC Symbol;Acc:HGNC:25104]
313	ENSG00000146122	146.686	-1.3462	0.321086	1.21e-06	6.76e-05	DAAM2	dishevelled associated activator of morphogenesis 2 [Source:HGNC Symbol;Acc:HGNC:18143]
314	ENSG00000169299	3336.58	0.644872	0.150555	1.22e-06	6.84e-05	PGM2	phosphoglucomutase 2 [Source:HGNC Symbol;Acc:HGNC:8906]
315	ENSG00000071967	3616.03	0.577695	0.133986	1.25e-06	6.96e-05	CYBRD1	cytochrome b reductase 1 [Source:HGNC Symbol;Acc:HGNC:20797]
316	ENSG00000183255	23921.9	-0.463775	0.103768	1.27e-06	7.02e-05	PTTG1IP	PTTG1 interacting protein [Source:HGNC Symbol;Acc:HGNC:13524]
317	ENSG00000166387	109.239	-1.19574	0.286028	1.28e-06	7.03e-05	PPFIBP2	PPFIA binding protein 2 [Source:HGNC Symbol;Acc:HGNC:9250]
318	ENSG00000179262	11186.2	-0.312537	0.0697621	1.28e-06	7.03e-05	RAD23A	RAD23 homolog A, nucleotide excision repair protein [Source:HGNC Symbol;Acc:HGNC:9812]
319	ENSG00000048991	2560.39	0.317662	0.0723227	1.28e-06	7.03e-05	R3HDM1	R3H domain containing 1 [Source:HGNC Symbol;Acc:HGNC:9757]
320	ENSG00000198695	31575.6	0.437081	0.0988714	1.32e-06	7.26e-05	MT-ND6	mitochondrially encoded NADH:ubiquinone oxidoreductase core subunit 6 [Source:HGNC Symbol;Acc:HGNC:7462]
321	ENSG00000090661	162.236	1.56997	0.377415	1.33e-06	7.26e-05	CERS4	ceramide synthase 4 [Source:HGNC Symbol;Acc:HGNC:23747]
322	ENSG00000079215	183.848	1.51291	0.362853	1.35e-06	7.34e-05	SLC1A3	solute carrier family 1 member 3 [Source:HGNC Symbol;Acc:HGNC:10941]
323	ENSG00000197622	3178.36	0.311852	0.0694668	1.36e-06	7.36e-05	CDC42SE1	CDC42 small effector 1 [Source:HGNC Symbol;Acc:HGNC:17719]
324	ENSG00000130830	1142.62	0.610476	0.142901	1.39e-06	7.5e-05	MPP1	membrane palmitoylated protein 1 [Source:HGNC Symbol;Acc:HGNC:7219]
325	ENSG00000213222	129.309	0.942806	0.224474	1.41e-06	7.59e-05	AC093724.1
326	ENSG00000197457	755.199	1.24001	0.297784	1.45e-06	7.8e-05	STMN3	stathmin 3 [Source:HGNC Symbol;Acc:HGNC:15926]
327	ENSG00000277443	11720.3	0.319921	0.0715299	1.47e-06	7.88e-05	MARCKS	myristoylated alanine rich protein kinase C substrate [Source:HGNC Symbol;Acc:HGNC:6759]
328	ENSG00000184702	73.8021	1.19081	0.285616	1.48e-06	7.91e-05	2021-09-05	septin 5 [Source:HGNC Symbol;Acc:HGNC:9164]
329	ENSG00000115091	11602.6	0.324329	0.0728237	1.52e-06	8.09e-05	ACTR3	ARP3 actin related protein 3 homolog [Source:HGNC Symbol;Acc:HGNC:170]
330	ENSG00000166352	154.854	-0.786636	0.187767	1.58e-06	8.39e-05	C11orf74	chromosome 11 open reading frame 74 [Source:HGNC Symbol;Acc:HGNC:25142]
331	ENSG00000146426	761.033	0.672128	0.159296	1.58e-06	8.39e-05	TIAM2	T-cell lymphoma invasion and metastasis 2 [Source:HGNC Symbol;Acc:HGNC:11806]
332	ENSG00000188064	2388.5	-0.673403	0.159875	1.61e-06	8.49e-05	WNT7B	Wnt family member 7B [Source:HGNC Symbol;Acc:HGNC:12787]
333	ENSG00000090263	705.051	0.454386	0.105256	1.61e-06	8.49e-05	MRPS33	mitochondrial ribosomal protein S33 [Source:HGNC Symbol;Acc:HGNC:16634]
334	ENSG00000215182	36.0054	-2.59739	0.632223	1.68e-06	8.8e-05	MUC5AC	mucin 5AC, oligomeric mucus/gel-forming [Source:HGNC Symbol;Acc:HGNC:7515]
335	ENSG00000130508	15355.5	-0.59869	0.141103	1.7e-06	8.91e-05	PXDN	peroxidasin [Source:HGNC Symbol;Acc:HGNC:14966]
336	ENSG00000141934	1551.01	0.531131	0.124727	1.72e-06	8.95e-05	PLPP2	phospholipid phosphatase 2 [Source:HGNC Symbol;Acc:HGNC:9230]
337	ENSG00000108551	918.824	-1.06343	0.256621	1.73e-06	9.01e-05	RASD1	ras related dexamethasone induced 1 [Source:HGNC Symbol;Acc:HGNC:15828]
338	ENSG00000135046	16118.3	-0.257391	0.0571558	1.75e-06	9.06e-05	ANXA1	annexin A1 [Source:HGNC Symbol;Acc:HGNC:533]
339	ENSG00000001036	4250.36	0.435561	0.100914	1.75e-06	9.06e-05	FUCA2	fucosidase, alpha-L- 2, plasma [Source:HGNC Symbol;Acc:HGNC:4008]
340	ENSG00000047597	265.37	-0.721071	0.172456	1.77e-06	9.12e-05	XK	X-linked Kx blood group [Source:HGNC Symbol;Acc:HGNC:12811]
341	ENSG00000104979	3794.3	-0.286351	0.0643281	1.78e-06	9.13e-05	C19orf53	chromosome 19 open reading frame 53 [Source:HGNC Symbol;Acc:HGNC:24991]
342	ENSG00000136999	538.11	-1.10963	0.27025	1.86e-06	9.51e-05	NOV	nephroblastoma overexpressed [Source:HGNC Symbol;Acc:HGNC:7885]
343	ENSG00000270170	637.825	-0.417094	0.0966325	1.88e-06	9.6e-05	NCBP2-AS2	NCBP2 antisense RNA 2 (head to head) [Source:HGNC Symbol;Acc:HGNC:25121]
344	ENSG00000177663	1003.48	0.570036	0.135122	1.88e-06	9.6e-05	IL17RA	interleukin 17 receptor A [Source:HGNC Symbol;Acc:HGNC:5985]
345	ENSG00000026751	1585.23	-0.951052	0.231002	1.91e-06	9.69e-05	SLAMF7	SLAM family member 7 [Source:HGNC Symbol;Acc:HGNC:21394]
346	ENSG00000198898	3506.51	0.456718	0.106822	1.92e-06	9.73e-05	CAPZA2	capping actin protein of muscle Z-line alpha subunit 2 [Source:HGNC Symbol;Acc:HGNC:1490]
347	ENSG00000151690	1542.4	0.830511	0.200975	1.97e-06	9.94e-05	MFSD6	major facilitator superfamily domain containing 6 [Source:HGNC Symbol;Acc:HGNC:24711]
348	ENSG00000165140	2274.2	-0.479059	0.112731	1.99e-06	9.99e-05	FBP1	fructose-bisphosphatase 1 [Source:HGNC Symbol;Acc:HGNC:3606]
349	ENSG00000112584	1976.3	0.411827	0.0959585	2.03e-06	0.000102006	FAM120B	family with sequence similarity 120B [Source:HGNC Symbol;Acc:HGNC:21109]
350	ENSG00000154518	4927.16	0.32546	0.0743463	2.08e-06	0.00010408	ATP5G3	ATP synthase, H+ transporting, mitochondrial Fo complex subunit C3 (subunit 9) [Source:HGNC Symbol;Acc:HGNC:843]
351	ENSG00000172380	11690.9	-0.342127	0.0790851	2.11e-06	0.000105143	GNG12	G protein subunit gamma 12 [Source:HGNC Symbol;Acc:HGNC:19663]
352	ENSG00000198742	3506.02	0.329842	0.0755192	2.13e-06	0.000106129	SMURF1	SMAD specific E3 ubiquitin protein ligase 1 [Source:HGNC Symbol;Acc:HGNC:16807]
353	ENSG00000274523	2310.03	0.32212	0.0735785	2.14e-06	0.000106129	RCC1L	RCC1 like [Source:HGNC Symbol;Acc:HGNC:14948]
354	ENSG00000153779	12.2112	-3.35078	0.794096	2.24e-06	0.000110934	TGIF2LX	TGFB induced factor homeobox 2 like, X-linked [Source:HGNC Symbol;Acc:HGNC:18570]
355	ENSG00000006530	1504.68	0.482803	0.114393	2.25e-06	0.000111217	AGK	acylglycerol kinase [Source:HGNC Symbol;Acc:HGNC:21869]
356	ENSG00000105983	2653.89	0.516111	0.123041	2.33e-06	0.000114411	LMBR1	limb development membrane protein 1 [Source:HGNC Symbol;Acc:HGNC:13243]
357	ENSG00000099998	1751.98	-0.858765	0.210825	2.42e-06	0.000118876	GGT5	gamma-glutamyltransferase 5 [Source:HGNC Symbol;Acc:HGNC:4260]
358	ENSG00000183943	1062.79	0.509954	0.12186	2.46e-06	0.000120541	PRKX	protein kinase, X-linked [Source:HGNC Symbol;Acc:HGNC:9441]
359	ENSG00000158470	4376.04	0.437376	0.103414	2.52e-06	0.000122863	B4GALT5	beta-1,4-galactosyltransferase 5 [Source:HGNC Symbol;Acc:HGNC:928]
360	ENSG00000184205	1184.25	-0.456858	0.108596	2.55e-06	0.000124137	TSPYL2	TSPY like 2 [Source:HGNC Symbol;Acc:HGNC:24358]
361	ENSG00000158270	90.2162	2.59174	0.650795	2.6e-06	0.000126118	COLEC12	collectin subfamily member 12 [Source:HGNC Symbol;Acc:HGNC:16016]
362	ENSG00000196700	2475.64	-0.322359	0.0746887	2.75e-06	0.000133233	ZNF512B	zinc finger protein 512B [Source:HGNC Symbol;Acc:HGNC:29212]
363	ENSG00000185187	195.928	-0.939149	0.233297	2.78e-06	0.00013422	SIGIRR	single Ig and TIR domain containing [Source:HGNC Symbol;Acc:HGNC:30575]
364	ENSG00000012660	11422.5	0.374331	0.087999	2.81e-06	0.00013524	ELOVL5	ELOVL fatty acid elongase 5 [Source:HGNC Symbol;Acc:HGNC:21308]
365	ENSG00000254858	1136.11	-0.394743	0.0929231	2.84e-06	0.000136099	MPV17L2	MPV17 mitochondrial inner membrane protein like 2 [Source:HGNC Symbol;Acc:HGNC:28177]
366	ENSG00000166394	156.42	-0.802564	0.198101	2.85e-06	0.00013624	CYB5R2	cytochrome b5 reductase 2 [Source:HGNC Symbol;Acc:HGNC:24376]
367	ENSG00000118655	1678.82	0.30745	0.0718074	2.91e-06	0.000138957	DCLRE1B	DNA cross-link repair 1B [Source:HGNC Symbol;Acc:HGNC:17641]
368	ENSG00000074855	1648.84	-0.417572	0.0992927	2.94e-06	0.00014	ANO8	anoctamin 8 [Source:HGNC Symbol;Acc:HGNC:29329]
369	ENSG00000088205	3513.62	0.393309	0.0930286	2.96e-06	0.000140507	DDX18	DEAD-box helicase 18 [Source:HGNC Symbol;Acc:HGNC:2741]
370	ENSG00000127920	1071.06	0.641872	0.157117	2.98e-06	0.000140865	GNG11	G protein subunit gamma 11 [Source:HGNC Symbol;Acc:HGNC:4403]
371	ENSG00000163623	132.193	-0.890952	0.221386	2.99e-06	0.000141014	NKX6-1	NK6 homeobox 1 [Source:HGNC Symbol;Acc:HGNC:7839]
372	ENSG00000146963	4264.87	0.533671	0.129281	3.15e-06	0.000148077	LUC7L2	LUC7 like 2, pre-mRNA splicing factor [Source:HGNC Symbol;Acc:HGNC:21608]
373	ENSG00000157613	4916.64	0.472345	0.113034	3.17e-06	0.000149011	CREB3L1	cAMP responsive element binding protein 3 like 1 [Source:HGNC Symbol;Acc:HGNC:18856]
374	ENSG00000133275	5030.15	0.539797	0.131769	3.34e-06	0.000156545	CSNK1G2	casein kinase 1 gamma 2 [Source:HGNC Symbol;Acc:HGNC:2455]
375	ENSG00000106460	1470.84	-0.480082	0.116307	3.36e-06	0.000156686	TMEM106B	transmembrane protein 106B [Source:HGNC Symbol;Acc:HGNC:22407]
376	ENSG00000153250	2571.58	0.288319	0.0668606	3.46e-06	0.000161209	RBMS1	RNA binding motif single stranded interacting protein 1 [Source:HGNC Symbol;Acc:HGNC:9907]
377	ENSG00000108984	70.594	-1.72408	0.438831	3.51e-06	0.000162994	MAP2K6	mitogen-activated protein kinase kinase 6 [Source:HGNC Symbol;Acc:HGNC:6846]
378	ENSG00000134202	2282.25	0.834278	0.209069	3.53e-06	0.000163425	GSTM3	glutathione S-transferase mu 3 [Source:HGNC Symbol;Acc:HGNC:4635]
379	ENSG00000183617	1024.65	0.388001	0.0928013	3.72e-06	0.000171671	MRPL54	mitochondrial ribosomal protein L54 [Source:HGNC Symbol;Acc:HGNC:16685]
380	ENSG00000136867	590.366	0.467237	0.113488	3.76e-06	0.000173264	SLC31A2	solute carrier family 31 member 2 [Source:HGNC Symbol;Acc:HGNC:11017]
381	ENSG00000170369	708.982	-1.08672	0.275942	3.78e-06	0.000173648	CST2	cystatin SA [Source:HGNC Symbol;Acc:HGNC:2474]
382	ENSG00000163083	1492.44	-1.63581	0.419905	3.86e-06	0.000177074	INHBB	inhibin beta B subunit [Source:HGNC Symbol;Acc:HGNC:6067]
383	ENSG00000243317	1337.11	0.45872	0.111655	3.95e-06	0.000180414	C7orf73	chromosome 7 open reading frame 73 [Source:HGNC Symbol;Acc:HGNC:41909]
384	ENSG00000122783	1602.18	0.496902	0.121954	4.06e-06	0.000185052	C7orf49	chromosome 7 open reading frame 49 [Source:HGNC Symbol;Acc:HGNC:22432]
385	ENSG00000166046	317.286	-0.761742	0.192019	4.11e-06	0.000186848	TCP11L2	t-complex 11 like 2 [Source:HGNC Symbol;Acc:HGNC:28627]
386	ENSG00000184602	287.591	1.0807	0.275869	4.17e-06	0.00018911	SNN	stannin [Source:HGNC Symbol;Acc:HGNC:11149]
387	ENSG00000073464	4433.49	-0.512981	0.125403	4.2e-06	0.00019014	CLCN4	chloride voltage-gated channel 4 [Source:HGNC Symbol;Acc:HGNC:2022]
388	ENSG00000170745	429.546	-0.599646	0.14955	4.29e-06	0.000193341	KCNS3	potassium voltage-gated channel modifier subfamily S member 3 [Source:HGNC Symbol;Acc:HGNC:6302]
389	ENSG00000166920	827.083	1.82386	0.471704	4.35e-06	0.000195652	C15orf48	chromosome 15 open reading frame 48 [Source:HGNC Symbol;Acc:HGNC:29898]
390	ENSG00000132109	656.98	0.422089	0.102663	4.37e-06	0.000195878	TRIM21	tripartite motif containing 21 [Source:HGNC Symbol;Acc:HGNC:11312]
391	ENSG00000069399	1298.55	0.959118	0.244686	4.38e-06	0.000195878	BCL3	B-cell CLL/lymphoma 3 [Source:HGNC Symbol;Acc:HGNC:998]
392	ENSG00000132205	433.477	-0.473852	0.116442	4.39e-06	0.000195949	EMILIN2	elastin microfibril interfacer 2 [Source:HGNC Symbol;Acc:HGNC:19881]
393	ENSG00000006118	1906.01	1.2965	0.333277	4.4e-06	0.000196048	TMEM132A	transmembrane protein 132A [Source:HGNC Symbol;Acc:HGNC:31092]
394	ENSG00000104885	4723.7	0.262845	0.0609741	4.55e-06	0.000202118	DOT1L	DOT1 like histone lysine methyltransferase [Source:HGNC Symbol;Acc:HGNC:24948]
395	ENSG00000140323	488.874	1.38099	0.356734	4.56e-06	0.000202118	DISP2	dispatched RND transporter family member 2 [Source:HGNC Symbol;Acc:HGNC:19712]
396	ENSG00000153294	38.3223	-1.45165	0.372577	4.59e-06	0.000202719	ADGRF4	adhesion G protein-coupled receptor F4 [Source:HGNC Symbol;Acc:HGNC:19011]
397	ENSG00000108960	766.917	0.419912	0.102307	4.62e-06	0.00020378	MMD	monocyte to macrophage differentiation associated [Source:HGNC Symbol;Acc:HGNC:7153]
398	ENSG00000147324	1371.88	0.417855	0.101907	4.65e-06	0.000204694	MFHAS1	malignant fibrous histiocytoma amplified sequence 1 [Source:HGNC Symbol;Acc:HGNC:16982]
399	ENSG00000104611	1577.98	0.371301	0.0899319	4.69e-06	0.000205668	SH2D4A	SH2 domain containing 4A [Source:HGNC Symbol;Acc:HGNC:26102]
400	ENSG00000072195	935.514	-0.462317	0.113805	4.7e-06	0.000205668	SPEG	SPEG complex locus [Source:HGNC Symbol;Acc:HGNC:16901]
401	ENSG00000072195	935.514	-0.462317	0.113805	4.7e-06	0.000205668	SPEG	SPEG complex locus [Source:HGNC Symbol;Acc:HGNC:16901]
402	ENSG00000184867	1992.48	-0.52936	0.132047	4.88e-06	0.000212963	ARMCX2	armadillo repeat containing, X-linked 2 [Source:HGNC Symbol;Acc:HGNC:16869]
403	ENSG00000103855	2731.16	0.33042	0.0790618	4.97e-06	0.000216255	CD276	CD276 molecule [Source:HGNC Symbol;Acc:HGNC:19137]
404	ENSG00000240065	1069.59	0.761421	0.194751	5.17e-06	0.000224696	PSMB9	proteasome subunit beta 9 [Source:HGNC Symbol;Acc:HGNC:9546]
405	ENSG00000091127	1485.34	0.392093	0.0960624	5.45e-06	0.0002361	PUS7	pseudouridylate synthase 7 (putative) [Source:HGNC Symbol;Acc:HGNC:26033]
406	ENSG00000185338	285.467	1.72739	0.452855	5.48e-06	0.000236742	SOCS1	suppressor of cytokine signaling 1 [Source:HGNC Symbol;Acc:HGNC:19383]
407	ENSG00000143631	964.258	1.4672	0.38336	5.54e-06	0.000238713	FLG	filaggrin [Source:HGNC Symbol;Acc:HGNC:3748]
408	ENSG00000147003	70.1927	-1.04372	0.270647	5.58e-06	0.000239736	TMEM27	transmembrane protein 27 [Source:HGNC Symbol;Acc:HGNC:29437]
409	ENSG00000225206	852.997	-0.542969	0.136957	5.7e-06	0.000244637	MIR137HG	MIR137 host gene [Source:HGNC Symbol;Acc:HGNC:42871]
410	ENSG00000108602	23.4605	-2.33283	0.607091	5.77e-06	0.000246897	ALDH3A1	aldehyde dehydrogenase 3 family member A1 [Source:HGNC Symbol;Acc:HGNC:405]
411	ENSG00000132128	3174.9	-0.287383	0.0686883	5.9e-06	0.000251931	LRRC41	leucine rich repeat containing 41 [Source:HGNC Symbol;Acc:HGNC:16917]
412	ENSG00000131558	1959.19	0.416326	0.102944	5.92e-06	0.000252028	EXOC4	exocyst complex component 4 [Source:HGNC Symbol;Acc:HGNC:30389]
413	ENSG00000115993	2010.99	0.336548	0.0816198	6e-06	0.000253796	TRAK2	trafficking kinesin protein 2 [Source:HGNC Symbol;Acc:HGNC:13206]
414	ENSG00000174547	2107.91	0.303305	0.0726059	6e-06	0.000253796	MRPL11	mitochondrial ribosomal protein L11 [Source:HGNC Symbol;Acc:HGNC:14042]
415	ENSG00000198963	38.1497	-1.45779	0.381438	6.01e-06	0.000253796	RORB	RAR related orphan receptor B [Source:HGNC Symbol;Acc:HGNC:10259]
416	ENSG00000232949	81.7606	1.54053	0.406428	6.02e-06	0.000253858	AC002480.3
417	ENSG00000204217	2603.99	0.51546	0.129924	6.13e-06	0.000257689	BMPR2	bone morphogenetic protein receptor type 2 [Source:HGNC Symbol;Acc:HGNC:1078]
418	ENSG00000160256	1279.51	-0.422606	0.105114	6.36e-06	0.000266731	FAM207A	family with sequence similarity 207 member A [Source:HGNC Symbol;Acc:HGNC:15811]
419	ENSG00000087086	42422.2	0.379155	0.093407	6.47e-06	0.000270812	FTL	ferritin light chain [Source:HGNC Symbol;Acc:HGNC:3999]
420	ENSG00000139083	1807.21	0.363947	0.0895654	6.75e-06	0.000281758	ETV6	ETS variant 6 [Source:HGNC Symbol;Acc:HGNC:3495]
421	ENSG00000179240	201.532	-0.86597	0.226483	6.92e-06	0.000287833	AP002360.1
422	ENSG00000156959	346.257	0.983575	0.258874	6.93e-06	0.000287833	LHFPL4	LHFPL tetraspan subfamily member 4 [Source:HGNC Symbol;Acc:HGNC:29568]
423	ENSG00000106477	1208.87	0.407701	0.101572	6.95e-06	0.000287977	CEP41	centrosomal protein 41 [Source:HGNC Symbol;Acc:HGNC:12370]
424	ENSG00000072062	7497.35	-0.337566	0.0832421	7.26e-06	0.00030033	PRKACA	protein kinase cAMP-activated catalytic subunit alpha [Source:HGNC Symbol;Acc:HGNC:9380]
425	ENSG00000061938	2299.47	-0.477542	0.121311	7.4e-06	0.000305207	TNK2	tyrosine kinase non receptor 2 [Source:HGNC Symbol;Acc:HGNC:19297]
426	ENSG00000106400	1248.5	0.367231	0.0913663	7.55e-06	0.000310643	ZNHIT1	zinc finger HIT-type containing 1 [Source:HGNC Symbol;Acc:HGNC:21688]
427	ENSG00000196782	436.722	-0.770908	0.20273	7.92e-06	0.000325269	MAML3	mastermind like transcriptional coactivator 3 [Source:HGNC Symbol;Acc:HGNC:16272]
428	ENSG00000159216	5671.86	-0.267123	0.0643652	8.09e-06	0.000331428	RUNX1	runt related transcription factor 1 [Source:HGNC Symbol;Acc:HGNC:10471]
429	ENSG00000159216	5671.86	-0.267123	0.0643652	8.09e-06	0.000331428	RUNX1	runt related transcription factor 1 [Source:HGNC Symbol;Acc:HGNC:10471]
430	ENSG00000232759	155.769	1.21905	0.326601	8.18e-06	0.0003338	AC002480.2
431	ENSG00000051620	1822.62	0.44312	0.112216	8.19e-06	0.0003338	HEBP2	heme binding protein 2 [Source:HGNC Symbol;Acc:HGNC:15716]
432	ENSG00000244038	8564.8	-0.214468	0.0508609	8.33e-06	0.00033892	DDOST	dolichyl-diphosphooligosaccharide--protein glycosyltransferase non-catalytic subunit [Source:HGNC Symbol;Acc:HGNC:2728]
433	ENSG00000283445	311.845	-0.664198	0.174014	8.39e-06	0.000340498	AL136985.3
434	ENSG00000065534	3872.17	0.553913	0.142838	8.61e-06	0.000348611	MYLK	myosin light chain kinase [Source:HGNC Symbol;Acc:HGNC:7590]
435	ENSG00000128833	1741.75	-0.833601	0.221779	8.81e-06	0.000355766	MYO5C	myosin VC [Source:HGNC Symbol;Acc:HGNC:7604]
436	ENSG00000113384	4301.46	0.289806	0.070713	8.87e-06	0.000357496	GOLPH3	golgi phosphoprotein 3 [Source:HGNC Symbol;Acc:HGNC:15452]
437	ENSG00000164056	1738.01	-1.09168	0.291634	8.91e-06	0.00035822	SPRY1	sprouty RTK signaling antagonist 1 [Source:HGNC Symbol;Acc:HGNC:11269]
438	ENSG00000161203	14611.9	-0.285535	0.0721745	9e-06	0.000361165	AP2M1	adaptor related protein complex 2 mu 1 subunit [Source:HGNC Symbol;Acc:HGNC:564]
439	ENSG00000062282	603.089	-0.576613	0.150495	9.14e-06	0.000365787	DGAT2	diacylglycerol O-acyltransferase 2 [Source:HGNC Symbol;Acc:HGNC:16940]
440	ENSG00000189223	1826.16	0.55977	0.145422	9.49e-06	0.000378484	PAX8-AS1	PAX8 antisense RNA 1 [Source:HGNC Symbol;Acc:HGNC:49271]
441	ENSG00000142765	239.018	-0.712329	0.188724	9.51e-06	0.000378484	SYTL1	synaptotagmin like 1 [Source:HGNC Symbol;Acc:HGNC:15584]
442	ENSG00000164488	27.2015	-1.84797	0.501669	9.52e-06	0.000378484	DACT2	dishevelled binding antagonist of beta catenin 2 [Source:HGNC Symbol;Acc:HGNC:21231]
443	ENSG00000123892	374.748	-0.891742	0.239398	9.7e-06	0.000384304	RAB38	RAB38, member RAS oncogene family [Source:HGNC Symbol;Acc:HGNC:9776]
444	ENSG00000187098	2042.33	-0.771753	0.206111	9.71e-06	0.000384304	MITF	melanogenesis associated transcription factor [Source:HGNC Symbol;Acc:HGNC:7105]
445	ENSG00000120915	21.95	3.61512	1.00785	1.05e-05	0.000415195	EPHX2	epoxide hydrolase 2 [Source:HGNC Symbol;Acc:HGNC:3402]
446	ENSG00000198478	143.827	-0.818836	0.220221	1.07e-05	0.000422342	SH3BGRL2	SH3 domain binding glutamate rich protein like 2 [Source:HGNC Symbol;Acc:HGNC:15567]
447	ENSG00000106244	7857.11	0.376264	0.0955652	1.09e-05	0.000428842	PDAP1	PDGFA associated protein 1 [Source:HGNC Symbol;Acc:HGNC:14634]
448	ENSG00000143776	8181.28	-0.281036	0.0694829	1.1e-05	0.000431459	CDC42BPA	CDC42 binding protein kinase alpha [Source:HGNC Symbol;Acc:HGNC:1737]
449	ENSG00000124486	12576.6	0.317258	0.0792663	1.16e-05	0.000454042	USP9X	ubiquitin specific peptidase 9, X-linked [Source:HGNC Symbol;Acc:HGNC:12632]
450	ENSG00000011243	2981.61	-0.251793	0.0619234	1.18e-05	0.000459734	AKAP8L	A-kinase anchoring protein 8 like [Source:HGNC Symbol;Acc:HGNC:29857]
451	ENSG00000265018	43.1092	1.29543	0.35496	1.19e-05	0.000462377	AGAP12P	ArfGAP with GTPase domain, ankyrin repeat and PH domain 12, pseudogene [Source:HGNC Symbol;Acc:HGNC:23661]
452	ENSG00000204272	945.499	-0.399416	0.102851	1.2e-05	0.000467392	NBDY	negative regulator of P-body association [Source:HGNC Symbol;Acc:HGNC:50713]
453	ENSG00000106415	374.732	-0.644014	0.172881	1.22e-05	0.000472763	GLCCI1	glucocorticoid induced 1 [Source:HGNC Symbol;Acc:HGNC:18713]
454	ENSG00000102316	7264.88	-0.385397	0.0991095	1.25e-05	0.000483735	MAGED2	MAGE family member D2 [Source:HGNC Symbol;Acc:HGNC:16353]
455	ENSG00000153975	432.873	0.478962	0.125211	1.26e-05	0.000486594	ZUFSP	zinc finger with UFM1 specific peptidase domain [Source:HGNC Symbol;Acc:HGNC:21224]
456	ENSG00000105647	8612.9	-0.324973	0.0820798	1.26e-05	0.000486769	PIK3R2	phosphoinositide-3-kinase regulatory subunit 2 [Source:HGNC Symbol;Acc:HGNC:8980]
457	ENSG00000168234	774.935	0.427276	0.110997	1.27e-05	0.000487978	TTC39C	tetratricopeptide repeat domain 39C [Source:HGNC Symbol;Acc:HGNC:26595]
458	ENSG00000104957	1459.39	-0.332649	0.0847511	1.31e-05	0.00050059	CCDC130	coiled-coil domain containing 130 [Source:HGNC Symbol;Acc:HGNC:28118]
459	ENSG00000157212	2543.81	0.366051	0.093822	1.31e-05	0.00050288	PAXIP1	PAX interacting protein 1 [Source:HGNC Symbol;Acc:HGNC:8624]
460	ENSG00000103647	968.001	-0.663659	0.179512	1.32e-05	0.000503607	CORO2B	coronin 2B [Source:HGNC Symbol;Acc:HGNC:2256]
461	ENSG00000132429	375.233	0.603223	0.161835	1.32e-05	0.000503607	POPDC3	popeye domain containing 3 [Source:HGNC Symbol;Acc:HGNC:17649]
462	ENSG00000197150	1227.73	0.445986	0.116982	1.36e-05	0.000517186	ABCB8	ATP binding cassette subfamily B member 8 [Source:HGNC Symbol;Acc:HGNC:49]
463	ENSG00000160949	4231.76	-0.294247	0.0740262	1.41e-05	0.000536164	TONSL	tonsoku like, DNA repair protein [Source:HGNC Symbol;Acc:HGNC:7801]
464	ENSG00000112701	3291.02	0.298144	0.0751321	1.44e-05	0.000544008	SENP6	SUMO1/sentrin specific peptidase 6 [Source:HGNC Symbol;Acc:HGNC:20944]
465	ENSG00000168077	1009.64	0.933831	0.258155	1.44e-05	0.000544008	SCARA3	scavenger receptor class A member 3 [Source:HGNC Symbol;Acc:HGNC:19000]
466	ENSG00000184500	715.006	-0.39753	0.10345	1.44e-05	0.000544008	PROS1	protein S (alpha) [Source:HGNC Symbol;Acc:HGNC:9456]
467	ENSG00000111752	887.932	-0.545526	0.14645	1.48e-05	0.00055584	PHC1	polyhomeotic homolog 1 [Source:HGNC Symbol;Acc:HGNC:3182]
468	ENSG00000116299	58.0666	1.48697	0.417358	1.49e-05	0.000557744	KIAA1324	KIAA1324 [Source:HGNC Symbol;Acc:HGNC:29618]
469	ENSG00000127914	2300.15	0.387159	0.100655	1.5e-05	0.000561765	AKAP9	A-kinase anchoring protein 9 [Source:HGNC Symbol;Acc:HGNC:379]
470	ENSG00000141905	12573.9	0.248923	0.0616821	1.54e-05	0.000575906	NFIC	nuclear factor I C [Source:HGNC Symbol;Acc:HGNC:7786]
471	ENSG00000147872	2524.45	-0.306741	0.0777186	1.55e-05	0.000576468	PLIN2	perilipin 2 [Source:HGNC Symbol;Acc:HGNC:248]
472	ENSG00000137393	968.236	-0.61269	0.166592	1.55e-05	0.000576468	RNF144B	ring finger protein 144B [Source:HGNC Symbol;Acc:HGNC:21578]
473	ENSG00000148400	3182.96	0.33556	0.0861635	1.56e-05	0.000577525	NOTCH1	notch 1 [Source:HGNC Symbol;Acc:HGNC:7881]
474	ENSG00000009694	234.143	-1.33205	0.375315	1.56e-05	0.000577525	TENM1	teneurin transmembrane protein 1 [Source:HGNC Symbol;Acc:HGNC:8117]
475	ENSG00000165071	553.678	-0.701999	0.192763	1.56e-05	0.000577525	TMEM71	transmembrane protein 71 [Source:HGNC Symbol;Acc:HGNC:26572]
476	ENSG00000018510	3206.63	0.37825	0.0983943	1.57e-05	0.000579843	AGPS	alkylglycerone phosphate synthase [Source:HGNC Symbol;Acc:HGNC:327]
477	ENSG00000108846	729.175	1.19912	0.336674	1.58e-05	0.000579843	ABCC3	ATP binding cassette subfamily C member 3 [Source:HGNC Symbol;Acc:HGNC:54]
478	ENSG00000137486	1849.2	-0.403995	0.105763	1.58e-05	0.000581214	ARRB1	arrestin beta 1 [Source:HGNC Symbol;Acc:HGNC:711]
479	ENSG00000173992	808.374	0.372861	0.096995	1.61e-05	0.00059006	CCS	copper chaperone for superoxide dismutase [Source:HGNC Symbol;Acc:HGNC:1613]
480	ENSG00000114948	50.8938	-2.31897	0.669509	1.67e-05	0.000610818	ADAM23	ADAM metallopeptidase domain 23 [Source:HGNC Symbol;Acc:HGNC:202]
481	ENSG00000183570	93.5956	1.65087	0.468978	1.68e-05	0.000611893	PCBP3	poly(rC) binding protein 3 [Source:HGNC Symbol;Acc:HGNC:8651]
482	ENSG00000139998	441.99	0.808394	0.224712	1.69e-05	0.000612578	RAB15	RAB15, member RAS oncogene family [Source:HGNC Symbol;Acc:HGNC:20150]
483	ENSG00000132256	873.982	-0.577322	0.157268	1.69e-05	0.000612578	TRIM5	tripartite motif containing 5 [Source:HGNC Symbol;Acc:HGNC:16276]
484	ENSG00000091140	4183.79	0.354548	0.0920474	1.69e-05	0.000613388	DLD	dihydrolipoamide dehydrogenase [Source:HGNC Symbol;Acc:HGNC:2898]
485	ENSG00000164543	3395.79	-0.333629	0.086121	1.7e-05	0.000613388	STK17A	serine/threonine kinase 17a [Source:HGNC Symbol;Acc:HGNC:11395]
486	ENSG00000022556	149.056	1.09871	0.309591	1.71e-05	0.000618746	NLRP2	NLR family pyrin domain containing 2 [Source:HGNC Symbol;Acc:HGNC:22948]
487	ENSG00000131238	4897.24	-0.342212	0.0889118	1.73e-05	0.000623834	PPT1	palmitoyl-protein thioesterase 1 [Source:HGNC Symbol;Acc:HGNC:9325]
488	ENSG00000138031	2886.62	0.474718	0.1274	1.76e-05	0.000633957	ADCY3	adenylate cyclase 3 [Source:HGNC Symbol;Acc:HGNC:234]
489	ENSG00000116209	3520.9	-0.307434	0.0795345	1.81e-05	0.000650051	TMEM59	transmembrane protein 59 [Source:HGNC Symbol;Acc:HGNC:1239]
490	ENSG00000162639	24.3619	1.99367	0.56827	1.82e-05	0.000653436	HENMT1	HEN methyltransferase 1 [Source:HGNC Symbol;Acc:HGNC:26400]
491	ENSG00000146757	317.335	0.556888	0.152254	1.87e-05	0.000666908	ZNF92	zinc finger protein 92 [Source:HGNC Symbol;Acc:HGNC:13168]
492	ENSG00000168710	6632.98	0.290158	0.0740995	1.9e-05	0.000678823	AHCYL1	adenosylhomocysteinase like 1 [Source:HGNC Symbol;Acc:HGNC:344]
493	ENSG00000154237	1255.15	0.532289	0.145229	1.95e-05	0.00069298	LRRK1	leucine rich repeat kinase 1 [Source:HGNC Symbol;Acc:HGNC:18608]
494	ENSG00000196109	10.8382	-0.138689	0.273359	1.96e-05	0.000697826	ZNF676	zinc finger protein 676 [Source:HGNC Symbol;Acc:HGNC:20429]
495	ENSG00000185630	656.388	0.695394	0.193956	1.98e-05	0.000702364	PBX1	PBX homeobox 1 [Source:HGNC Symbol;Acc:HGNC:8632]
496	ENSG00000110090	2997.02	-0.423605	0.113436	1.99e-05	0.000704872	CPT1A	carnitine palmitoyltransferase 1A [Source:HGNC Symbol;Acc:HGNC:2328]
497	ENSG00000127220	1715.29	-0.484798	0.13115	2e-05	0.000706904	ABHD8	abhydrolase domain containing 8 [Source:HGNC Symbol;Acc:HGNC:23759]
498	ENSG00000158805	1025.81	0.442626	0.119064	2.02e-05	0.000712512	ZNF276	zinc finger protein 276 [Source:HGNC Symbol;Acc:HGNC:23330]
499	ENSG00000167642	10507.9	-0.604673	0.167563	2.03e-05	0.000713303	SPINT2	serine peptidase inhibitor, Kunitz type 2 [Source:HGNC Symbol;Acc:HGNC:11247]
500	ENSG00000115339	1328.3	-0.654399	0.182656	2.08e-05	0.000728386	GALNT3	polypeptide N-acetylgalactosaminyltransferase 3 [Source:HGNC Symbol;Acc:HGNC:4125]
501	ENSG00000174886	4336.32	0.32667	0.0851729	2.08e-05	0.000728419	NDUFA11	NADH:ubiquinone oxidoreductase subunit A11 [Source:HGNC Symbol;Acc:HGNC:20371]
502	ENSG00000105854	439.301	0.874194	0.248018	2.09e-05	0.0007309	PON2	paraoxonase 2 [Source:HGNC Symbol;Acc:HGNC:9205]
503	ENSG00000137845	7306.99	0.352771	0.0928832	2.12e-05	0.00073908	ADAM10	ADAM metallopeptidase domain 10 [Source:HGNC Symbol;Acc:HGNC:188]
504	ENSG00000270977	15.5881	2.91426	0.851323	2.12e-05	0.000739305	AC015849.5
505	ENSG00000077380	4568.1	0.364972	0.0965141	2.14e-05	0.000743205	DYNC1I2	dynein cytoplasmic 1 intermediate chain 2 [Source:HGNC Symbol;Acc:HGNC:2964]
506	ENSG00000110080	1864.3	0.444287	0.120403	2.18e-05	0.000754605	ST3GAL4	ST3 beta-galactoside alpha-2,3-sialyltransferase 4 [Source:HGNC Symbol;Acc:HGNC:10864]
507	ENSG00000231925	17886	0.38454	0.103218	2.24e-05	0.000773404	TAPBP	TAP binding protein [Source:HGNC Symbol;Acc:HGNC:11566]
508	ENSG00000267257	32.1457	3.57964	1.0597	2.24e-05	0.000773404	AC105105.1
509	ENSG00000162654	311.175	1.59985	0.466002	2.28e-05	0.000785155	GBP4	guanylate binding protein 4 [Source:HGNC Symbol;Acc:HGNC:20480]
510	ENSG00000258659	537.889	-0.690238	0.1954	2.36e-05	0.000813319	TRIM34	tripartite motif containing 34 [Source:HGNC Symbol;Acc:HGNC:10063]
511	ENSG00000122335	572.55	0.402597	0.108422	2.37e-05	0.00081417	SERAC1	serine active site containing 1 [Source:HGNC Symbol;Acc:HGNC:21061]
512	ENSG00000144231	2563.2	0.316561	0.0830258	2.43e-05	0.000833587	POLR2D	RNA polymerase II subunit D [Source:HGNC Symbol;Acc:HGNC:9191]
513	ENSG00000272674	65.9335	-1.46919	0.429403	2.49e-05	0.000848731	PCDHB16	protocadherin beta 16 [Source:HGNC Symbol;Acc:HGNC:14546]
514	ENSG00000121964	578.19	0.504487	0.139471	2.49e-05	0.000848731	GTDC1	glycosyltransferase like domain containing 1 [Source:HGNC Symbol;Acc:HGNC:20887]
515	ENSG00000152270	226.655	-0.623875	0.175885	2.51e-05	0.000856147	PDE3B	phosphodiesterase 3B [Source:HGNC Symbol;Acc:HGNC:8779]
516	ENSG00000214407	74.0797	-1.38559	0.406145	2.53e-05	0.000859395	LINC02085	long intergenic non-protein coding RNA 2085 [Source:HGNC Symbol;Acc:HGNC:27190]
517	ENSG00000163947	859.116	0.415393	0.112798	2.55e-05	0.000864314	ARHGEF3	Rho guanine nucleotide exchange factor 3 [Source:HGNC Symbol;Acc:HGNC:683]
518	ENSG00000144815	1798.11	-0.365006	0.0978043	2.57e-05	0.000870589	NXPE3	neurexophilin and PC-esterase domain family member 3 [Source:HGNC Symbol;Acc:HGNC:28238]
519	ENSG00000163349	3597.36	0.320882	0.0847332	2.62e-05	0.000884898	HIPK1	homeodomain interacting protein kinase 1 [Source:HGNC Symbol;Acc:HGNC:19006]
520	ENSG00000242258	34.5621	3.28759	0.976275	2.64e-05	0.000888059	LINC00996	long intergenic non-protein coding RNA 996 [Source:HGNC Symbol;Acc:HGNC:27800]
521	ENSG00000170632	1200.1	0.358352	0.0959692	2.64e-05	0.000888059	ARMC10	armadillo repeat containing 10 [Source:HGNC Symbol;Acc:HGNC:21706]
522	ENSG00000130940	366.093	0.517582	0.14461	2.67e-05	0.000895337	CASZ1	castor zinc finger 1 [Source:HGNC Symbol;Acc:HGNC:26002]
523	ENSG00000090863	6411.36	-0.311185	0.080914	2.67e-05	0.000895337	GLG1	golgi glycoprotein 1 [Source:HGNC Symbol;Acc:HGNC:4316]
524	ENSG00000102760	270.625	-0.708703	0.201192	2.68e-05	0.000895636	RGCC	regulator of cell cycle [Source:HGNC Symbol;Acc:HGNC:20369]
525	ENSG00000116266	1099.8	0.398802	0.108268	2.69e-05	0.000899491	STXBP3	syntaxin binding protein 3 [Source:HGNC Symbol;Acc:HGNC:11446]
526	ENSG00000145494	2852.01	0.268862	0.0697108	2.71e-05	0.000904193	NDUFS6	NADH:ubiquinone oxidoreductase subunit S6 [Source:HGNC Symbol;Acc:HGNC:7713]
527	ENSG00000186310	251.553	-1.51387	0.448242	2.74e-05	0.000913384	NAP1L3	nucleosome assembly protein 1 like 3 [Source:HGNC Symbol;Acc:HGNC:7639]
528	ENSG00000173950	1732.6	-0.386203	0.10469	2.75e-05	0.000914501	XXYLT1	xyloside xylosyltransferase 1 [Source:HGNC Symbol;Acc:HGNC:26639]
529	ENSG00000075790	2115.16	0.466822	0.129272	2.78e-05	0.000923182	BCAP29	B-cell receptor associated protein 29 [Source:HGNC Symbol;Acc:HGNC:24131]
530	ENSG00000115325	710.415	0.419518	0.114788	2.8e-05	0.000927508	DOK1	docking protein 1 [Source:HGNC Symbol;Acc:HGNC:2990]
531	ENSG00000107249	387.032	0.919377	0.268034	2.81e-05	0.000928008	GLIS3	GLIS family zinc finger 3 [Source:HGNC Symbol;Acc:HGNC:28510]
532	ENSG00000189221	1553.18	-0.814759	0.238176	2.88e-05	0.000949245	MAOA	monoamine oxidase A [Source:HGNC Symbol;Acc:HGNC:6833]
533	ENSG00000110218	1647.72	0.469363	0.13059	2.94e-05	0.000966365	PANX1	pannexin 1 [Source:HGNC Symbol;Acc:HGNC:8599]
534	ENSG00000085662	5002.47	1.00192	0.294055	2.97e-05	0.0009757	AKR1B1	aldo-keto reductase family 1 member B [Source:HGNC Symbol;Acc:HGNC:381]
535	ENSG00000169084	834.788	0.528975	0.149429	3.1e-05	0.00101681	DHRSX	dehydrogenase/reductase X-linked [Source:HGNC Symbol;Acc:HGNC:18399]
536	ENSG00000143067	1396.48	0.931835	0.273659	3.12e-05	0.00102012	ZNF697	zinc finger protein 697 [Source:HGNC Symbol;Acc:HGNC:32034]
537	ENSG00000025772	7321.06	-0.280326	0.0739949	3.12e-05	0.00102012	TOMM34	translocase of outer mitochondrial membrane 34 [Source:HGNC Symbol;Acc:HGNC:15746]
538	ENSG00000005075	2120.22	0.420896	0.116253	3.16e-05	0.0010299	POLR2J	RNA polymerase II subunit J [Source:HGNC Symbol;Acc:HGNC:9197]
539	ENSG00000144233	1655.09	0.378914	0.103834	3.2e-05	0.00104093	AMMECR1L	AMMECR1 like [Source:HGNC Symbol;Acc:HGNC:28658]
540	ENSG00000198598	27.9674	2.58964	0.810817	3.26e-05	0.00105905	MMP17	matrix metallopeptidase 17 [Source:HGNC Symbol;Acc:HGNC:7163]
542	ENSG00000154451	26.2956	2.67202	0.807475	3.35e-05	0.00108454	GBP5	guanylate binding protein 5 [Source:HGNC Symbol;Acc:HGNC:19895]
543	ENSG00000123240	5357.43	0.555814	0.158698	3.35e-05	0.00108454	OPTN	optineurin [Source:HGNC Symbol;Acc:HGNC:17142]
544	ENSG00000166848	2046.11	-0.345454	0.0935958	3.39e-05	0.00109473	TERF2IP	TERF2 interacting protein [Source:HGNC Symbol;Acc:HGNC:19246]
545	ENSG00000115112	56.0025	2.02328	0.612447	3.43e-05	0.00110578	TFCP2L1	transcription factor CP2 like 1 [Source:HGNC Symbol;Acc:HGNC:17925]
546	ENSG00000147155	3632.94	0.412414	0.114477	3.49e-05	0.00112171	EBP	emopamil binding protein (sterol isomerase) [Source:HGNC Symbol;Acc:HGNC:3133]
547	ENSG00000171951	191.464	1.66708	0.506607	3.67e-05	0.0011793	SCG2	secretogranin II [Source:HGNC Symbol;Acc:HGNC:10575]
548	ENSG00000099992	699.046	0.433322	0.121632	3.73e-05	0.00119571	TBC1D10A	TBC1 domain family member 10A [Source:HGNC Symbol;Acc:HGNC:23609]
549	ENSG00000175701	659.75	0.468607	0.132478	3.74e-05	0.00119717	LINC00116	long intergenic non-protein coding RNA 116 [Source:HGNC Symbol;Acc:HGNC:27339]
550	ENSG00000145908	75.0989	-1.29126	0.38923	3.76e-05	0.00119948	ZNF300	zinc finger protein 300 [Source:HGNC Symbol;Acc:HGNC:13091]
551	ENSG00000148908	2569.43	0.408964	0.114131	3.8e-05	0.00121065	RGS10	regulator of G protein signaling 10 [Source:HGNC Symbol;Acc:HGNC:9992]
552	ENSG00000148468	3790.64	0.362544	0.0997614	3.81e-05	0.00121104	FAM171A1	family with sequence similarity 171 member A1 [Source:HGNC Symbol;Acc:HGNC:23522]
553	ENSG00000157933	5934.34	-0.328635	0.0902715	3.81e-05	0.00121104	SKI	SKI proto-oncogene [Source:HGNC Symbol;Acc:HGNC:10896]
554	ENSG00000105887	8923.93	0.37256	0.105169	3.85e-05	0.00122093	MTPN	myotrophin [Source:HGNC Symbol;Acc:HGNC:15667]
555	ENSG00000235098	48.9298	-1.21418	0.366133	3.86e-05	0.00122093	ANKRD65	ankyrin repeat domain 65 [Source:HGNC Symbol;Acc:HGNC:42950]
556	ENSG00000169607	3890.26	0.666039	0.195532	3.96e-05	0.00125059	CKAP2L	cytoskeleton associated protein 2 like [Source:HGNC Symbol;Acc:HGNC:26877]
557	ENSG00000117481	828.246	-0.413189	0.116134	4.05e-05	0.00127699	NSUN4	NOP2/Sun RNA methyltransferase family member 4 [Source:HGNC Symbol;Acc:HGNC:31802]
558	ENSG00000144824	2597.92	0.513232	0.147553	4.09e-05	0.00128684	PHLDB2	pleckstrin homology like domain family B member 2 [Source:HGNC Symbol;Acc:HGNC:29573]
559	ENSG00000135966	1830.08	0.520953	0.150594	4.14e-05	0.00130179	TGFBRAP1	transforming growth factor beta receptor associated protein 1 [Source:HGNC Symbol;Acc:HGNC:16836]
560	ENSG00000159596	1380.49	-0.2881	0.0776693	4.18e-05	0.00131015	TMEM69	transmembrane protein 69 [Source:HGNC Symbol;Acc:HGNC:28035]
561	ENSG00000171714	17.4946	-0.137575	0.268805	4.19e-05	0.00131015	ANO5	anoctamin 5 [Source:HGNC Symbol;Acc:HGNC:27337]
562	ENSG00000106683	6364.87	0.498663	0.143213	4.27e-05	0.00133271	LIMK1	LIM domain kinase 1 [Source:HGNC Symbol;Acc:HGNC:6613]
563	ENSG00000168461	2779.59	0.5039	0.145754	4.32e-05	0.00134569	RAB31	RAB31, member RAS oncogene family [Source:HGNC Symbol;Acc:HGNC:9771]
564	ENSG00000162878	97.7074	-0.992187	0.301123	4.36e-05	0.0013561	PKDCC	protein kinase domain containing, cytoplasmic [Source:HGNC Symbol;Acc:HGNC:25123]
565	ENSG00000076067	6463.6	-0.429379	0.121862	4.39e-05	0.00136305	RBMS2	RNA binding motif single stranded interacting protein 2 [Source:HGNC Symbol;Acc:HGNC:9909]
566	ENSG00000049449	11963.3	0.519672	0.150571	4.42e-05	0.00136973	RCN1	reticulocalbin 1 [Source:HGNC Symbol;Acc:HGNC:9934]
567	ENSG00000049449	11963.3	0.519672	0.150571	4.42e-05	0.00136973	RCN1	reticulocalbin 1 [Source:HGNC Symbol;Acc:HGNC:9934]
568	ENSG00000182013	1149.26	-0.368915	0.10305	4.49e-05	0.00138951	PNMA8A	paraneoplastic Ma antigen family member 8A [Source:HGNC Symbol;Acc:HGNC:25578]
569	ENSG00000245248	23.1213	1.89159	0.587124	4.53e-05	0.0013993	USP2-AS1	USP2 antisense RNA 1 (head to head) [Source:HGNC Symbol;Acc:HGNC:48673]
570	ENSG00000117226	2641.62	0.498869	0.144206	4.55e-05	0.00140421	GBP3	guanylate binding protein 3 [Source:HGNC Symbol;Acc:HGNC:4184]
571	ENSG00000167670	4106.48	0.401079	0.113483	4.65e-05	0.00143208	CHAF1A	chromatin assembly factor 1 subunit A [Source:HGNC Symbol;Acc:HGNC:1910]
572	ENSG00000162892	169.273	1.8942	0.591388	4.68e-05	0.00143957	IL24	interleukin 24 [Source:HGNC Symbol;Acc:HGNC:11346]
573	ENSG00000261305	17.4308	1.95583	0.602106	4.71e-05	0.00144623	AC005586.2
574	ENSG00000163166	2197.74	0.309565	0.0848821	4.78e-05	0.00146449	IWS1	IWS1, SUPT6H interacting protein [Source:HGNC Symbol;Acc:HGNC:25467]
575	ENSG00000241468	4900.03	0.310329	0.0851362	4.87e-05	0.00148786	ATP5J2	ATP synthase, H+ transporting, mitochondrial Fo complex subunit F2 [Source:HGNC Symbol;Acc:HGNC:848]
576	ENSG00000106367	3420.32	0.449796	0.1293	4.89e-05	0.00149193	AP1S1	adaptor related protein complex 1 sigma 1 subunit [Source:HGNC Symbol;Acc:HGNC:559]
577	ENSG00000170144	16065.5	0.214835	0.056363	4.9e-05	0.001492	HNRNPA3	heterogeneous nuclear ribonucleoprotein A3 [Source:HGNC Symbol;Acc:HGNC:24941]
578	ENSG00000149527	24.6839	-1.52164	0.470261	4.92e-05	0.00149751	PLCH2	phospholipase C eta 2 [Source:HGNC Symbol;Acc:HGNC:29037]
579	ENSG00000140835	10.8623	2.22841	0.676519	4.95e-05	0.00150121	CHST4	carbohydrate sulfotransferase 4 [Source:HGNC Symbol;Acc:HGNC:1972]
580	ENSG00000130208	96.1373	0.844392	0.256742	4.95e-05	0.00150121	APOC1	apolipoprotein C1 [Source:HGNC Symbol;Acc:HGNC:607]
581	ENSG00000065978	41336.1	-0.217822	0.0582496	4.98e-05	0.00150578	YBX1	Y-box binding protein 1 [Source:HGNC Symbol;Acc:HGNC:8014]
582	ENSG00000127952	1080.42	0.511658	0.150118	5.11e-05	0.00154226	STYXL1	serine/threonine/tyrosine interacting like 1 [Source:HGNC Symbol;Acc:HGNC:18165]
583	ENSG00000116044	4094.83	0.360137	0.101028	5.11e-05	0.00154226	NFE2L2	nuclear factor, erythroid 2 like 2 [Source:HGNC Symbol;Acc:HGNC:7782]
584	ENSG00000173705	522.987	-1.09336	0.338951	5.16e-05	0.00155084	SUSD5	sushi domain containing 5 [Source:HGNC Symbol;Acc:HGNC:29061]
585	ENSG00000160326	854.319	0.611681	0.182364	5.16e-05	0.00155084	SLC2A6	solute carrier family 2 member 6 [Source:HGNC Symbol;Acc:HGNC:11011]
586	ENSG00000155304	2748.65	-0.452078	0.130972	5.19e-05	0.00155697	HSPA13	heat shock protein family A (Hsp70) member 13 [Source:HGNC Symbol;Acc:HGNC:11375]
587	ENSG00000172350	59.3297	1.04613	0.323571	5.34e-05	0.0015993	ABCG4	ATP binding cassette subfamily G member 4 [Source:HGNC Symbol;Acc:HGNC:13884]
588	ENSG00000111912	1518.42	0.513216	0.150908	5.4e-05	0.00161507	NCOA7	nuclear receptor coactivator 7 [Source:HGNC Symbol;Acc:HGNC:21081]
589	ENSG00000128567	17925.3	0.480688	0.141906	5.43e-05	0.0016213	PODXL	podocalyxin like [Source:HGNC Symbol;Acc:HGNC:9171]
590	ENSG00000268916	14.8441	-0.1536	0.30878	5.54e-05	0.00164715	CSAG3	CSAG family member 3 [Source:HGNC Symbol;Acc:HGNC:26237]
591	ENSG00000233117	352.636	0.813966	0.249975	5.54e-05	0.00164715	LINC00702	long intergenic non-protein coding RNA 702 [Source:HGNC Symbol;Acc:HGNC:44676]
592	ENSG00000149091	5695.39	0.246127	0.0662698	5.55e-05	0.00164715	DGKZ	diacylglycerol kinase zeta [Source:HGNC Symbol;Acc:HGNC:2857]
593	ENSG00000152082	3601.22	0.406962	0.117308	5.61e-05	0.00166158	MZT2B	mitotic spindle organizing protein 2B [Source:HGNC Symbol;Acc:HGNC:25886]
594	ENSG00000198246	380.47	-0.489363	0.144474	5.75e-05	0.00170044	SLC29A3	solute carrier family 29 member 3 [Source:HGNC Symbol;Acc:HGNC:23096]
595	ENSG00000111144	5032.43	-0.268573	0.0734601	5.8e-05	0.00171229	LTA4H	leukotriene A4 hydrolase [Source:HGNC Symbol;Acc:HGNC:6710]
596	ENSG00000085733	11388.5	0.340769	0.0964852	5.81e-05	0.00171387	CTTN	cortactin [Source:HGNC Symbol;Acc:HGNC:3338]
597	ENSG00000136699	5880.78	0.339103	0.0955097	5.85e-05	0.00172094	SMPD4	sphingomyelin phosphodiesterase 4 [Source:HGNC Symbol;Acc:HGNC:32949]
598	ENSG00000105993	15379.6	0.220594	0.0588341	5.91e-05	0.00173618	DNAJB6	DnaJ heat shock protein family (Hsp40) member B6 [Source:HGNC Symbol;Acc:HGNC:14888]
599	ENSG00000146592	305.77	-0.858966	0.267946	6.14e-05	0.00179977	CREB5	cAMP responsive element binding protein 5 [Source:HGNC Symbol;Acc:HGNC:16844]
600	ENSG00000122870	1179.69	0.420195	0.12227	6.14e-05	0.00179977	BICC1	BicC family RNA binding protein 1 [Source:HGNC Symbol;Acc:HGNC:19351]
601	ENSG00000146457	3439.39	0.278081	0.0781767	6.31e-05	0.00184521	WTAP	WT1 associated protein [Source:HGNC Symbol;Acc:HGNC:16846]
602	ENSG00000287151	269.762	0.73412	0.226681	6.45e-05	0.00188269	NA	NA
603	ENSG00000205213	2996.75	-0.796721	0.248284	6.56e-05	0.00191325	LGR4	leucine rich repeat containing G protein-coupled receptor 4 [Source:HGNC Symbol;Acc:HGNC:13299]
604	ENSG00000173218	4128	0.411134	0.120265	6.58e-05	0.00191511	VANGL1	VANGL planar cell polarity protein 1 [Source:HGNC Symbol;Acc:HGNC:15512]
605	ENSG00000162894	162.565	1.07384	0.339473	6.61e-05	0.00192034	FCMR	Fc fragment of IgM receptor [Source:HGNC Symbol;Acc:HGNC:14315]
606	ENSG00000258315	1629.02	0.350228	0.100282	6.73e-05	0.00195015	C17orf49	chromosome 17 open reading frame 49 [Source:HGNC Symbol;Acc:HGNC:28737]
607	ENSG00000165821	245.4	-1.14655	0.365081	6.74e-05	0.00195128	SALL2	spalt like transcription factor 2 [Source:HGNC Symbol;Acc:HGNC:10526]
608	ENSG00000146674	2682.75	-0.515834	0.155211	6.84e-05	0.00197727	IGFBP3	insulin like growth factor binding protein 3 [Source:HGNC Symbol;Acc:HGNC:5472]
609	ENSG00000136717	2377.68	0.386049	0.111982	6.87e-05	0.00198196	BIN1	bridging integrator 1 [Source:HGNC Symbol;Acc:HGNC:1052]
610	ENSG00000137877	143.355	0.844716	0.26574	6.92e-05	0.0019925	SPTBN5	spectrin beta, non-erythrocytic 5 [Source:HGNC Symbol;Acc:HGNC:15680]
611	ENSG00000206503	36067.1	0.452644	0.133421	6.98e-05	0.00200392	HLA-A	major histocompatibility complex, class I, A [Source:HGNC Symbol;Acc:HGNC:4931]
612	ENSG00000161091	4926.2	0.415309	0.121186	6.98e-05	0.00200392	MFSD12	major facilitator superfamily domain containing 12 [Source:HGNC Symbol;Acc:HGNC:28299]
613	ENSG00000198420	3139.28	0.355537	0.102365	6.99e-05	0.00200392	TCAF1	TRPM8 channel associated factor 1 [Source:HGNC Symbol;Acc:HGNC:22201]
614	ENSG00000152229	287.324	-0.715439	0.222888	7.11e-05	0.00203578	PSTPIP2	proline-serine-threonine phosphatase interacting protein 2 [Source:HGNC Symbol;Acc:HGNC:9581]
615	ENSG00000173621	1525.96	0.526388	0.158039	7.16e-05	0.00204454	LRFN4	leucine rich repeat and fibronectin type III domain containing 4 [Source:HGNC Symbol;Acc:HGNC:28456]
616	ENSG00000164932	33.0409	-1.33442	0.42726	7.17e-05	0.0020456	CTHRC1	collagen triple helix repeat containing 1 [Source:HGNC Symbol;Acc:HGNC:18831]
617	ENSG00000119900	9576.33	0.483223	0.143329	7.2e-05	0.00204898	OGFRL1	opioid growth factor receptor like 1 [Source:HGNC Symbol;Acc:HGNC:21378]
618	ENSG00000161682	320.387	0.528167	0.160094	7.22e-05	0.00205125	FAM171A2	family with sequence similarity 171 member A2 [Source:HGNC Symbol;Acc:HGNC:30480]
619	ENSG00000121864	1747.82	-0.252751	0.0692185	7.25e-05	0.00205811	ZNF639	zinc finger protein 639 [Source:HGNC Symbol;Acc:HGNC:30950]
621	ENSG00000135272	1453.42	0.490803	0.14755	7.34e-05	0.00208115	MDFIC	MyoD family inhibitor domain containing [Source:HGNC Symbol;Acc:HGNC:28870]
622	ENSG00000198855	701.115	-0.352479	0.101799	7.47e-05	0.00211188	FICD	FIC domain containing [Source:HGNC Symbol;Acc:HGNC:18416]
623	ENSG00000188868	168.428	-0.555875	0.169881	7.5e-05	0.00211708	ZNF563	zinc finger protein 563 [Source:HGNC Symbol;Acc:HGNC:30498]
624	ENSG00000167799	145.647	0.789305	0.249155	7.54e-05	0.00212635	NUDT8	nudix hydrolase 8 [Source:HGNC Symbol;Acc:HGNC:8055]
625	ENSG00000129422	1061.44	0.600236	0.18513	7.57e-05	0.00213158	MTUS1	microtubule associated scaffold protein 1 [Source:HGNC Symbol;Acc:HGNC:29789]
626	ENSG00000138386	1170.32	0.610169	0.188611	7.66e-05	0.00215423	NAB1	NGFI-A binding protein 1 [Source:HGNC Symbol;Acc:HGNC:7626]
627	ENSG00000185551	13180.1	-0.28188	0.0791412	7.74e-05	0.00217276	NR2F2	nuclear receptor subfamily 2 group F member 2 [Source:HGNC Symbol;Acc:HGNC:7976]
628	ENSG00000086300	72.0141	-1.03891	0.332624	7.76e-05	0.00217276	SNX10	sorting nexin 10 [Source:HGNC Symbol;Acc:HGNC:14974]
629	ENSG00000169230	7622.51	0.215955	0.0585739	7.79e-05	0.00218005	PRELID1	PRELI domain containing 1 [Source:HGNC Symbol;Acc:HGNC:30255]
630	ENSG00000117640	1650.21	-0.325942	0.0934347	7.85e-05	0.00219235	MTFR1L	mitochondrial fission regulator 1 like [Source:HGNC Symbol;Acc:HGNC:28836]
631	ENSG00000012779	37.0579	2.6594	0.875907	7.91e-05	0.00220468	ALOX5	arachidonate 5-lipoxygenase [Source:HGNC Symbol;Acc:HGNC:435]
632	ENSG00000119630	330.562	-0.580062	0.178919	7.92e-05	0.00220468	PGF	placental growth factor [Source:HGNC Symbol;Acc:HGNC:8893]
633	ENSG00000100599	1997.63	0.545164	0.167581	8.19e-05	0.00227528	RIN3	Ras and Rab interactor 3 [Source:HGNC Symbol;Acc:HGNC:18751]
634	ENSG00000127527	3002.53	-0.301852	0.0864744	8.64e-05	0.00239499	EPS15L1	epidermal growth factor receptor pathway substrate 15 like 1 [Source:HGNC Symbol;Acc:HGNC:24634]
635	ENSG00000188783	23.2048	-2.0843	0.686753	8.65e-05	0.00239499	PRELP	proline and arginine rich end leucine rich repeat protein [Source:HGNC Symbol;Acc:HGNC:9357]
636	ENSG00000198818	1696.86	0.444589	0.134315	8.72e-05	0.00241186	SFT2D1	SFT2 domain containing 1 [Source:HGNC Symbol;Acc:HGNC:21102]
637	ENSG00000180035	412.007	-0.496222	0.152037	8.82e-05	0.00243409	ZNF48	zinc finger protein 48 [Source:HGNC Symbol;Acc:HGNC:13114]
638	ENSG00000285053	665.155	-0.704066	0.223804	8.83e-05	0.00243409	NA	NA
639	ENSG00000121310	1407.19	-0.414593	0.1246	8.87e-05	0.00244236	ECHDC2	enoyl-CoA hydratase domain containing 2 [Source:HGNC Symbol;Acc:HGNC:23408]
640	ENSG00000172890	1537.78	0.340171	0.0991519	8.97e-05	0.00246211	NADSYN1	NAD synthetase 1 [Source:HGNC Symbol;Acc:HGNC:29832]
641	ENSG00000106617	2977.08	0.46511	0.141522	8.99e-05	0.00246211	PRKAG2	protein kinase AMP-activated non-catalytic subunit gamma 2 [Source:HGNC Symbol;Acc:HGNC:9386]
642	ENSG00000109501	4926.77	-0.606518	0.190477	8.99e-05	0.00246211	WFS1	wolframin ER transmembrane glycoprotein [Source:HGNC Symbol;Acc:HGNC:12762]
643	ENSG00000151062	63.7248	-1.77633	0.591652	9.13e-05	0.00249255	CACNA2D4	calcium voltage-gated channel auxiliary subunit alpha2delta 4 [Source:HGNC Symbol;Acc:HGNC:20202]
644	ENSG00000151917	168.44	0.795504	0.255788	9.14e-05	0.00249255	BEND6	BEN domain containing 6 [Source:HGNC Symbol;Acc:HGNC:20871]
645	ENSG00000047365	518.192	-0.596487	0.187432	9.14e-05	0.00249255	ARAP2	ArfGAP with RhoGAP domain, ankyrin repeat and PH domain 2 [Source:HGNC Symbol;Acc:HGNC:16924]
646	ENSG00000205002	60.7194	-1.30806	0.431549	9.27e-05	0.0025251	AARD	alanine and arginine rich domain containing protein [Source:HGNC Symbol;Acc:HGNC:33842]
647	ENSG00000225362	51.0931	-1.37561	0.453973	9.33e-05	0.00253466	CT62	cancer/testis antigen 62 [Source:HGNC Symbol;Acc:HGNC:27286]
648	ENSG00000218336	1684.98	-1.12406	0.370632	9.34e-05	0.00253466	TENM3	teneurin transmembrane protein 3 [Source:HGNC Symbol;Acc:HGNC:29944]
649	ENSG00000139410	352.228	0.561541	0.175397	9.4e-05	0.0025478	SDSL	serine dehydratase like [Source:HGNC Symbol;Acc:HGNC:30404]
650	ENSG00000023909	2535.84	0.607476	0.191161	9.48e-05	0.0025645	GCLM	glutamate-cysteine ligase modifier subunit [Source:HGNC Symbol;Acc:HGNC:4312]
651	ENSG00000160886	116.023	-0.744702	0.239143	9.52e-05	0.0025718	LY6K	lymphocyte antigen 6 family member K [Source:HGNC Symbol;Acc:HGNC:24225]
652	ENSG00000105819	2650.82	0.309284	0.08931	9.54e-05	0.00257442	PMPCB	peptidase, mitochondrial processing beta subunit [Source:HGNC Symbol;Acc:HGNC:9119]
653	ENSG00000092847	2027.62	-0.28001	0.0797748	9.65e-05	0.00259893	AGO1	argonaute 1, RISC catalytic component [Source:HGNC Symbol;Acc:HGNC:3262]
654	ENSG00000165943	1464.22	-0.307639	0.0890742	9.83e-05	0.00264398	MOAP1	modulator of apoptosis 1 [Source:HGNC Symbol;Acc:HGNC:16658]
655	ENSG00000173674	8087.93	0.29351	0.0840573	9.85e-05	0.00264398	EIF1AX	eukaryotic translation initiation factor 1A, X-linked [Source:HGNC Symbol;Acc:HGNC:3250]
656	ENSG00000173674	8087.93	0.29351	0.0840573	9.85e-05	0.00264398	EIF1AX	eukaryotic translation initiation factor 1A, X-linked [Source:HGNC Symbol;Acc:HGNC:3250]
657	ENSG00000173557	8.93077	3.0912	1.01816	9.95e-05	0.00266573	C2orf70	chromosome 2 open reading frame 70 [Source:HGNC Symbol;Acc:HGNC:27938]
658	ENSG00000148671	314.555	-0.864809	0.282528	9.96e-05	0.00266573	ADIRF	adipogenesis regulatory factor [Source:HGNC Symbol;Acc:HGNC:24043]
659	ENSG00000180964	1239.93	-0.321443	0.0937881	0.000100531	0.00268649	TCEAL8	transcription elongation factor A like 8 [Source:HGNC Symbol;Acc:HGNC:28683]
660	ENSG00000272695	378.38	-0.543024	0.170199	0.000100831	0.00269037	GAS6-AS2	GAS6 antisense RNA 2 (head to head) [Source:HGNC Symbol;Acc:HGNC:43694]
661	ENSG00000169679	8699.98	0.304832	0.0884733	0.000101338	0.00269975	BUB1	BUB1 mitotic checkpoint serine/threonine kinase [Source:HGNC Symbol;Acc:HGNC:1148]
662	ENSG00000197081	10108.9	0.33311	0.0982139	0.000101971	0.00271246	IGF2R	insulin like growth factor 2 receptor [Source:HGNC Symbol;Acc:HGNC:5467]
663	ENSG00000132773	916.472	-0.357949	0.106349	0.000102631	0.00272444	TOE1	target of EGR1, member 1 (nuclear) [Source:HGNC Symbol;Acc:HGNC:15954]
664	ENSG00000162402	5617.7	-0.312501	0.08859	0.000102832	0.00272444	USP24	ubiquitin specific peptidase 24 [Source:HGNC Symbol;Acc:HGNC:12623]
665	ENSG00000172336	2068.94	0.294522	0.0849387	0.000102892	0.00272444	POP7	POP7 homolog, ribonuclease P/MRP subunit [Source:HGNC Symbol;Acc:HGNC:19949]
666	ENSG00000104870	818.359	-0.532668	0.167067	0.00010366	0.00274061	FCGRT	Fc fragment of IgG receptor and transporter [Source:HGNC Symbol;Acc:HGNC:3621]
667	ENSG00000084207	6365.22	0.596643	0.189368	0.000103968	0.00274455	GSTP1	glutathione S-transferase pi 1 [Source:HGNC Symbol;Acc:HGNC:4638]
668	ENSG00000176842	166.54	-0.832878	0.272378	0.000106144	0.00279775	IRX5	iroquois homeobox 5 [Source:HGNC Symbol;Acc:HGNC:14361]
669	ENSG00000107263	6202.86	0.404148	0.122691	0.00010899	0.00286842	RAPGEF1	Rap guanine nucleotide exchange factor 1 [Source:HGNC Symbol;Acc:HGNC:4568]
670	ENSG00000136521	1512	-0.309868	0.0906073	0.000109886	0.00288763	NDUFB5	NADH:ubiquinone oxidoreductase subunit B5 [Source:HGNC Symbol;Acc:HGNC:7700]
671	ENSG00000126391	1692.77	0.412349	0.125992	0.000112915	0.00296273	FRMD8	FERM domain containing 8 [Source:HGNC Symbol;Acc:HGNC:25462]
672	ENSG00000110237	2850.73	-0.352783	0.105402	0.000113126	0.00296379	ARHGEF17	Rho guanine nucleotide exchange factor 17 [Source:HGNC Symbol;Acc:HGNC:21726]
673	ENSG00000173698	99.3377	-1.22675	0.412717	0.000113595	0.00297079	ADGRG2	adhesion G protein-coupled receptor G2 [Source:HGNC Symbol;Acc:HGNC:4516]
674	ENSG00000110047	17131.2	0.479909	0.148308	0.000113735	0.00297079	EHD1	EH domain containing 1 [Source:HGNC Symbol;Acc:HGNC:3242]
675	ENSG00000196914	13328.4	0.250849	0.0708064	0.00011397	0.00297245	ARHGEF12	Rho guanine nucleotide exchange factor 12 [Source:HGNC Symbol;Acc:HGNC:14193]
676	ENSG00000118777	412.729	-0.985408	0.329251	0.000114557	0.0029833	ABCG2	ATP binding cassette subfamily G member 2 (Junior blood group) [Source:HGNC Symbol;Acc:HGNC:74]
677	ENSG00000178234	1873.12	0.301869	0.0883498	0.000116739	0.00303556	GALNT11	polypeptide N-acetylgalactosaminyltransferase 11 [Source:HGNC Symbol;Acc:HGNC:19875]
678	ENSG00000175066	672.793	0.551142	0.175542	0.000117119	0.0030409	GK5	glycerol kinase 5 (putative) [Source:HGNC Symbol;Acc:HGNC:28635]
679	ENSG00000204634	1424.87	-0.756686	0.249301	0.000118143	0.0030629	TBC1D8	TBC1 domain family member 8 [Source:HGNC Symbol;Acc:HGNC:17791]
680	ENSG00000116350	5551.97	-0.228492	0.0647463	0.000119208	0.003084	SRSF4	serine and arginine rich splicing factor 4 [Source:HGNC Symbol;Acc:HGNC:10786]
681	ENSG00000149564	6832.54	-0.521871	0.165624	0.000119312	0.003084	ESAM	endothelial cell adhesion molecule [Source:HGNC Symbol;Acc:HGNC:17474]
682	ENSG00000167244	137.97	-0.965219	0.324279	0.000119913	0.00309493	IGF2	insulin like growth factor 2 [Source:HGNC Symbol;Acc:HGNC:5466]
683	ENSG00000166228	785.481	0.746714	0.245873	0.000120814	0.00310783	PCBD1	pterin-4 alpha-carbinolamine dehydratase 1 [Source:HGNC Symbol;Acc:HGNC:8646]
684	ENSG00000178202	4916.21	0.362616	0.109037	0.000120874	0.00310783	KDELC2	KDEL motif containing 2 [Source:HGNC Symbol;Acc:HGNC:28496]
685	ENSG00000115935	2073.93	0.565701	0.18018	0.000120949	0.00310783	WIPF1	WAS/WASL interacting protein family member 1 [Source:HGNC Symbol;Acc:HGNC:12736]
686	ENSG00000055163	285.872	-0.646153	0.210341	0.000122482	0.00314256	CYFIP2	cytoplasmic FMR1 interacting protein 2 [Source:HGNC Symbol;Acc:HGNC:13760]
687	ENSG00000115267	322.066	0.76834	0.254155	0.000124403	0.00318715	IFIH1	interferon induced with helicase C domain 1 [Source:HGNC Symbol;Acc:HGNC:18873]
688	ENSG00000078070	2004.99	-0.450398	0.136026	0.000126015	0.00322369	MCCC1	methylcrotonoyl-CoA carboxylase 1 [Source:HGNC Symbol;Acc:HGNC:6936]
689	ENSG00000154920	534.073	-0.405731	0.12512	0.000127217	0.00324583	EME1	essential meiotic structure-specific endonuclease 1 [Source:HGNC Symbol;Acc:HGNC:24965]
690	ENSG00000158315	132.934	1.19664	0.408044	0.000127254	0.00324583	RHBDL2	rhomboid like 2 [Source:HGNC Symbol;Acc:HGNC:16083]
691	ENSG00000008018	8360.18	0.282728	0.083386	0.000128017	0.00325673	PSMB1	proteasome subunit beta 1 [Source:HGNC Symbol;Acc:HGNC:9537]
692	ENSG00000106609	5387.05	0.348238	0.104859	0.000128057	0.00325673	TMEM248	transmembrane protein 248 [Source:HGNC Symbol;Acc:HGNC:25476]
693	ENSG00000134508	1254.35	0.570081	0.184205	0.000128984	0.00327551	CABLES1	Cdk5 and Abl enzyme substrate 1 [Source:HGNC Symbol;Acc:HGNC:25097]
694	ENSG00000147439	641.416	0.365814	0.111179	0.000130131	0.00329708	BIN3	bridging integrator 3 [Source:HGNC Symbol;Acc:HGNC:1054]
695	ENSG00000138944	11.8889	-2.52928	0.860968	0.000130213	0.00329708	KIAA1644	KIAA1644 [Source:HGNC Symbol;Acc:HGNC:29335]
696	ENSG00000140575	20628.8	0.244635	0.0702654	0.000131848	0.00333363	IQGAP1	IQ motif containing GTPase activating protein 1 [Source:HGNC Symbol;Acc:HGNC:6110]
697	ENSG00000105810	2869.9	0.401181	0.123749	0.000133341	0.00336647	CDK6	cyclin dependent kinase 6 [Source:HGNC Symbol;Acc:HGNC:1777]
698	ENSG00000182504	1635.68	-0.40954	0.127071	0.00013373	0.0033714	CEP97	centrosomal protein 97 [Source:HGNC Symbol;Acc:HGNC:26244]
699	ENSG00000172985	1292.48	0.37977	0.11707	0.000134812	0.00339375	SH3RF3	SH3 domain containing ring finger 3 [Source:HGNC Symbol;Acc:HGNC:24699]
700	ENSG00000205981	662.261	-0.370053	0.113174	0.000135152	0.00339739	DNAJC19	DnaJ heat shock protein family (Hsp40) member C19 [Source:HGNC Symbol;Acc:HGNC:30528]
701	ENSG00000197157	10581.2	0.248832	0.0710269	0.000135673	0.00340554	SND1	staphylococcal nuclease and tudor domain containing 1 [Source:HGNC Symbol;Acc:HGNC:30646]
702	ENSG00000008282	4261.19	0.343317	0.103928	0.000139465	0.00349569	SYPL1	synaptophysin like 1 [Source:HGNC Symbol;Acc:HGNC:11507]
703	ENSG00000130021	1183.96	0.362299	0.110735	0.000140353	0.00351115	PUDP	pseudouridine 5'-phosphatase [Source:HGNC Symbol;Acc:HGNC:16818]
704	ENSG00000198786	137183	0.306711	0.0913302	0.000140487	0.00351115	MT-ND5	mitochondrially encoded NADH:ubiquinone oxidoreductase core subunit 5 [Source:HGNC Symbol;Acc:HGNC:7461]
705	ENSG00000113522	1946.16	0.377065	0.115993	0.000140954	0.00351777	RAD50	RAD50 double strand break repair protein [Source:HGNC Symbol;Acc:HGNC:9816]
706	ENSG00000170683	53.1375	-1.07059	0.36713	0.00014168	0.00353083	OR10A3	olfactory receptor family 10 subfamily A member 3 [Source:HGNC Symbol;Acc:HGNC:8162]
707	ENSG00000197008	182.201	0.521386	0.167963	0.000142578	0.0035481	ZNF138	zinc finger protein 138 [Source:HGNC Symbol;Acc:HGNC:12922]
708	ENSG00000116977	4947.4	-0.435213	0.136732	0.000143404	0.00356356	LGALS8	galectin 8 [Source:HGNC Symbol;Acc:HGNC:6569]
709	ENSG00000214944	6882.36	-0.19243	0.0538799	0.000143854	0.00356963	ARHGEF28	Rho guanine nucleotide exchange factor 28 [Source:HGNC Symbol;Acc:HGNC:30322]
710	ENSG00000132530	322.704	1.21681	0.420599	0.000144153	0.00357196	XAF1	XIAP associated factor 1 [Source:HGNC Symbol;Acc:HGNC:30932]
711	ENSG00000102181	6300.03	-0.312709	0.0934555	0.00014549	0.00359995	CD99L2	CD99 molecule like 2 [Source:HGNC Symbol;Acc:HGNC:18237]
712	ENSG00000184937	181.794	1.03129	0.355775	0.000148628	0.00367236	WT1	Wilms tumor 1 [Source:HGNC Symbol;Acc:HGNC:12796]
713	ENSG00000152056	1419.75	-0.410552	0.128698	0.000150187	0.00370562	AP1S3	adaptor related protein complex 1 sigma 3 subunit [Source:HGNC Symbol;Acc:HGNC:18971]
714	ENSG00000167792	4616.98	0.237774	0.0685829	0.000150603	0.00371061	NDUFV1	NADH:ubiquinone oxidoreductase core subunit V1 [Source:HGNC Symbol;Acc:HGNC:7716]
715	ENSG00000167468	9633.98	0.309327	0.0926444	0.000151025	0.00371572	GPX4	glutathione peroxidase 4 [Source:HGNC Symbol;Acc:HGNC:4556]
716	ENSG00000249931	54.2111	0.932066	0.318483	0.000152778	0.00375353	GOLGA8K	golgin A8 family member K [Source:HGNC Symbol;Acc:HGNC:38652]
717	ENSG00000152894	3339.2	0.520708	0.16878	0.000156209	0.00383241	PTPRK	protein tyrosine phosphatase, receptor type K [Source:HGNC Symbol;Acc:HGNC:9674]
718	ENSG00000130332	1699.71	0.363996	0.11247	0.000157319	0.0038535	LSM7	LSM7 homolog, U6 small nuclear RNA and mRNA degradation associated [Source:HGNC Symbol;Acc:HGNC:20470]
719	ENSG00000164692	79.9032	1.50209	0.527489	0.000157512	0.0038535	COL1A2	collagen type I alpha 2 chain [Source:HGNC Symbol;Acc:HGNC:2198]
720	ENSG00000154978	5007.25	0.270177	0.0807652	0.00015775	0.0038539	VOPP1	vesicular, overexpressed in cancer, prosurvival protein 1 [Source:HGNC Symbol;Acc:HGNC:34518]
721	ENSG00000043514	744.883	-0.353536	0.107325	0.00016024	0.00390923	TRIT1	tRNA isopentenyltransferase 1 [Source:HGNC Symbol;Acc:HGNC:20286]
722	ENSG00000215808	43.8488	-1.48075	0.520083	0.000161161	0.00392618	LINC01139	long intergenic non-protein coding RNA 1139 [Source:HGNC Symbol;Acc:HGNC:27924]
723	ENSG00000178896	1077.14	-0.274009	0.0811968	0.000161644	0.00393244	EXOSC4	exosome component 4 [Source:HGNC Symbol;Acc:HGNC:18189]
724	ENSG00000256377	15.1902	3.06109	1.09535	0.000161895	0.00393303	AC009509.1
725	ENSG00000049249	145.053	3.21799	1.1842	0.000162183	0.00393452	TNFRSF9	TNF receptor superfamily member 9 [Source:HGNC Symbol;Acc:HGNC:11924]
726	ENSG00000002586	10572.3	0.326251	0.102637	0.000162694	0.00394009	CD99	CD99 molecule (Xg blood group) [Source:HGNC Symbol;Acc:HGNC:7082]
727	ENSG00000173581	991.648	-0.368256	0.114515	0.000162866	0.00394009	CCDC106	coiled-coil domain containing 106 [Source:HGNC Symbol;Acc:HGNC:30181]
728	ENSG00000126353	23.2933	-1.86776	0.651041	0.000163219	0.00394314	CCR7	C-C motif chemokine receptor 7 [Source:HGNC Symbol;Acc:HGNC:1608]
729	ENSG00000116141	221.072	-0.733119	0.249618	0.00016398	0.00395602	MARK1	microtubule affinity regulating kinase 1 [Source:HGNC Symbol;Acc:HGNC:6896]
730	ENSG00000189369	523.207	-0.612723	0.204906	0.000166188	0.00400372	GSPT2	G1 to S phase transition 2 [Source:HGNC Symbol;Acc:HGNC:4622]
731	ENSG00000134247	19.6528	-0.152935	0.303446	0.000166767	0.00401212	PTGFRN	prostaglandin F2 receptor inhibitor [Source:HGNC Symbol;Acc:HGNC:9601]
732	ENSG00000109758	15.5228	1.92512	0.680668	0.000167211	0.00401722	HGFAC	HGF activator [Source:HGNC Symbol;Acc:HGNC:4894]
733	ENSG00000116106	731.252	-0.849971	0.293585	0.000168086	0.00403266	EPHA4	EPH receptor A4 [Source:HGNC Symbol;Acc:HGNC:3388]
734	ENSG00000157350	2515.02	0.387166	0.121902	0.000168819	0.00404468	ST3GAL2	ST3 beta-galactoside alpha-2,3-sialyltransferase 2 [Source:HGNC Symbol;Acc:HGNC:10863]
735	ENSG00000112893	4287.69	-0.445013	0.142947	0.000169587	0.00405748	MAN2A1	mannosidase alpha class 2A member 1 [Source:HGNC Symbol;Acc:HGNC:6824]
736	ENSG00000178078	649.342	0.543531	0.179539	0.000170336	0.00406979	STAP2	signal transducing adaptor family member 2 [Source:HGNC Symbol;Acc:HGNC:30430]
737	ENSG00000169621	316.475	0.548231	0.181498	0.000173185	0.00413217	APLF	aprataxin and PNKP like factor [Source:HGNC Symbol;Acc:HGNC:28724]
738	ENSG00000169621	316.475	0.548231	0.181498	0.000173185	0.00413217	APLF	aprataxin and PNKP like factor [Source:HGNC Symbol;Acc:HGNC:28724]
739	ENSG00000182871	6145.68	0.513668	0.168485	0.000173926	0.00414417	COL18A1	collagen type XVIII alpha 1 chain [Source:HGNC Symbol;Acc:HGNC:2195]
740	ENSG00000148483	30.8236	1.1437	0.399848	0.000175074	0.00416581	TMEM236	transmembrane protein 236 [Source:HGNC Symbol;Acc:HGNC:23473]
741	ENSG00000175866	2204	-0.306325	0.0920329	0.000175823	0.0041779	BAIAP2	BAI1 associated protein 2 [Source:HGNC Symbol;Acc:HGNC:947]
742	ENSG00000103227	100.729	-0.944581	0.331924	0.000178331	0.00422323	LMF1	lipase maturation factor 1 [Source:HGNC Symbol;Acc:HGNC:14154]
743	ENSG00000114631	461.143	-0.512123	0.168255	0.000178455	0.00422323	PODXL2	podocalyxin like 2 [Source:HGNC Symbol;Acc:HGNC:17936]
744	ENSG00000153094	850.888	0.533856	0.176839	0.00017846	0.00422323	BCL2L11	BCL2 like 11 [Source:HGNC Symbol;Acc:HGNC:994]
745	ENSG00000165895	1366.44	0.71198	0.243695	0.000178775	0.00422493	ARHGAP42	Rho GTPase activating protein 42 [Source:HGNC Symbol;Acc:HGNC:26545]
746	ENSG00000181722	63.9906	-0.148114	0.29072	0.000179241	0.00423017	ZBTB20	zinc finger and BTB domain containing 20 [Source:HGNC Symbol;Acc:HGNC:13503]
747	ENSG00000177311	6327.77	0.564704	0.187641	0.000181406	0.00427546	ZBTB38	zinc finger and BTB domain containing 38 [Source:HGNC Symbol;Acc:HGNC:26636]
748	ENSG00000179899	149.002	-0.632046	0.214142	0.000182887	0.00430454	PHC1P1	polyhomeotic homolog 1 pseudogene 1 [Source:HGNC Symbol;Acc:HGNC:34502]
749	ENSG00000105419	33.2069	1.48627	0.531807	0.000183406	0.00431092	MEIS3	Meis homeobox 3 [Source:HGNC Symbol;Acc:HGNC:29537]
750	ENSG00000133606	3188.4	0.457307	0.148634	0.000183986	0.00431871	MKRN1	makorin ring finger protein 1 [Source:HGNC Symbol;Acc:HGNC:7112]
751	ENSG00000227507	150.817	4.07404	1.56237	0.000184654	0.00432851	LTB	lymphotoxin beta [Source:HGNC Symbol;Acc:HGNC:6711]
752	ENSG00000169855	1264.63	-0.731647	0.252613	0.000184902	0.00432851	ROBO1	roundabout guidance receptor 1 [Source:HGNC Symbol;Acc:HGNC:10249]
753	ENSG00000173546	1224.03	-0.740067	0.255916	0.000185595	0.00433719	CSPG4	chondroitin sulfate proteoglycan 4 [Source:HGNC Symbol;Acc:HGNC:2466]
754	ENSG00000128973	1676.48	0.338816	0.105159	0.000185772	0.00433719	CLN6	CLN6, transmembrane ER protein [Source:HGNC Symbol;Acc:HGNC:2077]
756	ENSG00000140199	1177.66	-0.294172	0.0892658	0.00018656	0.00434973	SLC12A6	solute carrier family 12 member 6 [Source:HGNC Symbol;Acc:HGNC:10914]
757	ENSG00000176340	5440.92	0.277783	0.0835258	0.000186983	0.00435177	COX8A	cytochrome c oxidase subunit 8A [Source:HGNC Symbol;Acc:HGNC:2294]
758	ENSG00000146858	442.965	0.474285	0.155243	0.000187203	0.00435177	ZC3HAV1L	zinc finger CCCH-type containing, antiviral 1 like [Source:HGNC Symbol;Acc:HGNC:22423]
759	ENSG00000076924	3708.81	-0.220973	0.0640617	0.000187399	0.00435177	XAB2	XPA binding protein 2 [Source:HGNC Symbol;Acc:HGNC:14089]
760	ENSG00000164151	3364.83	0.278254	0.0835624	0.000190421	0.00441605	ICE1	interactor of little elongation complex ELL subunit 1 [Source:HGNC Symbol;Acc:HGNC:29154]
761	ENSG00000116396	176.048	0.652914	0.22314	0.000191106	0.004426	KCNC4	potassium voltage-gated channel subfamily C member 4 [Source:HGNC Symbol;Acc:HGNC:6236]
762	ENSG00000168032	452.665	-0.988418	0.350727	0.000192127	0.00444235	ENTPD3	ectonucleoside triphosphate diphosphohydrolase 3 [Source:HGNC Symbol;Acc:HGNC:3365]
763	ENSG00000169895	4366.4	0.377032	0.117425	0.000192323	0.00444235	SYAP1	synapse associated protein 1 [Source:HGNC Symbol;Acc:HGNC:16273]
764	ENSG00000132718	43.3375	-1.06606	0.377961	0.000193119	0.00445481	SYT11	synaptotagmin 11 [Source:HGNC Symbol;Acc:HGNC:19239]
765	ENSG00000112592	1571.95	0.30049	0.0921342	0.000201697	0.00464651	TBP	TATA-box binding protein [Source:HGNC Symbol;Acc:HGNC:11588]
766	ENSG00000170017	14429.1	-0.355505	0.112185	0.000202833	0.00466316	ALCAM	activated leukocyte cell adhesion molecule [Source:HGNC Symbol;Acc:HGNC:400]
767	ENSG00000137193	2391.98	0.601241	0.204852	0.000203194	0.00466316	PIM1	Pim-1 proto-oncogene, serine/threonine kinase [Source:HGNC Symbol;Acc:HGNC:8986]
768	ENSG00000197822	912.684	-0.662413	0.22878	0.000203225	0.00466316	OCLN	occludin [Source:HGNC Symbol;Acc:HGNC:8104]
769	ENSG00000268575	379.826	-0.456482	0.150024	0.000204264	0.00468082	AL031282.2
770	ENSG00000130589	3220.75	0.435741	0.141565	0.000205577	0.00469618	HELZ2	helicase with zinc finger 2 [Source:HGNC Symbol;Acc:HGNC:30021]
771	ENSG00000172331	613.015	0.535668	0.180786	0.00020561	0.00469618	BPGM	bisphosphoglycerate mutase [Source:HGNC Symbol;Acc:HGNC:1093]
772	ENSG00000105058	5365.56	-0.326559	0.101733	0.000205745	0.00469618	FAM32A	family with sequence similarity 32 member A [Source:HGNC Symbol;Acc:HGNC:24563]
773	ENSG00000169306	564.355	-0.336567	0.105525	0.000209176	0.00476824	IL1RAPL1	interleukin 1 receptor accessory protein like 1 [Source:HGNC Symbol;Acc:HGNC:5996]
774	ENSG00000139719	2231.26	-0.28551	0.0865875	0.000210615	0.00479474	VPS33A	VPS33A, CORVET/HOPS core subunit [Source:HGNC Symbol;Acc:HGNC:18179]
775	ENSG00000183520	2060.19	-0.312644	0.0966122	0.000212453	0.00483025	UTP11	UTP11, small subunit processome component [Source:HGNC Symbol;Acc:HGNC:24329]
776	ENSG00000000003	1215.19	-0.322437	0.100595	0.000214365	0.00486734	TSPAN6	tetraspanin 6 [Source:HGNC Symbol;Acc:HGNC:11858]
777	ENSG00000116761	481.386	-0.788836	0.279286	0.000216321	0.00490535	CTH	cystathionine gamma-lyase [Source:HGNC Symbol;Acc:HGNC:2501]
778	ENSG00000123144	10693.6	-0.240415	0.0722018	0.000217238	0.00491971	TRIR	telomerase RNA component interacting RNase [Source:HGNC Symbol;Acc:HGNC:28424]
779	ENSG00000196208	21.2174	2.14127	0.799767	0.000218706	0.00494451	GREB1	growth regulation by estrogen in breast cancer 1 [Source:HGNC Symbol;Acc:HGNC:24885]
780	ENSG00000065268	2086.16	0.236311	0.0701628	0.000218902	0.00494451	WDR18	WD repeat domain 18 [Source:HGNC Symbol;Acc:HGNC:17956]
781	ENSG00000007944	1084.13	-0.409476	0.133323	0.000220037	0.00496368	MYLIP	myosin regulatory light chain interacting protein [Source:HGNC Symbol;Acc:HGNC:21155]
782	ENSG00000136014	203.857	-0.681078	0.238108	0.000220455	0.00496668	USP44	ubiquitin specific peptidase 44 [Source:HGNC Symbol;Acc:HGNC:20064]
783	ENSG00000232453	15.6588	-1.92094	0.699879	0.000223199	0.00502198	AC105277.1
784	ENSG00000079819	5550.07	0.243233	0.0726577	0.000223559	0.00502357	EPB41L2	erythrocyte membrane protein band 4.1 like 2 [Source:HGNC Symbol;Acc:HGNC:3379]
785	ENSG00000172757	46741.7	0.310516	0.0958753	0.000226063	0.00507328	CFL1	cofilin 1 [Source:HGNC Symbol;Acc:HGNC:1874]
786	ENSG00000165633	21.0897	2.38161	0.882345	0.000228973	0.00513196	VSTM4	V-set and transmembrane domain containing 4 [Source:HGNC Symbol;Acc:HGNC:26470]
787	ENSG00000173193	2018.08	0.448526	0.148754	0.000229933	0.00514231	PARP14	poly(ADP-ribose) polymerase family member 14 [Source:HGNC Symbol;Acc:HGNC:29232]
788	ENSG00000176533	106.297	1.21465	0.445894	0.000230043	0.00514231	GNG7	G protein subunit gamma 7 [Source:HGNC Symbol;Acc:HGNC:4410]
789	ENSG00000002587	764.238	-0.783271	0.278827	0.000230323	0.00514231	HS3ST1	heparan sulfate-glucosamine 3-sulfotransferase 1 [Source:HGNC Symbol;Acc:HGNC:5194]
790	ENSG00000101955	1706.51	0.395553	0.128505	0.000230691	0.00514391	SRPX	sushi repeat containing protein, X-linked [Source:HGNC Symbol;Acc:HGNC:11309]
791	ENSG00000253522	72.2539	2.12143	0.79747	0.000233226	0.00519378	MIR3142HG	MIR3142 host gene [Source:HGNC Symbol;Acc:HGNC:51944]
792	ENSG00000106714	444.059	-1.15545	0.425175	0.000235795	0.00524426	CNTNAP3	contactin associated protein like 3 [Source:HGNC Symbol;Acc:HGNC:13834]
793	ENSG00000153162	71.0848	-0.838035	0.300097	0.000236131	0.00524501	BMP6	bone morphogenetic protein 6 [Source:HGNC Symbol;Acc:HGNC:1073]
794	ENSG00000140526	4007.98	0.381212	0.12357	0.000238968	0.00530124	ABHD2	abhydrolase domain containing 2 [Source:HGNC Symbol;Acc:HGNC:18717]
795	ENSG00000137460	93.8629	1.07369	0.393354	0.000240604	0.00533073	FHDC1	FH2 domain containing 1 [Source:HGNC Symbol;Acc:HGNC:29363]
796	ENSG00000160953	1667.7	0.481329	0.162959	0.00024269	0.00536894	MUM1	melanoma associated antigen (mutated) 1 [Source:HGNC Symbol;Acc:HGNC:29641]
797	ENSG00000163536	81.9663	-0.787952	0.282026	0.000242947	0.00536894	SERPINI1	serpin family I member 1 [Source:HGNC Symbol;Acc:HGNC:8943]
798	ENSG00000105825	1312.07	0.626945	0.218725	0.00024783	0.0054699	TFPI2	tissue factor pathway inhibitor 2 [Source:HGNC Symbol;Acc:HGNC:11761]
799	ENSG00000121454	201.177	-0.464678	0.156279	0.000249338	0.0054962	LHX4	LIM homeobox 4 [Source:HGNC Symbol;Acc:HGNC:21734]
800	ENSG00000156011	2428.47	-0.340057	0.108669	0.000250228	0.00550883	PSD3	pleckstrin and Sec7 domain containing 3 [Source:HGNC Symbol;Acc:HGNC:19093]
801	ENSG00000156140	64.8379	-0.966719	0.353543	0.000251667	0.00553349	ADAMTS3	ADAM metallopeptidase with thrombospondin type 1 motif 3 [Source:HGNC Symbol;Acc:HGNC:219]
802	ENSG00000204397	53.1824	-0.878608	0.318037	0.000254601	0.00559092	CARD16	caspase recruitment domain family member 16 [Source:HGNC Symbol;Acc:HGNC:33701]
803	ENSG00000197345	1304.85	0.3065	0.0963171	0.000257491	0.00564725	MRPL21	mitochondrial ribosomal protein L21 [Source:HGNC Symbol;Acc:HGNC:14479]
804	ENSG00000188001	23.0515	2.13605	0.811418	0.000258305	0.00565796	TPRG1	tumor protein p63 regulated 1 [Source:HGNC Symbol;Acc:HGNC:24759]
805	ENSG00000078142	1770.35	0.275089	0.0848935	0.000258735	0.00566024	PIK3C3	phosphatidylinositol 3-kinase catalytic subunit type 3 [Source:HGNC Symbol;Acc:HGNC:8974]
806	ENSG00000115652	2477.9	0.411666	0.136375	0.000260412	0.00568975	UXS1	UDP-glucuronate decarboxylase 1 [Source:HGNC Symbol;Acc:HGNC:17729]
807	ENSG00000182022	4356.03	0.596822	0.208557	0.000261002	0.00569548	CHST15	carbohydrate sulfotransferase 15 [Source:HGNC Symbol;Acc:HGNC:18137]
808	ENSG00000233013	11.2117	-1.94579	0.700011	0.000261833	0.00570563	FAM157B	family with sequence similarity 157 member B (non-protein coding) [Source:HGNC Symbol;Acc:HGNC:34080]
809	ENSG00000104889	3837.89	-0.292912	0.091308	0.000262124	0.00570563	RNASEH2A	ribonuclease H2 subunit A [Source:HGNC Symbol;Acc:HGNC:18518]
810	ENSG00000136522	1513.29	-0.278156	0.08497	0.000263946	0.0057381	MRPL47	mitochondrial ribosomal protein L47 [Source:HGNC Symbol;Acc:HGNC:16652]
811	ENSG00000101670	651.767	1.96261	0.752068	0.00026484	0.00575034	LIPG	lipase G, endothelial type [Source:HGNC Symbol;Acc:HGNC:6623]
812	ENSG00000131018	1250.55	-0.560618	0.19566	0.000269416	0.00584239	SYNE1	spectrin repeat containing nuclear envelope protein 1 [Source:HGNC Symbol;Acc:HGNC:17089]
813	ENSG00000120889	6019.34	0.401536	0.132737	0.000271265	0.00587515	TNFRSF10B	TNF receptor superfamily member 10b [Source:HGNC Symbol;Acc:HGNC:11905]
814	ENSG00000164610	789.014	-0.29563	0.0936114	0.000272603	0.00589679	RP9	retinitis pigmentosa 9 (autosomal dominant) [Source:HGNC Symbol;Acc:HGNC:10288]
815	ENSG00000183876	192.612	0.760025	0.275761	0.000273488	0.00590856	ARSI	arylsulfatase family member I [Source:HGNC Symbol;Acc:HGNC:32521]
816	ENSG00000172348	61.6975	-0.973335	0.359801	0.000277218	0.00598171	RCAN2	regulator of calcineurin 2 [Source:HGNC Symbol;Acc:HGNC:3041]
817	ENSG00000130299	2018.58	-0.341522	0.110601	0.000278381	0.00599934	GTPBP3	GTP binding protein 3 (mitochondrial) [Source:HGNC Symbol;Acc:HGNC:14880]
819	ENSG00000162383	66.5328	-0.949639	0.352242	0.000281684	0.00606302	SLC1A7	solute carrier family 1 member 7 [Source:HGNC Symbol;Acc:HGNC:10945]
820	ENSG00000169629	399.928	0.522394	0.181669	0.000286226	0.00615316	RGPD8	RANBP2-like and GRIP domain containing 8 [Source:HGNC Symbol;Acc:HGNC:9849]
821	ENSG00000136731	4596.76	0.322841	0.103408	0.000287077	0.00616382	UGGT1	UDP-glucose glycoprotein glucosyltransferase 1 [Source:HGNC Symbol;Acc:HGNC:15663]
822	ENSG00000080345	3706.83	0.371257	0.122103	0.000289155	0.00620078	RIF1	replication timing regulatory factor 1 [Source:HGNC Symbol;Acc:HGNC:23207]
823	ENSG00000144730	1362.17	0.365349	0.119941	0.000290966	0.00622999	IL17RD	interleukin 17 receptor D [Source:HGNC Symbol;Acc:HGNC:17616]
824	ENSG00000135249	1089.01	0.299957	0.0950571	0.000291235	0.00622999	RINT1	RAD50 interactor 1 [Source:HGNC Symbol;Acc:HGNC:21876]
825	ENSG00000164050	159.362	1.02777	0.385956	0.000293716	0.00627534	PLXNB1	plexin B1 [Source:HGNC Symbol;Acc:HGNC:9103]
826	ENSG00000159842	6803.05	0.276321	0.0864533	0.000296855	0.0063346	ABR	active BCR-related [Source:HGNC Symbol;Acc:HGNC:81]
827	ENSG00000115840	541.948	0.487107	0.168483	0.000298294	0.0063575	SLC25A12	solute carrier family 25 member 12 [Source:HGNC Symbol;Acc:HGNC:10982]
828	ENSG00000213085	82.0259	0.7621	0.278788	0.000299641	0.00637839	CFAP45	cilia and flagella associated protein 45 [Source:HGNC Symbol;Acc:HGNC:17229]
829	ENSG00000112200	3214.2	0.305268	0.097261	0.000301398	0.00640794	ZNF451	zinc finger protein 451 [Source:HGNC Symbol;Acc:HGNC:21091]
830	ENSG00000157800	1935.98	0.497135	0.172664	0.000301811	0.00640887	SLC37A3	solute carrier family 37 member 3 [Source:HGNC Symbol;Acc:HGNC:20651]
831	ENSG00000171604	504.748	-0.730386	0.267477	0.000302488	0.00641541	CXXC5	CXXC finger protein 5 [Source:HGNC Symbol;Acc:HGNC:26943]
832	ENSG00000176410	648.206	0.324548	0.104736	0.000303931	0.00643814	DNAJC30	DnaJ heat shock protein family (Hsp40) member C30 [Source:HGNC Symbol;Acc:HGNC:16410]
833	ENSG00000168772	60.9748	-1.32219	0.510181	0.000311966	0.0066003	CXXC4	CXXC finger protein 4 [Source:HGNC Symbol;Acc:HGNC:24593]
835	ENSG00000162642	1097.72	0.317594	0.102513	0.000316263	0.00667872	C1orf52	chromosome 1 open reading frame 52 [Source:HGNC Symbol;Acc:HGNC:24871]
836	ENSG00000137710	5794.31	0.258806	0.0802831	0.000316625	0.00667872	RDX	radixin [Source:HGNC Symbol;Acc:HGNC:9944]
837	ENSG00000104907	2471.13	-0.274919	0.086586	0.000316826	0.00667872	TRMT1	tRNA methyltransferase 1 [Source:HGNC Symbol;Acc:HGNC:25980]
838	ENSG00000116459	6492.64	0.197581	0.0590822	0.000323224	0.00680533	ATP5F1	ATP synthase, H+ transporting, mitochondrial Fo complex subunit B1 [Source:HGNC Symbol;Acc:HGNC:840]
839	ENSG00000129295	60.8967	-0.878111	0.330485	0.00032665	0.00686913	LRRC6	leucine rich repeat containing 6 [Source:HGNC Symbol;Acc:HGNC:16725]
840	ENSG00000112992	4657.73	0.272555	0.0860158	0.000328063	0.0068905	NNT	nicotinamide nucleotide transhydrogenase [Source:HGNC Symbol;Acc:HGNC:7863]
841	ENSG00000146909	3042.37	0.32437	0.10546	0.000328482	0.00689097	NOM1	nucleolar protein with MIF4G domain 1 [Source:HGNC Symbol;Acc:HGNC:13244]
842	ENSG00000186834	7752.17	-0.276763	0.0870604	0.000329609	0.00690628	HEXIM1	hexamethylene bisacetamide inducible 1 [Source:HGNC Symbol;Acc:HGNC:24953]
843	ENSG00000204576	1285.46	-0.276782	0.0875624	0.000330257	0.00691153	PRR3	proline rich 3 [Source:HGNC Symbol;Acc:HGNC:21149]
844	ENSG00000085117	4065.46	1.13146	0.434562	0.000330835	0.0069153	CD82	CD82 molecule [Source:HGNC Symbol;Acc:HGNC:6210]
845	ENSG00000146842	1573.53	0.338186	0.110956	0.000332392	0.0069317	TMEM209	transmembrane protein 209 [Source:HGNC Symbol;Acc:HGNC:21898]
846	ENSG00000116741	100.967	-0.711312	0.262764	0.000332418	0.0069317	RGS2	regulator of G protein signaling 2 [Source:HGNC Symbol;Acc:HGNC:9998]
847	ENSG00000126067	7972.29	-0.269411	0.0853063	0.00033417	0.00695182	PSMB2	proteasome subunit beta 2 [Source:HGNC Symbol;Acc:HGNC:9539]
848	ENSG00000178752	386.699	0.634477	0.231331	0.000334183	0.00695182	ERFE	erythroferrone [Source:HGNC Symbol;Acc:HGNC:26727]
849	ENSG00000069122	12139	-0.476714	0.172105	0.000336507	0.00699143	ADGRF5	adhesion G protein-coupled receptor F5 [Source:HGNC Symbol;Acc:HGNC:19030]
850	ENSG00000092445	1098.09	0.562417	0.202861	0.000336893	0.00699143	TYRO3	TYRO3 protein tyrosine kinase [Source:HGNC Symbol;Acc:HGNC:12446]
851	ENSG00000164754	17443.3	-0.206278	0.0634517	0.000337463	0.00699491	RAD21	RAD21 cohesin complex component [Source:HGNC Symbol;Acc:HGNC:9811]
852	ENSG00000173486	2809.69	0.301203	0.0969679	0.000342174	0.0070841	FKBP2	FK506 binding protein 2 [Source:HGNC Symbol;Acc:HGNC:3718]
853	ENSG00000205362	90.1185	-0.70953	0.262776	0.000343484	0.00709753	MT1A	metallothionein 1A [Source:HGNC Symbol;Acc:HGNC:7393]
854	ENSG00000138385	5435.38	0.190665	0.0570725	0.00034364	0.00709753	SSB	Sjogren syndrome antigen B [Source:HGNC Symbol;Acc:HGNC:11316]
855	ENSG00000179913	128.192	-0.937767	0.359872	0.00034504	0.00711799	B3GNT3	UDP-GlcNAc:betaGal beta-1,3-N-acetylglucosaminyltransferase 3 [Source:HGNC Symbol;Acc:HGNC:13528]
856	ENSG00000205758	718.612	-0.385776	0.130342	0.000349436	0.00720013	CRYZL1	crystallin zeta like 1 [Source:HGNC Symbol;Acc:HGNC:2420]
857	ENSG00000071054	12624.4	0.603084	0.219542	0.000350461	0.00721268	MAP4K4	mitogen-activated protein kinase kinase kinase kinase 4 [Source:HGNC Symbol;Acc:HGNC:6866]
858	ENSG00000166444	1213.24	0.447033	0.15528	0.000351517	0.00722586	ST5	suppression of tumorigenicity 5 [Source:HGNC Symbol;Acc:HGNC:11350]
859	ENSG00000165359	209.986	-0.47287	0.166151	0.000354723	0.00728315	INTS6L	integrator complex subunit 6 like [Source:HGNC Symbol;Acc:HGNC:27334]
860	ENSG00000132970	644.161	-0.680448	0.253076	0.000355427	0.00728898	WASF3	WAS protein family member 3 [Source:HGNC Symbol;Acc:HGNC:12734]
861	ENSG00000197467	9758.48	-0.505534	0.179965	0.000357819	0.00732939	COL13A1	collagen type XIII alpha 1 chain [Source:HGNC Symbol;Acc:HGNC:2190]
862	ENSG00000114805	161.506	-0.549859	0.198223	0.000358803	0.00733744	PLCH1	phospholipase C eta 1 [Source:HGNC Symbol;Acc:HGNC:29185]
863	ENSG00000136715	2810.25	0.273837	0.087101	0.000359057	0.00733744	SAP130	Sin3A associated protein 130 [Source:HGNC Symbol;Acc:HGNC:29813]
864	ENSG00000146232	1661.94	0.862649	0.328647	0.000363637	0.0074105	NFKBIE	NFKB inhibitor epsilon [Source:HGNC Symbol;Acc:HGNC:7799]
865	ENSG00000183506	544.738	0.520833	0.186005	0.00036365	0.0074105	PI4KAP2	phosphatidylinositol 4-kinase alpha pseudogene 2 [Source:HGNC Symbol;Acc:HGNC:33577]
866	ENSG00000109944	540.874	0.679452	0.252779	0.000364103	0.0074105	C11orf63	chromosome 11 open reading frame 63 [Source:HGNC Symbol;Acc:HGNC:26288]
867	ENSG00000101938	751.569	-0.966183	0.373577	0.000364339	0.0074105	CHRDL1	chordin like 1 [Source:HGNC Symbol;Acc:HGNC:29861]
868	ENSG00000272391	7040.29	0.365312	0.12313	0.000364915	0.00741353	POM121C	POM121 transmembrane nucleoporin C [Source:HGNC Symbol;Acc:HGNC:34005]
869	ENSG00000171492	1533.14	0.350963	0.116832	0.000367378	0.00745486	LRRC8D	leucine rich repeat containing 8 family member D [Source:HGNC Symbol;Acc:HGNC:16992]
870	ENSG00000134775	2578.01	0.265319	0.0837046	0.000368095	0.00746068	FHOD3	formin homology 2 domain containing 3 [Source:HGNC Symbol;Acc:HGNC:26178]
871	ENSG00000106635	3334.69	0.269997	0.0858547	0.000369024	0.00746294	BCL7B	BCL tumor suppressor 7B [Source:HGNC Symbol;Acc:HGNC:1005]
872	ENSG00000164535	2228.4	-0.254326	0.0802084	0.000369066	0.00746294	DAGLB	diacylglycerol lipase beta [Source:HGNC Symbol;Acc:HGNC:28923]
873	ENSG00000204789	135.272	-0.569993	0.207411	0.000370553	0.0074843	ZNF204P	zinc finger protein 204, pseudogene [Source:HGNC Symbol;Acc:HGNC:12995]
874	ENSG00000169100	16167.6	0.311372	0.101872	0.000376656	0.00759875	SLC25A6	solute carrier family 25 member 6 [Source:HGNC Symbol;Acc:HGNC:10992]
875	ENSG00000090273	9387.13	-0.249893	0.0788181	0.000383238	0.00772257	NUDC	nuclear distribution C, dynein complex regulator [Source:HGNC Symbol;Acc:HGNC:8045]
876	ENSG00000111832	2215.3	0.30619	0.100007	0.000385209	0.00775328	RWDD1	RWD domain containing 1 [Source:HGNC Symbol;Acc:HGNC:20993]
877	ENSG00000006015	1458.12	-0.376533	0.12787	0.000388373	0.00780792	C19orf60	chromosome 19 open reading frame 60 [Source:HGNC Symbol;Acc:HGNC:26098]
878	ENSG00000169255	984.986	-0.351437	0.118214	0.000388905	0.00780957	B3GALNT1	beta-1,3-N-acetylgalactosaminyltransferase 1 (globoside blood group) [Source:HGNC Symbol;Acc:HGNC:918]
879	ENSG00000136542	2575.28	-0.342483	0.114752	0.000390114	0.0078248	GALNT5	polypeptide N-acetylgalactosaminyltransferase 5 [Source:HGNC Symbol;Acc:HGNC:4127]
880	ENSG00000133134	191.757	-0.608527	0.225397	0.000394645	0.00790656	BEX2	brain expressed X-linked 2 [Source:HGNC Symbol;Acc:HGNC:30933]
881	ENSG00000091527	9586.44	0.366392	0.124338	0.000396002	0.00792036	CDV3	CDV3 homolog [Source:HGNC Symbol;Acc:HGNC:26928]
882	ENSG00000169740	677.749	-0.283471	0.0916662	0.000396246	0.00792036	ZNF32	zinc finger protein 32 [Source:HGNC Symbol;Acc:HGNC:13095]
883	ENSG00000173041	265.66	0.55479	0.202608	0.000397033	0.00792696	ZNF680	zinc finger protein 680 [Source:HGNC Symbol;Acc:HGNC:26897]
884	ENSG00000064419	4582.82	0.282333	0.0912511	0.000399248	0.00796204	TNPO3	transportin 3 [Source:HGNC Symbol;Acc:HGNC:17103]
885	ENSG00000112293	40.2329	-1.12592	0.446219	0.000400921	0.00798264	GPLD1	glycosylphosphatidylinositol specific phospholipase D1 [Source:HGNC Symbol;Acc:HGNC:4459]
886	ENSG00000133401	711.663	0.965357	0.378031	0.000401405	0.00798264	PDZD2	PDZ domain containing 2 [Source:HGNC Symbol;Acc:HGNC:18486]
887	ENSG00000214652	72.3653	0.815006	0.312949	0.000402261	0.00798264	ZNF727	zinc finger protein 727 [Source:HGNC Symbol;Acc:HGNC:22785]
888	ENSG00000178773	41.487	-1.20807	0.477882	0.000402574	0.00798264	CPNE7	copine 7 [Source:HGNC Symbol;Acc:HGNC:2320]
889	ENSG00000151632	38.4973	-0.0879038	0.193879	0.000402579	0.00798264	AKR1C2	aldo-keto reductase family 1 member C2 [Source:HGNC Symbol;Acc:HGNC:385]
890	ENSG00000185532	168.168	-0.922577	0.360591	0.000405251	0.00802319	PRKG1	protein kinase, cGMP-dependent, type I [Source:HGNC Symbol;Acc:HGNC:9414]
891	ENSG00000135709	862.836	-0.495656	0.178927	0.000405883	0.00802319	KIAA0513	KIAA0513 [Source:HGNC Symbol;Acc:HGNC:29058]
892	ENSG00000149308	1493.47	0.364585	0.123607	0.000406009	0.00802319	NPAT	nuclear protein, coactivator of histone transcription [Source:HGNC Symbol;Acc:HGNC:7896]
893	ENSG00000133101	332.915	-0.515368	0.1869	0.000407189	0.00803735	CCNA1	cyclin A1 [Source:HGNC Symbol;Acc:HGNC:1577]
894	ENSG00000041802	2183.91	-0.316834	0.105402	0.000408191	0.00804161	LSG1	large 60S subunit nuclear export GTPase 1 [Source:HGNC Symbol;Acc:HGNC:25652]
895	ENSG00000183580	120.508	-1.45096	0.588966	0.000408331	0.00804161	FBXL7	F-box and leucine rich repeat protein 7 [Source:HGNC Symbol;Acc:HGNC:13604]
896	ENSG00000154217	1012.39	-0.318311	0.105602	0.000409922	0.00805467	PITPNC1	phosphatidylinositol transfer protein, cytoplasmic 1 [Source:HGNC Symbol;Acc:HGNC:21045]
897	ENSG00000173120	7275.08	0.321586	0.108811	0.000410089	0.00805467	KDM2A	lysine demethylase 2A [Source:HGNC Symbol;Acc:HGNC:13606]
898	ENSG00000102034	4631.44	0.272087	0.0875668	0.000410677	0.00805467	ELF4	E74 like ETS transcription factor 4 [Source:HGNC Symbol;Acc:HGNC:3319]
899	ENSG00000280071	1646.14	-0.303084	0.100064	0.000410848	0.00805467	FP565260.6
900	ENSG00000214022	6686.91	0.499032	0.180132	0.000412495	0.00807783	REPIN1	replication initiator 1 [Source:HGNC Symbol;Acc:HGNC:17922]
901	ENSG00000059378	2240.21	0.554996	0.204127	0.000416054	0.00813834	PARP12	poly(ADP-ribose) polymerase family member 12 [Source:HGNC Symbol;Acc:HGNC:21919]
902	ENSG00000170571	354.449	-0.96963	0.382722	0.000418588	0.00817871	EMB	embigin [Source:HGNC Symbol;Acc:HGNC:30465]
903	ENSG00000168487	2170.63	0.581669	0.215896	0.000420285	0.00820263	BMP1	bone morphogenetic protein 1 [Source:HGNC Symbol;Acc:HGNC:1067]
904	ENSG00000128487	1983.01	0.355718	0.120841	0.000421518	0.00821746	SPECC1	sperm antigen with calponin homology and coiled-coil domains 1 [Source:HGNC Symbol;Acc:HGNC:30615]
905	ENSG00000155744	614.666	0.48244	0.173663	0.000422135	0.00822027	FAM126B	family with sequence similarity 126 member B [Source:HGNC Symbol;Acc:HGNC:28593]
906	ENSG00000159648	34.6455	0.956271	0.374993	0.000425035	0.00825632	TEPP	testis, prostate and placenta expressed [Source:HGNC Symbol;Acc:HGNC:33745]
907	ENSG00000113721	361.038	0.838769	0.326585	0.000425166	0.00825632	PDGFRB	platelet derived growth factor receptor beta [Source:HGNC Symbol;Acc:HGNC:8804]
908	ENSG00000128165	130.496	-0.680909	0.259223	0.000425412	0.00825632	ADM2	adrenomedullin 2 [Source:HGNC Symbol;Acc:HGNC:28898]
909	ENSG00000185973	63.0509	-1.41999	0.579045	0.000427012	0.00827813	TMLHE	trimethyllysine hydroxylase, epsilon [Source:HGNC Symbol;Acc:HGNC:18308]
910	ENSG00000124813	2323.9	0.5132	0.190142	0.000435021	0.00842398	RUNX2	runt related transcription factor 2 [Source:HGNC Symbol;Acc:HGNC:10472]
911	ENSG00000149231	2268.82	0.302642	0.0999869	0.000435754	0.00842878	CCDC82	coiled-coil domain containing 82 [Source:HGNC Symbol;Acc:HGNC:26282]
912	ENSG00000070761	1735.39	-0.299445	0.0992427	0.000436461	0.00843306	CFAP20	cilia and flagella associated protein 20 [Source:HGNC Symbol;Acc:HGNC:29523]
913	ENSG00000131370	486.187	0.565593	0.210474	0.000442603	0.00854224	SH3BP5	SH3 domain binding protein 5 [Source:HGNC Symbol;Acc:HGNC:10827]
914	ENSG00000084073	3602.54	-0.216201	0.0673085	0.000444148	0.00856255	ZMPSTE24	zinc metallopeptidase STE24 [Source:HGNC Symbol;Acc:HGNC:12877]
915	ENSG00000185189	1317.54	0.349889	0.118572	0.000448105	0.00862926	NRBP2	nuclear receptor binding protein 2 [Source:HGNC Symbol;Acc:HGNC:19339]
916	ENSG00000267059	2700.26	0.3294	0.111037	0.000450237	0.00865395	AC005943.1
917	ENSG00000115159	3010.3	0.468166	0.165087	0.000450384	0.00865395	GPD2	glycerol-3-phosphate dehydrogenase 2 [Source:HGNC Symbol;Acc:HGNC:4456]
918	ENSG00000274349	141.581	-0.624922	0.236648	0.000451248	0.00865789	ZNF658	zinc finger protein 658 [Source:HGNC Symbol;Acc:HGNC:25226]
919	ENSG00000197872	87.8849	-1.54099	0.637092	0.000451586	0.00865789	FAM49A	family with sequence similarity 49 member A [Source:HGNC Symbol;Acc:HGNC:25373]
920	ENSG00000065054	9434.58	-0.419252	0.148198	0.000454209	0.00869858	SLC9A3R2	SLC9A3 regulator 2 [Source:HGNC Symbol;Acc:HGNC:11076]
921	ENSG00000117016	143.156	1.14258	0.462704	0.00045549	0.00870515	RIMS3	regulating synaptic membrane exocytosis 3 [Source:HGNC Symbol;Acc:HGNC:21292]
922	ENSG00000261801	687.928	-0.427061	0.151981	0.000455554	0.00870515	LOXL1-AS1	LOXL1 antisense RNA 1 [Source:HGNC Symbol;Acc:HGNC:44169]
923	ENSG00000183779	2755.11	0.60756	0.228251	0.000457449	0.00873175	ZNF703	zinc finger protein 703 [Source:HGNC Symbol;Acc:HGNC:25883]
925	ENSG00000164889	10504.1	0.321798	0.1085	0.000462475	0.00881532	SLC4A2	solute carrier family 4 member 2 [Source:HGNC Symbol;Acc:HGNC:11028]
926	ENSG00000117228	2481.11	0.668824	0.257863	0.000462842	0.00881532	GBP1	guanylate binding protein 1 [Source:HGNC Symbol;Acc:HGNC:4182]
927	ENSG00000165175	3034.91	-0.384855	0.13452	0.000466642	0.00887795	MID1IP1	MID1 interacting protein 1 [Source:HGNC Symbol;Acc:HGNC:20715]
928	ENSG00000187498	2095.77	0.530822	0.196577	0.000471044	0.00894974	COL4A1	collagen type IV alpha 1 chain [Source:HGNC Symbol;Acc:HGNC:2202]
929	ENSG00000172819	861.667	-0.387954	0.135619	0.000471446	0.00894974	RARG	retinoic acid receptor gamma [Source:HGNC Symbol;Acc:HGNC:9866]
930	ENSG00000223749	811.13	-0.548194	0.205274	0.000475486	0.00901658	MIR503HG	MIR503 host gene [Source:HGNC Symbol;Acc:HGNC:28258]
931	ENSG00000177432	82.9153	-0.951774	0.380727	0.000476163	0.00901957	NAP1L5	nucleosome assembly protein 1 like 5 [Source:HGNC Symbol;Acc:HGNC:19968]
932	ENSG00000151025	19.5852	-1.67107	0.678021	0.000481973	0.00911969	GPR158	G protein-coupled receptor 158 [Source:HGNC Symbol;Acc:HGNC:23689]
933	ENSG00000021762	551.143	0.473016	0.172359	0.000482537	0.00912043	OSBPL5	oxysterol binding protein like 5 [Source:HGNC Symbol;Acc:HGNC:16392]
934	ENSG00000033050	3792.24	0.237905	0.0773574	0.000484747	0.00915224	ABCF2	ATP binding cassette subfamily F member 2 [Source:HGNC Symbol;Acc:HGNC:71]
935	ENSG00000164638	81.1807	1.4488	0.600885	0.000486144	0.00916865	SLC29A4	solute carrier family 29 member 4 [Source:HGNC Symbol;Acc:HGNC:23097]
936	ENSG00000114503	3060.39	-0.207587	0.0649453	0.000486853	0.00917205	NCBP2	nuclear cap binding protein subunit 2 [Source:HGNC Symbol;Acc:HGNC:7659]
937	ENSG00000178700	161.572	-0.646391	0.250275	0.000489796	0.00921751	DHFR2	dihydrofolate reductase 2 [Source:HGNC Symbol;Acc:HGNC:27309]
938	ENSG00000068615	172.032	-1.00638	0.408417	0.000491545	0.00924041	REEP1	receptor accessory protein 1 [Source:HGNC Symbol;Acc:HGNC:25786]
939	ENSG00000171469	992.838	-0.381146	0.133797	0.00049245	0.00924741	ZNF561	zinc finger protein 561 [Source:HGNC Symbol;Acc:HGNC:28684]
940	ENSG00000172531	10194.7	0.277251	0.0912587	0.000497487	0.00933191	PPP1CA	protein phosphatase 1 catalytic subunit alpha [Source:HGNC Symbol;Acc:HGNC:9281]
941	ENSG00000167306	290.01	-0.465456	0.170411	0.000504405	0.00945147	MYO5B	myosin VB [Source:HGNC Symbol;Acc:HGNC:7603]
942	ENSG00000203857	19.4145	3.34046	1.45528	0.000508413	0.00951631	HSD3B1	hydroxy-delta-5-steroid dehydrogenase, 3 beta- and steroid delta-isomerase 1 [Source:HGNC Symbol;Acc:HGNC:5217]
943	ENSG00000162407	1131.99	-0.64466	0.250113	0.000509277	0.00952223	PLPP3	phospholipid phosphatase 3 [Source:HGNC Symbol;Acc:HGNC:9229]
944	ENSG00000198492	4290.36	-0.193543	0.0595908	0.000510558	0.0095359	YTHDF2	YTH N6-methyladenosine RNA binding protein 2 [Source:HGNC Symbol;Acc:HGNC:31675]
945	ENSG00000167323	4224.98	0.348167	0.11977	0.000513306	0.00957694	STIM1	stromal interaction molecule 1 [Source:HGNC Symbol;Acc:HGNC:11386]
946	ENSG00000176771	12.5576	-0.13267	0.254373	0.000513968	0.009579	NCKAP5	NCK associated protein 5 [Source:HGNC Symbol;Acc:HGNC:29847]
947	ENSG00000126822	1452.75	0.341958	0.118383	0.000520564	0.00969153	PLEKHG3	pleckstrin homology and RhoGEF domain containing G3 [Source:HGNC Symbol;Acc:HGNC:20364]
948	ENSG00000104886	2301.51	0.543907	0.205671	0.000522952	0.00972557	PLEKHJ1	pleckstrin homology domain containing J1 [Source:HGNC Symbol;Acc:HGNC:18211]
949	ENSG00000116754	6606.09	-0.201638	0.062195	0.000530099	0.00984794	SRSF11	serine and arginine rich splicing factor 11 [Source:HGNC Symbol;Acc:HGNC:10782]
950	ENSG00000100105	954.294	-0.308041	0.104395	0.000532267	0.00987765	PATZ1	POZ/BTB and AT hook containing zinc finger 1 [Source:HGNC Symbol;Acc:HGNC:13071]
952	ENSG00000162645	1208.12	0.594356	0.230481	0.000560226	0.0103854	GBP2	guanylate binding protein 2 [Source:HGNC Symbol;Acc:HGNC:4183]
953	ENSG00000111879	86.5326	-0.838332	0.342398	0.000565924	0.0104799	FAM184A	family with sequence similarity 184 member A [Source:HGNC Symbol;Acc:HGNC:20991]
954	ENSG00000130340	3407.67	0.391821	0.140488	0.00056789	0.0105051	SNX9	sorting nexin 9 [Source:HGNC Symbol;Acc:HGNC:14973]
955	ENSG00000166888	3953.86	0.357451	0.125806	0.000568527	0.0105057	STAT6	signal transducer and activator of transcription 6 [Source:HGNC Symbol;Acc:HGNC:11368]
956	ENSG00000077092	60.3499	-1.2389	0.527555	0.000575649	0.0106177	RARB	retinoic acid receptor beta [Source:HGNC Symbol;Acc:HGNC:9865]
957	ENSG00000115145	1307.96	0.242495	0.0790773	0.000575815	0.0106177	STAM2	signal transducing adaptor molecule 2 [Source:HGNC Symbol;Acc:HGNC:11358]
958	ENSG00000103591	1429.82	0.281399	0.0943706	0.000577252	0.0106329	AAGAB	alpha and gamma adaptin binding protein [Source:HGNC Symbol;Acc:HGNC:25662]
959	ENSG00000168061	1512.42	0.251468	0.082555	0.000581591	0.0107015	SAC3D1	SAC3 domain containing 1 [Source:HGNC Symbol;Acc:HGNC:30179]
960	ENSG00000198959	27314.5	0.786259	0.319216	0.000586101	0.0107731	TGM2	transglutaminase 2 [Source:HGNC Symbol;Acc:HGNC:11778]
961	ENSG00000177156	7820.52	0.240398	0.0758547	0.000587351	0.0107847	TALDO1	transaldolase 1 [Source:HGNC Symbol;Acc:HGNC:11559]
962	ENSG00000243276	10.7552	-1.9642	0.784134	0.000589492	0.0108126	AC068633.1
963	ENSG00000251191	18.1721	-1.55399	0.649591	0.00060058	0.0110043	LINC00589	long intergenic non-protein coding RNA 589 [Source:HGNC Symbol;Acc:HGNC:32299]
964	ENSG00000198502	115.54	-0.143799	0.277026	0.000604254	0.01106	HLA-DRB5	major histocompatibility complex, class II, DR beta 5 [Source:HGNC Symbol;Acc:HGNC:4953]
965	ENSG00000184863	3440.88	0.313718	0.108247	0.000612742	0.0112035	RBM33	RNA binding motif protein 33 [Source:HGNC Symbol;Acc:HGNC:27223]
966	ENSG00000177283	604.773	-0.826599	0.341624	0.000613742	0.01121	FZD8	frizzled class receptor 8 [Source:HGNC Symbol;Acc:HGNC:4046]
967	ENSG00000114166	1772.81	-0.229563	0.0747373	0.000615595	0.011232	KAT2B	lysine acetyltransferase 2B [Source:HGNC Symbol;Acc:HGNC:8638]
968	ENSG00000163945	818.388	-0.308155	0.10616	0.000616983	0.0112343	UVSSA	UV stimulated scaffold protein A [Source:HGNC Symbol;Acc:HGNC:29304]
969	ENSG00000163945	818.388	-0.308155	0.10616	0.000616983	0.0112343	UVSSA	UV stimulated scaffold protein A [Source:HGNC Symbol;Acc:HGNC:29304]
970	ENSG00000137462	237.597	0.796845	0.326521	0.000617014	0.0112343	TLR2	toll like receptor 2 [Source:HGNC Symbol;Acc:HGNC:11848]
971	ENSG00000061676	7913.24	0.341509	0.117873	0.000618851	0.011256	NCKAP1	NCK associated protein 1 [Source:HGNC Symbol;Acc:HGNC:7666]
972	ENSG00000218510	419.168	-0.407039	0.149505	0.000620291	0.0112703	LINC00339	long intergenic non-protein coding RNA 339 [Source:HGNC Symbol;Acc:HGNC:25011]
973	ENSG00000274828	64.1789	-0.789781	0.323454	0.000622196	0.0112932	AC068473.5
974	ENSG00000150551	116.723	-0.930084	0.389285	0.000624358	0.0113206	LYPD1	LY6/PLAUR domain containing 1 [Source:HGNC Symbol;Acc:HGNC:28431]
975	ENSG00000160877	12423.4	-0.223714	0.0726027	0.000627525	0.0113661	NACC1	nucleus accumbens associated 1 [Source:HGNC Symbol;Acc:HGNC:20967]
976	ENSG00000169169	397.46	-0.477869	0.181444	0.000629708	0.0113938	CPT1C	carnitine palmitoyltransferase 1C [Source:HGNC Symbol;Acc:HGNC:18540]
977	ENSG00000134769	671.939	-0.670286	0.270965	0.000633783	0.0114556	DTNA	dystrobrevin alpha [Source:HGNC Symbol;Acc:HGNC:3057]
978	ENSG00000105202	7471.56	0.189501	0.0599322	0.000638329	0.0115258	FBL	fibrillarin [Source:HGNC Symbol;Acc:HGNC:3599]
979	ENSG00000122068	2277.43	-0.33795	0.119571	0.00064365	0.0116098	FYTTD1	forty-two-three domain containing 1 [Source:HGNC Symbol;Acc:HGNC:25407]
980	ENSG00000146281	2612.43	-0.305458	0.106014	0.000645794	0.0116364	PM20D2	peptidase M20 domain containing 2 [Source:HGNC Symbol;Acc:HGNC:21408]
981	ENSG00000136848	4299.89	0.593276	0.234979	0.000649386	0.0116889	DAB2IP	DAB2 interacting protein [Source:HGNC Symbol;Acc:HGNC:17294]
982	ENSG00000172889	705.192	0.711362	0.290285	0.000651589	0.0117056	EGFL7	EGF like domain multiple 7 [Source:HGNC Symbol;Acc:HGNC:20594]
983	ENSG00000100994	16940.4	-0.387298	0.141925	0.000651658	0.0117056	PYGB	glycogen phosphorylase B [Source:HGNC Symbol;Acc:HGNC:9723]
984	ENSG00000075142	2787.3	0.430192	0.160376	0.000655537	0.0117574	SRI	sorcin [Source:HGNC Symbol;Acc:HGNC:11292]
985	ENSG00000167703	131.194	0.866663	0.36411	0.000656557	0.0117574	SLC43A2	solute carrier family 43 member 2 [Source:HGNC Symbol;Acc:HGNC:23087]
986	ENSG00000116473	2144.97	0.286171	0.0976825	0.000656573	0.0117574	RAP1A	RAP1A, member of RAS oncogene family [Source:HGNC Symbol;Acc:HGNC:9855]
987	ENSG00000269604	2026.35	0.257469	0.0859974	0.000657803	0.0117673	AC005523.2
988	ENSG00000131323	2528.35	0.415273	0.152481	0.000665999	0.0118904	TRAF3	TNF receptor associated factor 3 [Source:HGNC Symbol;Acc:HGNC:12033]
989	ENSG00000218891	948.729	-0.303403	0.105146	0.000666053	0.0118904	ZNF579	zinc finger protein 579 [Source:HGNC Symbol;Acc:HGNC:26646]
990	ENSG00000178605	3067.8	0.244762	0.0811684	0.000672156	0.011987	GTPBP6	GTP binding protein 6 (putative) [Source:HGNC Symbol;Acc:HGNC:30189]
991	ENSG00000205683	1015.65	-0.717604	0.294069	0.000672929	0.0119885	DPF3	double PHD fingers 3 [Source:HGNC Symbol;Acc:HGNC:17427]
992	ENSG00000093217	303.273	0.516825	0.201055	0.000678113	0.0120685	XYLB	xylulokinase [Source:HGNC Symbol;Acc:HGNC:12839]
993	ENSG00000206341	471.98	0.434595	0.163146	0.0006813	0.0121128	HLA-H	major histocompatibility complex, class I, H (pseudogene) [Source:HGNC Symbol;Acc:HGNC:4965]
994	ENSG00000158156	743.258	-0.353065	0.127332	0.00068414	0.0121386	XKR8	XK related 8 [Source:HGNC Symbol;Acc:HGNC:25508]
995	ENSG00000138193	1979.67	-0.451934	0.166563	0.000684151	0.0121386	PLCE1	phospholipase C epsilon 1 [Source:HGNC Symbol;Acc:HGNC:17175]
996	ENSG00000176170	611.681	0.692274	0.283904	0.000685848	0.0121563	SPHK1	sphingosine kinase 1 [Source:HGNC Symbol;Acc:HGNC:11240]
997	ENSG00000163162	1721.57	0.336203	0.119415	0.000686888	0.0121623	RNF149	ring finger protein 149 [Source:HGNC Symbol;Acc:HGNC:23137]
998	ENSG00000112299	23.8678	1.54344	0.679305	0.000689464	0.0121955	VNN1	vanin 1 [Source:HGNC Symbol;Acc:HGNC:12705]
999	ENSG00000123472	1424.77	-0.284008	0.0978	0.000691721	0.0122183	ATPAF1	ATP synthase mitochondrial F1 complex assembly factor 1 [Source:HGNC Symbol;Acc:HGNC:18803]
1000	ENSG00000121879	1665.52	-0.315536	0.110793	0.00069216	0.0122183	PIK3CA	phosphatidylinositol-4,5-bisphosphate 3-kinase catalytic subunit alpha [Source:HGNC Symbol;Acc:HGNC:8975]
1001	ENSG00000117602	1974.78	-0.331226	0.117667	0.000696051	0.0122745	RCAN3	RCAN family member 3 [Source:HGNC Symbol;Acc:HGNC:3042]
1002	ENSG00000254951	67.425	-0.871937	0.369609	0.000697128	0.0122811	AC044810.2
1003	ENSG00000152990	2978.25	-0.28008	0.096335	0.000698138	0.0122864	ADGRA3	adhesion G protein-coupled receptor A3 [Source:HGNC Symbol;Acc:HGNC:13839]
1004	ENSG00000142871	48397	0.346874	0.120477	0.000708178	0.0124505	CYR61	cysteine rich angiogenic inducer 61 [Source:HGNC Symbol;Acc:HGNC:2654]
1005	ENSG00000109511	243.937	-0.688813	0.284239	0.000712896	0.0125207	ANXA10	annexin A10 [Source:HGNC Symbol;Acc:HGNC:534]
1006	ENSG00000167772	300.837	-0.781853	0.329333	0.000715765	0.0125584	ANGPTL4	angiopoietin like 4 [Source:HGNC Symbol;Acc:HGNC:16039]
1007	ENSG00000123992	1677.68	0.247058	0.0833222	0.00071845	0.0125928	DNPEP	aspartyl aminopeptidase [Source:HGNC Symbol;Acc:HGNC:2981]
1008	ENSG00000136840	1018.07	0.359167	0.130193	0.000721604	0.0126353	ST6GALNAC4	ST6 N-acetylgalactosaminide alpha-2,6-sialyltransferase 4 [Source:HGNC Symbol;Acc:HGNC:17846]
1009	ENSG00000179271	5858.86	-0.228521	0.0755834	0.000722647	0.0126409	GADD45GIP1	GADD45G interacting protein 1 [Source:HGNC Symbol;Acc:HGNC:29996]
1010	ENSG00000114541	231.686	0.708705	0.294186	0.000724987	0.012669	FRMD4B	FERM domain containing 4B [Source:HGNC Symbol;Acc:HGNC:24886]
1011	ENSG00000006634	2048.95	0.266921	0.0908183	0.000726884	0.0126894	DBF4	DBF4 zinc finger [Source:HGNC Symbol;Acc:HGNC:17364]
1012	ENSG00000128581	462.586	0.478377	0.185189	0.000727931	0.0126949	IFT22	intraflagellar transport 22 [Source:HGNC Symbol;Acc:HGNC:21895]
1013	ENSG00000269001	307.368	0.539826	0.214251	0.000730005	0.0127139	AC092070.2
1014	ENSG00000064225	904.851	-0.503651	0.19778	0.00073114	0.0127139	ST3GAL6	ST3 beta-galactoside alpha-2,3-sialyltransferase 6 [Source:HGNC Symbol;Acc:HGNC:18080]
1015	ENSG00000198015	3114.95	-0.204408	0.0662801	0.000731211	0.0127139	MRPL42	mitochondrial ribosomal protein L42 [Source:HGNC Symbol;Acc:HGNC:14493]
1016	ENSG00000049541	3350.39	0.264138	0.0908581	0.000733364	0.0127385	RFC2	replication factor C subunit 2 [Source:HGNC Symbol;Acc:HGNC:9970]
1017	ENSG00000105173	524.636	0.459099	0.176344	0.000739229	0.0128276	CCNE1	cyclin E1 [Source:HGNC Symbol;Acc:HGNC:1589]
1018	ENSG00000041353	935.033	-0.563999	0.226707	0.000744441	0.0129038	RAB27B	RAB27B, member RAS oncogene family [Source:HGNC Symbol;Acc:HGNC:9767]
1019	ENSG00000035664	97.3062	1.3982	0.628101	0.000745109	0.0129038	DAPK2	death associated protein kinase 2 [Source:HGNC Symbol;Acc:HGNC:2675]
1020	ENSG00000165813	829.876	0.365548	0.133663	0.000747817	0.012937	CCDC186	coiled-coil domain containing 186 [Source:HGNC Symbol;Acc:HGNC:24349]
1021	ENSG00000143127	301.084	-0.739945	0.313044	0.000748512	0.012937	ITGA10	integrin subunit alpha 10 [Source:HGNC Symbol;Acc:HGNC:6135]
1022	ENSG00000003147	200.451	-0.721139	0.301021	0.000751833	0.0129814	ICA1	islet cell autoantigen 1 [Source:HGNC Symbol;Acc:HGNC:5343]
1023	ENSG00000107130	2696.39	0.380566	0.140545	0.000752784	0.012985	NCS1	neuronal calcium sensor 1 [Source:HGNC Symbol;Acc:HGNC:3953]
1024	ENSG00000196371	534.896	0.347217	0.125712	0.000754952	0.0129998	FUT4	fucosyltransferase 4 [Source:HGNC Symbol;Acc:HGNC:4015]
1025	ENSG00000115363	1205.98	0.403786	0.151454	0.000755139	0.0129998	EVA1A	eva-1 homolog A, regulator of programmed cell death [Source:HGNC Symbol;Acc:HGNC:25816]
1026	ENSG00000250899	501.806	-0.427552	0.162627	0.000761504	0.0130964	AC125807.2
1027	ENSG00000172465	1231.89	-0.4712	0.184033	0.000766838	0.0131702	TCEAL1	transcription elongation factor A like 1 [Source:HGNC Symbol;Acc:HGNC:11616]
1028	ENSG00000095564	3131.24	0.212101	0.0694737	0.000767505	0.0131702	BTAF1	B-TFIID TATA-box binding protein associated factor 1 [Source:HGNC Symbol;Acc:HGNC:17307]
1029	ENSG00000170786	97.8866	-0.68618	0.286131	0.000768069	0.0131702	SDR16C5	short chain dehydrogenase/reductase family 16C member 5 [Source:HGNC Symbol;Acc:HGNC:30311]
1030	ENSG00000072135	1312.97	0.324493	0.116067	0.000771289	0.0132123	PTPN18	protein tyrosine phosphatase, non-receptor type 18 [Source:HGNC Symbol;Acc:HGNC:9649]
1031	ENSG00000134222	2415.55	0.354186	0.129605	0.000772202	0.0132149	PSRC1	proline and serine rich coiled-coil 1 [Source:HGNC Symbol;Acc:HGNC:24472]
1032	ENSG00000136869	1308.11	-0.651381	0.271749	0.00078301	0.0133864	TLR4	toll like receptor 4 [Source:HGNC Symbol;Acc:HGNC:11850]
1033	ENSG00000115539	1710.53	-0.317555	0.113326	0.000783765	0.0133864	PDCL3	phosducin like 3 [Source:HGNC Symbol;Acc:HGNC:28860]
1034	ENSG00000176396	1194.76	-0.283321	0.0985413	0.000785557	0.0134039	EID2	EP300 interacting inhibitor of differentiation 2 [Source:HGNC Symbol;Acc:HGNC:28292]
1035	ENSG00000167283	5302.36	0.191624	0.0621213	0.000786478	0.0134064	ATP5L	ATP synthase, H+ transporting, mitochondrial Fo complex subunit G [Source:HGNC Symbol;Acc:HGNC:14247]
1036	ENSG00000053501	463.326	-0.39501	0.148622	0.000788287	0.0134241	USE1	unconventional SNARE in the ER 1 [Source:HGNC Symbol;Acc:HGNC:30882]
1037	ENSG00000130023	1247.15	0.29956	0.105206	0.000790052	0.0134381	ERMARD	ER membrane associated RNA degradation [Source:HGNC Symbol;Acc:HGNC:21056]
1038	ENSG00000135250	2131.82	0.372967	0.137943	0.000790657	0.0134381	SRPK2	SRSF protein kinase 2 [Source:HGNC Symbol;Acc:HGNC:11306]
1039	ENSG00000111186	913.117	0.279926	0.0971501	0.000796313	0.013521	WNT5B	Wnt family member 5B [Source:HGNC Symbol;Acc:HGNC:16265]
1040	ENSG00000146830	2932.29	0.335691	0.121469	0.000800859	0.0135777	GIGYF1	GRB10 interacting GYF protein 1 [Source:HGNC Symbol;Acc:HGNC:9126]
1041	ENSG00000270231	4708.6	0.303116	0.105872	0.000801217	0.0135777	NBPF8	NBPF member 8 [Source:HGNC Symbol;Acc:HGNC:31990]
1042	ENSG00000171450	65.7591	1.04325	0.463182	0.000806071	0.0136451	CDK5R2	cyclin dependent kinase 5 regulatory subunit 2 [Source:HGNC Symbol;Acc:HGNC:1776]
1043	ENSG00000028277	1117.96	1.04167	0.460907	0.000806766	0.0136451	POU2F2	POU class 2 homeobox 2 [Source:HGNC Symbol;Acc:HGNC:9213]
1044	ENSG00000128513	1151.38	0.376503	0.13988	0.00081043	0.0136883	POT1	protection of telomeres 1 [Source:HGNC Symbol;Acc:HGNC:17284]
1045	ENSG00000165886	1819.21	0.289575	0.101465	0.000810896	0.0136883	UBTD1	ubiquitin domain containing 1 [Source:HGNC Symbol;Acc:HGNC:25683]
1046	ENSG00000237945	12.2517	-0.0819404	0.187996	0.00081246	0.0137014	LINC00649	long intergenic non-protein coding RNA 649 [Source:HGNC Symbol;Acc:HGNC:44305]
1047	ENSG00000154511	1089.43	0.421553	0.160438	0.000820061	0.0138162	FAM69A	family with sequence similarity 69 member A [Source:HGNC Symbol;Acc:HGNC:32213]
1048	ENSG00000176783	2928.54	0.258055	0.0884234	0.000825194	0.0138866	RUFY1	RUN and FYVE domain containing 1 [Source:HGNC Symbol;Acc:HGNC:19760]
1049	ENSG00000196247	371.036	0.49606	0.196928	0.00082592	0.0138866	ZNF107	zinc finger protein 107 [Source:HGNC Symbol;Acc:HGNC:12887]
1050	ENSG00000173875	1777.31	-0.367983	0.136863	0.000826641	0.0138866	ZNF791	zinc finger protein 791 [Source:HGNC Symbol;Acc:HGNC:26895]
1051	ENSG00000146802	781.317	0.352685	0.1308	0.000827756	0.0138919	TMEM168	transmembrane protein 168 [Source:HGNC Symbol;Acc:HGNC:25826]
1052	ENSG00000114784	1783.42	-0.221717	0.0734777	0.0008314	0.0139396	EIF1B	eukaryotic translation initiation factor 1B [Source:HGNC Symbol;Acc:HGNC:30792]
1053	ENSG00000122778	1505.99	0.385699	0.144986	0.000832273	0.0139408	KIAA1549	KIAA1549 [Source:HGNC Symbol;Acc:HGNC:22219]
1054	ENSG00000149948	3202.08	-0.560607	0.228224	0.000834008	0.0139535	HMGA2	high mobility group AT-hook 2 [Source:HGNC Symbol;Acc:HGNC:5009]
1055	ENSG00000249242	43.4977	-0.81135	0.349571	0.000834637	0.0139535	TMEM150C	transmembrane protein 150C [Source:HGNC Symbol;Acc:HGNC:37263]
1056	ENSG00000130755	19.7244	1.40282	0.627573	0.000835472	0.013954	GMFG	glia maturation factor gamma [Source:HGNC Symbol;Acc:HGNC:4374]
1057	ENSG00000198108	147.023	-0.982808	0.438504	0.000837883	0.0139738	CHSY3	chondroitin sulfate synthase 3 [Source:HGNC Symbol;Acc:HGNC:24293]
1058	ENSG00000163879	59.3424	-0.870617	0.383075	0.00083827	0.0139738	DNALI1	dynein axonemal light intermediate chain 1 [Source:HGNC Symbol;Acc:HGNC:14353]
1059	ENSG00000182158	5342.73	0.560471	0.229153	0.000844689	0.0140674	CREB3L2	cAMP responsive element binding protein 3 like 2 [Source:HGNC Symbol;Acc:HGNC:23720]
1060	ENSG00000235563	17.2805	-1.44901	0.643692	0.000849145	0.014128	AL445183.2
1061	ENSG00000126106	349.614	-0.364898	0.136001	0.000850908	0.0141438	TMEM53	transmembrane protein 53 [Source:HGNC Symbol;Acc:HGNC:26186]
1062	ENSG00000023171	31.5788	1.80851	0.857202	0.000858999	0.0142646	GRAMD1B	GRAM domain containing 1B [Source:HGNC Symbol;Acc:HGNC:29214]
1063	ENSG00000198841	612.674	-0.310286	0.111462	0.00086487	0.0143458	KTI12	KTI12 chromatin associated homolog [Source:HGNC Symbol;Acc:HGNC:25160]
1064	ENSG00000163874	502.626	2.03962	0.983355	0.000865538	0.0143458	ZC3H12A	zinc finger CCCH-type containing 12A [Source:HGNC Symbol;Acc:HGNC:26259]
1065	ENSG00000196935	1866.55	-0.319551	0.115645	0.000869515	0.014398	SRGAP1	SLIT-ROBO Rho GTPase activating protein 1 [Source:HGNC Symbol;Acc:HGNC:17382]
1066	ENSG00000011677	9.84815	-0.0598763	0.17165	0.000871674	0.01442	GABRA3	gamma-aminobutyric acid type A receptor alpha3 subunit [Source:HGNC Symbol;Acc:HGNC:4077]
1067	ENSG00000070731	143.874	1.10824	0.505223	0.000873434	0.0144353	ST6GALNAC2	ST6 N-acetylgalactosaminide alpha-2,6-sialyltransferase 2 [Source:HGNC Symbol;Acc:HGNC:10867]
1068	ENSG00000115486	3713.91	-0.375253	0.140829	0.000877076	0.0144818	GGCX	gamma-glutamyl carboxylase [Source:HGNC Symbol;Acc:HGNC:4247]
1070	ENSG00000113758	7909.14	-0.43309	0.169071	0.00088244	0.0145565	DBN1	drebrin 1 [Source:HGNC Symbol;Acc:HGNC:2695]
1071	ENSG00000178028	1587	-0.266942	0.0930969	0.000891623	0.014694	DMAP1	DNA methyltransferase 1 associated protein 1 [Source:HGNC Symbol;Acc:HGNC:18291]
1072	ENSG00000254835	37.6658	0.889631	0.393325	0.000892754	0.0146987	RNF185-AS1	RNF185 antisense RNA 1 [Source:HGNC Symbol;Acc:HGNC:41161]
1073	ENSG00000274425	142.609	-0.774991	0.338555	0.000894954	0.014721	AC114271.1
1074	ENSG00000064012	1013.23	0.501091	0.201583	0.00089916	0.0147762	CASP8	caspase 8 [Source:HGNC Symbol;Acc:HGNC:1509]
1075	ENSG00000250508	18.5854	1.53631	0.699511	0.000905144	0.0148605	AP000808.1
1076	ENSG00000186088	249.84	0.472257	0.188284	0.000909308	0.0149147	GSAP	gamma-secretase activating protein [Source:HGNC Symbol;Acc:HGNC:28042]
1077	ENSG00000004059	3646.14	0.375636	0.141235	0.000910275	0.0149165	ARF5	ADP ribosylation factor 5 [Source:HGNC Symbol;Acc:HGNC:658]
1078	ENSG00000143995	55.454	-1.01641	0.459661	0.000912317	0.0149279	MEIS1	Meis homeobox 1 [Source:HGNC Symbol;Acc:HGNC:7000]
1079	ENSG00000110719	4218.91	0.356346	0.131582	0.000912688	0.0149279	TCIRG1	T-cell immune regulator 1, ATPase H+ transporting V0 subunit a3 [Source:HGNC Symbol;Acc:HGNC:11647]
1080	ENSG00000162599	974.561	-0.460274	0.183017	0.000916258	0.0149722	NFIA	nuclear factor I A [Source:HGNC Symbol;Acc:HGNC:7784]
1081	ENSG00000111261	265.616	-0.79751	0.352797	0.000922449	0.0150591	MANSC1	MANSC domain containing 1 [Source:HGNC Symbol;Acc:HGNC:25505]
1082	ENSG00000285584	10.9595	-0.134979	0.257239	0.000927405	0.0151258	NA	NA
1083	ENSG00000196743	2610.61	-0.466986	0.186767	0.000928849	0.0151352	GM2A	GM2 ganglioside activator [Source:HGNC Symbol;Acc:HGNC:4367]
1084	ENSG00000016391	43.7091	-1.59216	0.766649	0.000930442	0.0151469	CHDH	choline dehydrogenase [Source:HGNC Symbol;Acc:HGNC:24288]
1085	ENSG00000227500	5632.04	0.4141	0.160272	0.000931628	0.015152	SCAMP4	secretory carrier membrane protein 4 [Source:HGNC Symbol;Acc:HGNC:30385]
1086	ENSG00000173918	44.5116	3.64148	2.0307	0.000933483	0.015168	C1QTNF1	C1q and TNF related 1 [Source:HGNC Symbol;Acc:HGNC:14324]
1087	ENSG00000151689	1668.45	0.336454	0.124121	0.000936521	0.0152032	INPP1	inositol polyphosphate-1-phosphatase [Source:HGNC Symbol;Acc:HGNC:6071]
1088	ENSG00000111266	794.718	0.378826	0.144063	0.000942358	0.0152836	DUSP16	dual specificity phosphatase 16 [Source:HGNC Symbol;Acc:HGNC:17909]
1089	ENSG00000223396	54.145	-1.15567	0.545957	0.000947132	0.0153467	RPS10P7	ribosomal protein S10 pseudogene 7 [Source:HGNC Symbol;Acc:HGNC:36423]
1090	ENSG00000134107	3154.85	0.540519	0.221944	0.000948702	0.0153578	BHLHE40	basic helix-loop-helix family member e40 [Source:HGNC Symbol;Acc:HGNC:1046]
1091	ENSG00000169122	41.6233	-1.36175	0.68231	0.000951543	0.0153895	FAM110B	family with sequence similarity 110 member B [Source:HGNC Symbol;Acc:HGNC:28587]
1092	ENSG00000008283	1893.7	0.330169	0.122026	0.000958474	0.0154872	CYB561	cytochrome b561 [Source:HGNC Symbol;Acc:HGNC:2571]
1093	ENSG00000188015	707.01	0.397835	0.153681	0.000959429	0.0154882	S100A3	S100 calcium binding protein A3 [Source:HGNC Symbol;Acc:HGNC:10493]
1094	ENSG00000110514	5170.29	0.261557	0.0914768	0.000967007	0.015596	MADD	MAP kinase activating death domain [Source:HGNC Symbol;Acc:HGNC:6766]
1095	ENSG00000124104	1534.2	-0.332153	0.123534	0.000990905	0.0159666	SNX21	sorting nexin family member 21 [Source:HGNC Symbol;Acc:HGNC:16154]
1097	ENSG00000111906	905.386	0.340254	0.127007	0.000993378	0.0159916	HDDC2	HD domain containing 2 [Source:HGNC Symbol;Acc:HGNC:21078]
1098	ENSG00000228742	111.713	0.569926	0.239888	0.000994911	0.0160015	AC002384.1
1099	ENSG00000234608	769.312	-0.336726	0.124352	0.00100139	0.0160808	MAPKAPK5-AS1	MAPKAPK5 antisense RNA 1 [Source:HGNC Symbol;Acc:HGNC:24091]
1100	ENSG00000162496	82.2989	0.894638	0.40826	0.00100169	0.0160808	DHRS3	dehydrogenase/reductase 3 [Source:HGNC Symbol;Acc:HGNC:17693]
1101	ENSG00000256269	2155.44	0.263482	0.0924681	0.00100361	0.0160967	HMBS	hydroxymethylbilane synthase [Source:HGNC Symbol;Acc:HGNC:4982]
1102	ENSG00000110066	1346.81	0.372925	0.142878	0.00102907	0.0164898	KMT5B	lysine methyltransferase 5B [Source:HGNC Symbol;Acc:HGNC:24283]
1103	ENSG00000001561	1150.01	-0.617748	0.26832	0.0010344	0.0165402	ENPP4	ectonucleotide pyrophosphatase/phosphodiesterase 4 (putative) [Source:HGNC Symbol;Acc:HGNC:3359]
1104	ENSG00000010030	40.1651	1.21051	0.571968	0.0010349	0.0165402	ETV7	ETS variant 7 [Source:HGNC Symbol;Acc:HGNC:18160]
1105	ENSG00000197323	3539.11	0.269996	0.0958244	0.00103507	0.0165402	TRIM33	tripartite motif containing 33 [Source:HGNC Symbol;Acc:HGNC:16290]
1106	ENSG00000130635	7057.4	0.487323	0.197175	0.00103902	0.016588	COL5A1	collagen type V alpha 1 chain [Source:HGNC Symbol;Acc:HGNC:2209]
1107	ENSG00000117614	1455.32	-0.260909	0.0920284	0.001045	0.0166682	SYF2	SYF2 pre-mRNA splicing factor [Source:HGNC Symbol;Acc:HGNC:19824]
1108	ENSG00000175634	2440.48	0.327185	0.121781	0.00104675	0.0166808	RPS6KB2	ribosomal protein S6 kinase B2 [Source:HGNC Symbol;Acc:HGNC:10437]
1109	ENSG00000083896	4041.54	-0.208318	0.0706287	0.00104968	0.0167122	YTHDC1	YTH domain containing 1 [Source:HGNC Symbol;Acc:HGNC:30626]
1110	ENSG00000130429	5988.01	0.341363	0.128631	0.00105427	0.0167698	ARPC1B	actin related protein 2/3 complex subunit 1B [Source:HGNC Symbol;Acc:HGNC:704]
1111	ENSG00000221978	3561.29	-0.226667	0.077945	0.00105782	0.0168109	CCNL2	cyclin L2 [Source:HGNC Symbol;Acc:HGNC:20570]
1112	ENSG00000241685	6301.58	0.301402	0.107289	0.00106465	0.016904	ARPC1A	actin related protein 2/3 complex subunit 1A [Source:HGNC Symbol;Acc:HGNC:703]
1113	ENSG00000138430	5375.99	0.308945	0.111443	0.00106808	0.016943	OLA1	Obg like ATPase 1 [Source:HGNC Symbol;Acc:HGNC:28833]
1114	ENSG00000142102	315.012	0.63309	0.277284	0.00107488	0.0170219	PGGHG	protein-glucosylgalactosylhydroxylysine glucosidase [Source:HGNC Symbol;Acc:HGNC:26210]
1115	ENSG00000154174	4545.28	-0.22246	0.0762485	0.00107502	0.0170219	TOMM70	translocase of outer mitochondrial membrane 70 [Source:HGNC Symbol;Acc:HGNC:11985]
1116	ENSG00000119718	2842.92	-0.207541	0.0702056	0.00107818	0.0170516	EIF2B2	eukaryotic translation initiation factor 2B subunit beta [Source:HGNC Symbol;Acc:HGNC:3258]
1117	ENSG00000085449	3138.54	-0.183439	0.0604762	0.00107942	0.0170516	WDFY1	WD repeat and FYVE domain containing 1 [Source:HGNC Symbol;Acc:HGNC:20451]
1118	ENSG00000150540	448.634	0.430548	0.172449	0.00107984	0.0170516	HNMT	histamine N-methyltransferase [Source:HGNC Symbol;Acc:HGNC:5028]
1119	ENSG00000142677	29.3423	1.00953	0.469369	0.00108172	0.0170658	IL22RA1	interleukin 22 receptor subunit alpha 1 [Source:HGNC Symbol;Acc:HGNC:13700]
1120	ENSG00000172009	5051.21	0.272242	0.0974343	0.00108615	0.0171201	THOP1	thimet oligopeptidase 1 [Source:HGNC Symbol;Acc:HGNC:11793]
1121	ENSG00000159592	4204.53	-0.231516	0.0811894	0.00109306	0.0172135	GPBP1L1	GC-rich promoter binding protein 1 like 1 [Source:HGNC Symbol;Acc:HGNC:28843]
1122	ENSG00000132002	10454.5	-0.260125	0.0926576	0.00109944	0.0172982	DNAJB1	DnaJ heat shock protein family (Hsp40) member B1 [Source:HGNC Symbol;Acc:HGNC:5270]
1123	ENSG00000162613	3626.39	0.206795	0.0699832	0.00110396	0.0173537	FUBP1	far upstream element binding protein 1 [Source:HGNC Symbol;Acc:HGNC:4004]
1124	ENSG00000142920	358.916	-0.537018	0.228539	0.00110917	0.0174198	AZIN2	antizyme inhibitor 2 [Source:HGNC Symbol;Acc:HGNC:29957]
1125	ENSG00000090020	2357.03	-0.397046	0.157998	0.00111074	0.0174287	SLC9A1	solute carrier family 9 member A1 [Source:HGNC Symbol;Acc:HGNC:11071]
1126	ENSG00000147394	8340.45	-0.388644	0.15263	0.00112094	0.0175729	ZNF185	zinc finger protein 185 with LIM domain [Source:HGNC Symbol;Acc:HGNC:12976]
1127	ENSG00000157014	3241.72	0.240025	0.0839367	0.00112971	0.0176944	TATDN2	TatD DNase domain containing 2 [Source:HGNC Symbol;Acc:HGNC:28988]
1128	ENSG00000257923	4783.33	-0.238367	0.0833602	0.00113317	0.0177326	CUX1	cut like homeobox 1 [Source:HGNC Symbol;Acc:HGNC:2557]
1129	ENSG00000100985	11.2356	1.97526	0.935992	0.00113733	0.0177817	MMP9	matrix metallopeptidase 9 [Source:HGNC Symbol;Acc:HGNC:7176]
1130	ENSG00000143106	4169.23	0.186124	0.0620712	0.00114605	0.0179019	PSMA5	proteasome subunit alpha 5 [Source:HGNC Symbol;Acc:HGNC:9534]
1132	ENSG00000164402	3197.11	0.242275	0.0845234	0.00115848	0.0180797	2021-09-08	septin 8 [Source:HGNC Symbol;Acc:HGNC:16511]
1133	ENSG00000277053	2607.6	0.286181	0.104487	0.0011609	0.0180968	GTF2IP1	general transcription factor IIi pseudogene 1 [Source:HGNC Symbol;Acc:HGNC:4660]
1134	ENSG00000168005	2529.75	0.241189	0.0841171	0.00116166	0.0180968	C11orf84	chromosome 11 open reading frame 84 [Source:HGNC Symbol;Acc:HGNC:25115]
1135	ENSG00000183117	12.236	-0.0444108	0.16425	0.00116291	0.0181001	CSMD1	CUB and Sushi multiple domains 1 [Source:HGNC Symbol;Acc:HGNC:14026]
1136	ENSG00000132485	3075.14	-0.260092	0.0932433	0.00118365	0.0184064	ZRANB2	zinc finger RANBP2-type containing 2 [Source:HGNC Symbol;Acc:HGNC:13058]
1137	ENSG00000143194	79.672	0.727181	0.332035	0.00118892	0.0184719	MAEL	maelstrom spermatogenic transposon silencer [Source:HGNC Symbol;Acc:HGNC:25929]
1138	ENSG00000162104	2514.21	0.291377	0.107215	0.0011917	0.0184984	ADCY9	adenylate cyclase 9 [Source:HGNC Symbol;Acc:HGNC:240]
1139	ENSG00000197046	12.2689	-0.159337	0.310385	0.00119481	0.0185303	SIGLEC15	sialic acid binding Ig like lectin 15 [Source:HGNC Symbol;Acc:HGNC:27596]
1140	ENSG00000186318	3467.47	0.294455	0.108701	0.00119816	0.0185547	BACE1	beta-secretase 1 [Source:HGNC Symbol;Acc:HGNC:933]
1141	ENSG00000285407	10.8516	-0.0952402	0.200331	0.00119852	0.0185547	NA	NA
1142	ENSG00000148110	4641.77	0.165821	0.0547935	0.00121025	0.0187195	MFSD14B	major facilitator superfamily domain containing 14B [Source:HGNC Symbol;Acc:HGNC:23376]
1143	ENSG00000115268	16530.1	0.328654	0.1251	0.0012197	0.0188488	RPS15	ribosomal protein S15 [Source:HGNC Symbol;Acc:HGNC:10388]
1144	ENSG00000126432	4514.67	0.24159	0.0853471	0.00122179	0.0188645	PRDX5	peroxiredoxin 5 [Source:HGNC Symbol;Acc:HGNC:9355]
1145	ENSG00000234664	495.181	-0.424914	0.174004	0.00123441	0.0190424	HMGN2P5	high mobility group nucleosomal binding domain 2 pseudogene 5 [Source:HGNC Symbol;Acc:HGNC:33568]
1146	ENSG00000112852	118.724	-1.31986	0.670565	0.00124338	0.0191566	PCDHB2	protocadherin beta 2 [Source:HGNC Symbol;Acc:HGNC:8687]
1147	ENSG00000166016	1265.32	0.588137	0.259619	0.00124402	0.0191566	ABTB2	ankyrin repeat and BTB domain containing 2 [Source:HGNC Symbol;Acc:HGNC:23842]
1148	ENSG00000128335	988.279	0.330913	0.126153	0.00124939	0.0192223	APOL2	apolipoprotein L2 [Source:HGNC Symbol;Acc:HGNC:619]
1149	ENSG00000117395	7827.34	-0.243614	0.0833333	0.00126865	0.0195013	EBNA1BP2	EBNA1 binding protein 2 [Source:HGNC Symbol;Acc:HGNC:15531]
1150	ENSG00000122176	15.9289	-0.0987048	0.204146	0.00127705	0.0196131	FMOD	fibromodulin [Source:HGNC Symbol;Acc:HGNC:3774]
1151	ENSG00000285816	992.051	0.402787	0.163495	0.00128867	0.0197741	NA	NA
1152	ENSG00000173660	4001.16	-0.206976	0.0719495	0.00129569	0.0198642	UQCRH	ubiquinol-cytochrome c reductase hinge protein [Source:HGNC Symbol;Acc:HGNC:12590]
1153	ENSG00000116117	613.564	-0.394763	0.160575	0.00130297	0.0199582	PARD3B	par-3 family cell polarity regulator beta [Source:HGNC Symbol;Acc:HGNC:14446]
1154	ENSG00000031823	4407.38	0.239691	0.0854179	0.00130555	0.0199644	RANBP3	RAN binding protein 3 [Source:HGNC Symbol;Acc:HGNC:9850]
1155	ENSG00000114999	5721.26	0.327871	0.126276	0.00130567	0.0199644	TTL	tubulin tyrosine ligase [Source:HGNC Symbol;Acc:HGNC:21586]
1156	ENSG00000116906	2303.06	0.265512	0.0966359	0.00130769	0.0199776	GNPAT	glyceronephosphate O-acyltransferase [Source:HGNC Symbol;Acc:HGNC:4416]
1157	ENSG00000149403	389.003	1.08363	0.541679	0.00132134	0.0201685	GRIK4	glutamate ionotropic receptor kainate type subunit 4 [Source:HGNC Symbol;Acc:HGNC:4582]
1158	ENSG00000105135	3012.42	-0.282328	0.104803	0.00132478	0.0201887	ILVBL	ilvB acetolactate synthase like [Source:HGNC Symbol;Acc:HGNC:6041]
1159	ENSG00000176022	1606.92	-0.255593	0.0912863	0.00132499	0.0201887	B3GALT6	beta-1,3-galactosyltransferase 6 [Source:HGNC Symbol;Acc:HGNC:17978]
1160	ENSG00000197471	17.9032	-0.132795	0.251792	0.00132716	0.020204	SPN	sialophorin [Source:HGNC Symbol;Acc:HGNC:11249]
1161	ENSG00000197471	17.9032	-0.132795	0.251792	0.00132716	0.020204	SPN	sialophorin [Source:HGNC Symbol;Acc:HGNC:11249]
1162	ENSG00000179115	7400.4	-0.332502	0.127932	0.0013289	0.0202127	FARSA	phenylalanyl-tRNA synthetase alpha subunit [Source:HGNC Symbol;Acc:HGNC:3592]
1163	ENSG00000171566	3989.49	-0.230952	0.0819406	0.00133816	0.0203358	PLRG1	pleiotropic regulator 1 [Source:HGNC Symbol;Acc:HGNC:9089]
1164	ENSG00000117448	1619.21	-0.304781	0.115379	0.00134033	0.020351	AKR1A1	aldo-keto reductase family 1 member A1 [Source:HGNC Symbol;Acc:HGNC:380]
1165	ENSG00000139722	4551.74	-0.276032	0.102158	0.00135156	0.0205035	VPS37B	VPS37B, ESCRT-I subunit [Source:HGNC Symbol;Acc:HGNC:25754]
1166	ENSG00000078618	9689.49	-0.255399	0.0914404	0.00135504	0.0205384	NRDC	nardilysin convertase [Source:HGNC Symbol;Acc:HGNC:7995]
1167	ENSG00000143643	1432.34	-0.2954	0.111388	0.00136012	0.0205975	TTC13	tetratricopeptide repeat domain 13 [Source:HGNC Symbol;Acc:HGNC:26204]
1168	ENSG00000043093	1409.17	-0.318835	0.124634	0.0013614	0.0205989	DCUN1D1	defective in cullin neddylation 1 domain containing 1 [Source:HGNC Symbol;Acc:HGNC:18184]
1169	ENSG00000165323	794.868	-0.746445	0.356217	0.00136635	0.0206558	FAT3	FAT atypical cadherin 3 [Source:HGNC Symbol;Acc:HGNC:23112]
1171	ENSG00000198586	2461	0.379597	0.152762	0.00136829	0.020664	TLK1	tousled like kinase 1 [Source:HGNC Symbol;Acc:HGNC:11841]
1172	ENSG00000111962	250.63	-0.624635	0.286812	0.00136927	0.020664	UST	uronyl 2-sulfotransferase [Source:HGNC Symbol;Acc:HGNC:17223]
1173	ENSG00000006747	15.59	-0.128327	0.244485	0.0013736	0.0207045	SCIN	scinderin [Source:HGNC Symbol;Acc:HGNC:21695]
1174	ENSG00000213463	1497.96	-0.497749	0.216779	0.00137434	0.0207045	SYNJ2BP	synaptojanin 2 binding protein [Source:HGNC Symbol;Acc:HGNC:18955]
1175	ENSG00000197956	94580.2	-0.351651	0.139294	0.00137643	0.0207067	S100A6	S100 calcium binding protein A6 [Source:HGNC Symbol;Acc:HGNC:10496]
1176	ENSG00000077150	3727.96	0.83087	0.399778	0.00137894	0.0207067	NFKB2	nuclear factor kappa B subunit 2 [Source:HGNC Symbol;Acc:HGNC:7795]
1177	ENSG00000106077	669.978	0.39515	0.16004	0.00138012	0.0207067	ABHD11	abhydrolase domain containing 11 [Source:HGNC Symbol;Acc:HGNC:16407]
1178	ENSG00000140993	448.603	-0.390297	0.158668	0.00138023	0.0207067	TIGD7	tigger transposable element derived 7 [Source:HGNC Symbol;Acc:HGNC:18331]
1179	ENSG00000106245	2347.52	0.313161	0.119792	0.00138045	0.0207067	BUD31	BUD31 homolog [Source:HGNC Symbol;Acc:HGNC:29629]
1180	ENSG00000115419	3150.81	0.448937	0.186885	0.00138427	0.0207461	GLS	glutaminase [Source:HGNC Symbol;Acc:HGNC:4331]
1181	ENSG00000113504	1584.57	0.411381	0.169978	0.00141303	0.021159	SLC12A7	solute carrier family 12 member 7 [Source:HGNC Symbol;Acc:HGNC:10915]
1182	ENSG00000179632	7912.4	-0.189796	0.0651363	0.00142049	0.0212523	MAF1	MAF1 homolog, negative regulator of RNA polymerase III [Source:HGNC Symbol;Acc:HGNC:24966]
1183	ENSG00000197343	2847.94	0.230676	0.0820397	0.00142322	0.0212749	ZNF655	zinc finger protein 655 [Source:HGNC Symbol;Acc:HGNC:30899]
1184	ENSG00000110852	116.311	-0.652474	0.304399	0.001429	0.0213429	CLEC2B	C-type lectin domain family 2 member B [Source:HGNC Symbol;Acc:HGNC:2053]
1186	ENSG00000134326	21.187	1.90394	1.02138	0.00144184	0.021516	CMPK2	cytidine/uridine monophosphate kinase 2 [Source:HGNC Symbol;Acc:HGNC:27015]
1187	ENSG00000114491	1338.15	0.441827	0.187129	0.00144725	0.0215731	UMPS	uridine monophosphate synthetase [Source:HGNC Symbol;Acc:HGNC:12563]
1188	ENSG00000149970	90.6435	-0.173145	0.352394	0.00144814	0.0215731	CNKSR2	connector enhancer of kinase suppressor of Ras 2 [Source:HGNC Symbol;Acc:HGNC:19701]
1189	ENSG00000132740	1527.78	0.371545	0.15001	0.00145433	0.0216468	IGHMBP2	immunoglobulin mu binding protein 2 [Source:HGNC Symbol;Acc:HGNC:5542]
1190	ENSG00000005206	1569.29	0.338081	0.133638	0.00145881	0.0216947	SPPL2B	signal peptide peptidase like 2B [Source:HGNC Symbol;Acc:HGNC:30627]
1191	ENSG00000120594	53.4436	-0.949662	0.474899	0.00146507	0.0217693	PLXDC2	plexin domain containing 2 [Source:HGNC Symbol;Acc:HGNC:21013]
1192	ENSG00000089220	10954.4	-0.209822	0.0743352	0.00147321	0.0218715	PEBP1	phosphatidylethanolamine binding protein 1 [Source:HGNC Symbol;Acc:HGNC:8630]
1193	ENSG00000204252	26.1136	-0.0615085	0.172982	0.00147586	0.0218921	HLA-DOA	major histocompatibility complex, class II, DO alpha [Source:HGNC Symbol;Acc:HGNC:4936]
1194	ENSG00000223459	227.711	0.450543	0.192687	0.00147777	0.0219018	TCAF1P1	TRPM8 channel associated factor 1 pseudogene 1 [Source:HGNC Symbol;Acc:HGNC:33604]
1196	ENSG00000144381	16172.9	0.355699	0.142884	0.00148579	0.0220018	HSPD1	heat shock protein family D (Hsp60) member 1 [Source:HGNC Symbol;Acc:HGNC:5261]
1197	ENSG00000174010	1505.98	-0.225514	0.0792468	0.0014945	0.0221049	KLHL15	kelch like family member 15 [Source:HGNC Symbol;Acc:HGNC:29347]
1198	ENSG00000106348	3353.35	0.480696	0.209588	0.00149529	0.0221049	IMPDH1	inosine monophosphate dehydrogenase 1 [Source:HGNC Symbol;Acc:HGNC:6052]
1199	ENSG00000283674	14.1174	1.2787	0.668422	0.00150835	0.0222741	AC068587.6
1200	ENSG00000106638	2277.65	0.385305	0.157919	0.00150966	0.0222741	TBL2	transducin beta like 2 [Source:HGNC Symbol;Acc:HGNC:11586]
1201	ENSG00000116922	1007.86	-0.312777	0.121214	0.0015107	0.0222741	C1orf109	chromosome 1 open reading frame 109 [Source:HGNC Symbol;Acc:HGNC:26039]
1202	ENSG00000152284	153.161	0.726305	0.35159	0.00151187	0.0222741	TCF7L1	transcription factor 7 like 1 [Source:HGNC Symbol;Acc:HGNC:11640]
1203	ENSG00000110536	2250.76	0.271057	0.101096	0.00152064	0.0223843	PTPMT1	protein tyrosine phosphatase, mitochondrial 1 [Source:HGNC Symbol;Acc:HGNC:26965]
1204	ENSG00000008517	840.663	2.11467	1.23055	0.00152201	0.0223855	IL32	interleukin 32 [Source:HGNC Symbol;Acc:HGNC:16830]
1205	ENSG00000106012	1179.64	0.362009	0.146247	0.00153024	0.0224876	IQCE	IQ motif containing E [Source:HGNC Symbol;Acc:HGNC:29171]
1206	ENSG00000204568	3263.6	-0.218008	0.0775074	0.00153304	0.0225096	MRPS18B	mitochondrial ribosomal protein S18B [Source:HGNC Symbol;Acc:HGNC:14516]
1207	ENSG00000156966	413.381	-0.74136	0.364026	0.00154357	0.0226451	B3GNT7	UDP-GlcNAc:betaGal beta-1,3-N-acetylglucosaminyltransferase 7 [Source:HGNC Symbol;Acc:HGNC:18811]
1208	ENSG00000112667	1689.39	0.376161	0.155174	0.00155286	0.0227622	DNPH1	2'-deoxynucleoside 5'-phosphate N-hydrolase 1 [Source:HGNC Symbol;Acc:HGNC:21218]
1209	ENSG00000121753	186.83	0.779915	0.38552	0.00155767	0.0228135	ADGRB2	adhesion G protein-coupled receptor B2 [Source:HGNC Symbol;Acc:HGNC:944]
1210	ENSG00000185104	3263.22	-0.230536	0.0832735	0.00155957	0.02282	FAF1	Fas associated factor 1 [Source:HGNC Symbol;Acc:HGNC:3578]
1211	ENSG00000004864	1786.18	0.284865	0.108	0.00156075	0.02282	SLC25A13	solute carrier family 25 member 13 [Source:HGNC Symbol;Acc:HGNC:10983]
1212	ENSG00000185947	407.641	0.426881	0.181691	0.00156276	0.0228303	ZNF267	zinc finger protein 267 [Source:HGNC Symbol;Acc:HGNC:13060]
1213	ENSG00000169760	283.996	-0.678004	0.326978	0.00156927	0.0229061	NLGN1	neuroligin 1 [Source:HGNC Symbol;Acc:HGNC:14291]
1214	ENSG00000143933	26368.1	0.254679	0.0939798	0.00158004	0.0230439	CALM2	calmodulin 2 [Source:HGNC Symbol;Acc:HGNC:1445]
1215	ENSG00000182362	282.09	-0.451348	0.195553	0.00158344	0.0230741	YBEY	ybeY metallopeptidase (putative) [Source:HGNC Symbol;Acc:HGNC:1299]
1216	ENSG00000135968	1214.47	0.343609	0.13764	0.00159365	0.0232034	GCC2	GRIP and coiled-coil domain containing 2 [Source:HGNC Symbol;Acc:HGNC:23218]
1217	ENSG00000197208	267.237	0.426885	0.182421	0.00159795	0.0232466	SLC22A4	solute carrier family 22 member 4 [Source:HGNC Symbol;Acc:HGNC:10968]
1219	ENSG00000151364	933.353	0.305355	0.118341	0.00160019	0.0232596	KCTD14	potassium channel tetramerization domain containing 14 [Source:HGNC Symbol;Acc:HGNC:23295]
1220	ENSG00000174791	1711.69	-0.383448	0.1592	0.00160577	0.0233212	RIN1	Ras and Rab interactor 1 [Source:HGNC Symbol;Acc:HGNC:18749]
1221	ENSG00000144583	806.794	0.439514	0.19072	0.00161379	0.0234182	2021-03-04	membrane associated ring-CH-type finger 4 [Source:HGNC Symbol;Acc:HGNC:29269]
1222	ENSG00000228630	2579.75	0.428398	0.183201	0.00162268	0.0235275	HOTAIR	HOX transcript antisense RNA [Source:HGNC Symbol;Acc:HGNC:33510]
1223	ENSG00000163040	102.381	0.729808	0.3611	0.00162775	0.0235813	CCDC74A	coiled-coil domain containing 74A [Source:HGNC Symbol;Acc:HGNC:25197]
1224	ENSG00000247498	44.2126	-0.741458	0.365355	0.00163378	0.0236309	GPRC5D-AS1	GPRC5D and HEBP1 antisense RNA 1 [Source:HGNC Symbol;Acc:HGNC:53599]
1225	ENSG00000105655	404.013	-0.748295	0.373843	0.00163469	0.0236309	ISYNA1	inositol-3-phosphate synthase 1 [Source:HGNC Symbol;Acc:HGNC:29821]
1226	ENSG00000153046	3414.92	0.228762	0.0826221	0.00163525	0.0236309	CDYL	chromodomain Y like [Source:HGNC Symbol;Acc:HGNC:1811]
1227	ENSG00000105605	193.622	-0.79231	0.399481	0.00163675	0.0236329	CACNG7	calcium voltage-gated channel auxiliary subunit gamma 7 [Source:HGNC Symbol;Acc:HGNC:13626]
1228	ENSG00000135083	2957.71	-0.360508	0.147498	0.00165264	0.0238275	CCNJL	cyclin J like [Source:HGNC Symbol;Acc:HGNC:25876]
1229	ENSG00000111696	3005.46	-0.179341	0.0626273	0.00165297	0.0238275	NT5DC3	5'-nucleotidase domain containing 3 [Source:HGNC Symbol;Acc:HGNC:30826]
1230	ENSG00000119655	5274.8	0.373065	0.154882	0.00165641	0.0238572	NPC2	NPC intracellular cholesterol transporter 2 [Source:HGNC Symbol;Acc:HGNC:14537]
1231	ENSG00000179799	35.2374	-1.11272	0.59164	0.00166519	0.0239639	OR7E22P	olfactory receptor family 7 subfamily E member 22 pseudogene [Source:HGNC Symbol;Acc:HGNC:8394]
1232	ENSG00000067113	994.356	-0.280078	0.107528	0.00167168	0.0240374	PLPP1	phospholipid phosphatase 1 [Source:HGNC Symbol;Acc:HGNC:9228]
1233	ENSG00000071655	7919.48	0.294629	0.114541	0.0016852	0.0242117	MBD3	methyl-CpG binding domain protein 3 [Source:HGNC Symbol;Acc:HGNC:6918]
1234	ENSG00000273749	5627.55	0.176012	0.0603879	0.00169496	0.0243318	CYFIP1	cytoplasmic FMR1 interacting protein 1 [Source:HGNC Symbol;Acc:HGNC:13759]
1236	ENSG00000117308	2709.55	-0.231276	0.0844978	0.00172179	0.0246831	GALE	UDP-galactose-4-epimerase [Source:HGNC Symbol;Acc:HGNC:4116]
1237	ENSG00000196872	53.6329	-1.22387	0.678534	0.00172321	0.0246831	KIAA1211L	KIAA1211 like [Source:HGNC Symbol;Acc:HGNC:33454]
1238	ENSG00000157224	1714.84	0.256099	0.095847	0.0017237	0.0246831	CLDN12	claudin 12 [Source:HGNC Symbol;Acc:HGNC:2034]
1239	ENSG00000114346	8590.32	-0.291302	0.112785	0.00172526	0.0246851	ECT2	epithelial cell transforming 2 [Source:HGNC Symbol;Acc:HGNC:3155]
1240	ENSG00000106066	480.157	-0.995077	0.528218	0.00172959	0.0247268	CPVL	carboxypeptidase, vitellogenic like [Source:HGNC Symbol;Acc:HGNC:14399]
1241	ENSG00000146938	7.9023	-0.0680825	0.177285	0.00174483	0.0249241	NLGN4X	neuroligin 4, X-linked [Source:HGNC Symbol;Acc:HGNC:14287]
1242	ENSG00000204860	172.213	-0.49581	0.224761	0.00174728	0.0249386	FAM201A	family with sequence similarity 201 member A [Source:HGNC Symbol;Acc:HGNC:27239]
1243	ENSG00000101443	16.1089	-1.20175	0.632226	0.00176105	0.0251144	WFDC2	WAP four-disulfide core domain 2 [Source:HGNC Symbol;Acc:HGNC:15939]
1244	ENSG00000168939	16.8014	-0.104577	0.21041	0.00178581	0.0254466	SPRY3	sprouty RTK signaling antagonist 3 [Source:HGNC Symbol;Acc:HGNC:11271]
1245	ENSG00000075239	3213.71	0.324893	0.13	0.00178889	0.0254697	ACAT1	acetyl-CoA acetyltransferase 1 [Source:HGNC Symbol;Acc:HGNC:93]
1246	ENSG00000073670	57.865	1.08963	0.598189	0.00179242	0.0254991	ADAM11	ADAM metallopeptidase domain 11 [Source:HGNC Symbol;Acc:HGNC:189]
1247	ENSG00000160799	1426.02	0.29787	0.116616	0.00179863	0.0255665	CCDC12	coiled-coil domain containing 12 [Source:HGNC Symbol;Acc:HGNC:28332]
1248	ENSG00000130382	5962.29	0.221895	0.0804445	0.00180216	0.0255824	MLLT1	MLLT1, super elongation complex subunit [Source:HGNC Symbol;Acc:HGNC:7134]
1249	ENSG00000164649	7349.61	-0.319852	0.125185	0.0018027	0.0255824	CDCA7L	cell division cycle associated 7 like [Source:HGNC Symbol;Acc:HGNC:30777]
1250	ENSG00000155034	2787.96	-0.202458	0.0719811	0.00181716	0.0257494	FBXL18	F-box and leucine rich repeat protein 18 [Source:HGNC Symbol;Acc:HGNC:21874]
1251	ENSG00000134871	7576.91	0.411156	0.176204	0.00181743	0.0257494	COL4A2	collagen type IV alpha 2 chain [Source:HGNC Symbol;Acc:HGNC:2203]
1252	ENSG00000186522	4640.93	0.273126	0.10427	0.00183186	0.0259327	2021-09-10	septin 10 [Source:HGNC Symbol;Acc:HGNC:14349]
1253	ENSG00000111110	230.781	-0.793179	0.414112	0.0018517	0.0261921	PPM1H	protein phosphatase, Mg2+/Mn2+ dependent 1H [Source:HGNC Symbol;Acc:HGNC:18583]
1254	ENSG00000146411	384.259	0.644027	0.317874	0.00185547	0.0262242	SLC2A12	solute carrier family 2 member 12 [Source:HGNC Symbol;Acc:HGNC:18067]
1255	ENSG00000073803	1047.05	-0.233383	0.0862341	0.00186129	0.026285	MAP3K13	mitogen-activated protein kinase kinase kinase 13 [Source:HGNC Symbol;Acc:HGNC:6852]
1256	ENSG00000250571	494.298	-0.298659	0.117778	0.00187004	0.0263871	GLI4	GLI family zinc finger 4 [Source:HGNC Symbol;Acc:HGNC:4320]
1257	ENSG00000106299	2668.01	0.229913	0.0846024	0.00187186	0.0263914	WASL	Wiskott-Aldrich syndrome like [Source:HGNC Symbol;Acc:HGNC:12735]
1258	ENSG00000118454	2744.88	-0.359362	0.151286	0.00188042	0.0264906	ANKRD13C	ankyrin repeat domain 13C [Source:HGNC Symbol;Acc:HGNC:25374]
1259	ENSG00000127863	343.432	-0.475323	0.217165	0.00188803	0.0265763	TNFRSF19	TNF receptor superfamily member 19 [Source:HGNC Symbol;Acc:HGNC:11915]
1260	ENSG00000099875	3846.81	0.323401	0.130735	0.00189535	0.0266547	MKNK2	MAP kinase interacting serine/threonine kinase 2 [Source:HGNC Symbol;Acc:HGNC:7111]
1261	ENSG00000146701	10111.1	0.27479	0.106744	0.00189668	0.0266547	MDH2	malate dehydrogenase 2 [Source:HGNC Symbol;Acc:HGNC:6971]
1262	ENSG00000186188	27.503	-0.122088	0.233738	0.00190405	0.0267368	FFAR4	free fatty acid receptor 4 [Source:HGNC Symbol;Acc:HGNC:19061]
1263	ENSG00000213281	6136.16	0.318703	0.128403	0.00191163	0.0268215	NRAS	NRAS proto-oncogene, GTPase [Source:HGNC Symbol;Acc:HGNC:7989]
1264	ENSG00000203760	686.467	0.267839	0.102761	0.00191861	0.0268978	CENPW	centromere protein W [Source:HGNC Symbol;Acc:HGNC:21488]
1265	ENSG00000169248	19.0976	1.25097	0.696087	0.00192356	0.0269453	CXCL11	C-X-C motif chemokine ligand 11 [Source:HGNC Symbol;Acc:HGNC:10638]
1268	ENSG00000150753	22912.1	0.184355	0.0640238	0.00193171	0.0270186	CCT5	chaperonin containing TCP1 subunit 5 [Source:HGNC Symbol;Acc:HGNC:1618]
1269	ENSG00000055130	4553.01	0.254456	0.0957696	0.0019319	0.0270186	CUL1	cullin 1 [Source:HGNC Symbol;Acc:HGNC:2551]
1270	ENSG00000162377	1803.42	-0.281456	0.109803	0.00193536	0.0270453	COA7	cytochrome c oxidase assembly factor 7 (putative) [Source:HGNC Symbol;Acc:HGNC:25716]
1271	ENSG00000101400	1285.25	0.485815	0.224238	0.00194673	0.0271822	SNTA1	syntrophin alpha 1 [Source:HGNC Symbol;Acc:HGNC:11167]
1272	ENSG00000105612	1565.67	-0.204034	0.0736831	0.00194834	0.0271828	DNASE2	deoxyribonuclease 2, lysosomal [Source:HGNC Symbol;Acc:HGNC:2960]
1273	ENSG00000168004	22.2368	1.70002	1.00336	0.00195934	0.0273144	HRASLS5	HRAS like suppressor family member 5 [Source:HGNC Symbol;Acc:HGNC:24978]
1274	ENSG00000104518	2193.93	-0.375136	0.160122	0.00196724	0.0273859	GSDMD	gasdermin D [Source:HGNC Symbol;Acc:HGNC:25697]
1275	ENSG00000196367	5979.66	0.343915	0.142615	0.00196763	0.0273859	TRRAP	transformation/transcription domain associated protein [Source:HGNC Symbol;Acc:HGNC:12347]
1276	ENSG00000196715	3166.44	0.42628	0.18917	0.00197513	0.0274683	VKORC1L1	vitamin K epoxide reductase complex subunit 1 like 1 [Source:HGNC Symbol;Acc:HGNC:21492]
1277	ENSG00000234636	111.675	0.575973	0.27974	0.00197841	0.0274767	MED14OS	MED14 opposite strand [Source:HGNC Symbol;Acc:HGNC:40162]
1278	ENSG00000225655	52.1451	-0.700474	0.358948	0.0019796	0.0274767	BX255923.1
1279	ENSG00000180730	1201.74	-0.869055	0.473181	0.00198105	0.0274767	SHISA2	shisa family member 2 [Source:HGNC Symbol;Acc:HGNC:20366]
1280	ENSG00000106070	3202.82	0.247743	0.0935445	0.00198206	0.0274767	GRB10	growth factor receptor bound protein 10 [Source:HGNC Symbol;Acc:HGNC:4564]
1281	ENSG00000154678	1911.86	-0.732612	0.387641	0.0019897	0.0275607	PDE1C	phosphodiesterase 1C [Source:HGNC Symbol;Acc:HGNC:8776]
1282	ENSG00000213185	635.896	-0.474912	0.219758	0.00199859	0.0276546	FAM24B	family with sequence similarity 24 member B [Source:HGNC Symbol;Acc:HGNC:23475]
1283	ENSG00000265962	42.9382	-0.834068	0.446238	0.00199967	0.0276546	GACAT2	gastric cancer associated transcript 2 (non-protein coding) [Source:HGNC Symbol;Acc:HGNC:50516]
1284	ENSG00000232803	539.791	-0.955427	0.533939	0.00200476	0.027703	SLCO4A1-AS1	SLCO4A1 antisense RNA 1 [Source:HGNC Symbol;Acc:HGNC:40537]
1285	ENSG00000180233	482.678	0.327015	0.132811	0.00200791	0.0277245	ZNRF2	zinc and ring finger 2 [Source:HGNC Symbol;Acc:HGNC:22316]
1286	ENSG00000116497	1127.45	-0.325894	0.1338	0.00201135	0.02775	S100PBP	S100P binding protein [Source:HGNC Symbol;Acc:HGNC:25768]
1287	ENSG00000226067	176.076	0.5363	0.257468	0.00201531	0.0277824	LINC00623	long intergenic non-protein coding RNA 623 [Source:HGNC Symbol;Acc:HGNC:44252]
1288	ENSG00000148450	672.303	0.277087	0.108165	0.00202986	0.0279438	MSRB2	methionine sulfoxide reductase B2 [Source:HGNC Symbol;Acc:HGNC:17061]
1289	ENSG00000197024	908.374	0.267853	0.103527	0.00203023	0.0279438	ZNF398	zinc finger protein 398 [Source:HGNC Symbol;Acc:HGNC:18373]
1291	ENSG00000172613	744.416	0.286262	0.117999	0.00204522	0.0281278	RAD9A	RAD9 checkpoint clamp component A [Source:HGNC Symbol;Acc:HGNC:9827]
1292	ENSG00000110057	1695.28	0.3179	0.12932	0.00204794	0.028143	UNC93B1	unc-93 homolog B1 (C. elegans) [Source:HGNC Symbol;Acc:HGNC:13481]
1293	ENSG00000101846	1812.84	0.345903	0.144556	0.00205058	0.028157	STS	steroid sulfatase [Source:HGNC Symbol;Acc:HGNC:11425]
1294	ENSG00000109861	6530.73	-0.29828	0.119222	0.00205485	0.0281933	CTSC	cathepsin C [Source:HGNC Symbol;Acc:HGNC:2528]
1295	ENSG00000162695	1871.79	0.338921	0.140688	0.00206434	0.0282877	SLC30A7	solute carrier family 30 member 7 [Source:HGNC Symbol;Acc:HGNC:19306]
1296	ENSG00000186591	5310.2	0.438722	0.198206	0.00206499	0.0282877	UBE2H	ubiquitin conjugating enzyme E2 H [Source:HGNC Symbol;Acc:HGNC:12484]
1297	ENSG00000233515	24.3142	-0.122301	0.233503	0.0020718	0.0283587	LINC01518	long intergenic non-protein coding RNA 1518 [Source:HGNC Symbol;Acc:HGNC:51216]
1298	ENSG00000120438	12580.7	0.242686	0.09213	0.00208302	0.0284898	TCP1	t-complex 1 [Source:HGNC Symbol;Acc:HGNC:11655]
1299	ENSG00000153029	262.816	0.481456	0.225342	0.00209024	0.028566	MR1	major histocompatibility complex, class I-related [Source:HGNC Symbol;Acc:HGNC:4975]
1300	ENSG00000156218	15.3742	-0.0787374	0.184863	0.00209223	0.0285708	ADAMTSL3	ADAMTS like 3 [Source:HGNC Symbol;Acc:HGNC:14633]
1301	ENSG00000267106	136.001	-0.592584	0.298316	0.00210153	0.028663	ZNF561-AS1	ZNF561 antisense RNA 1 (head to head) [Source:HGNC Symbol;Acc:HGNC:27613]
1302	ENSG00000282851	325.709	-0.431542	0.194929	0.00210228	0.028663	BISPR	BST2 interferon stimulated positive regulator (non-protein coding) [Source:HGNC Symbol;Acc:HGNC:51290]
1303	ENSG00000135919	609.236	-0.759843	0.408892	0.0021083	0.0287125	SERPINE2	serpin family E member 2 [Source:HGNC Symbol;Acc:HGNC:8951]
1304	ENSG00000125247	752.677	0.270859	0.105733	0.00210922	0.0287125	TMTC4	transmembrane and tetratricopeptide repeat containing 4 [Source:HGNC Symbol;Acc:HGNC:25904]
1305	ENSG00000179163	1219.71	-0.413498	0.179702	0.00211225	0.0287312	FUCA1	fucosidase, alpha-L- 1, tissue [Source:HGNC Symbol;Acc:HGNC:4006]
1306	ENSG00000198286	703.659	0.414847	0.185972	0.00214083	0.0290972	CARD11	caspase recruitment domain family member 11 [Source:HGNC Symbol;Acc:HGNC:16393]
1307	ENSG00000242294	254.795	0.406325	0.180405	0.00214463	0.029126	STAG3L5P	stromal antigen 3-like 5 pseudogene [Source:HGNC Symbol;Acc:HGNC:48896]
1308	ENSG00000151150	137.176	-0.701968	0.369843	0.00214759	0.0291435	ANK3	ankyrin 3 [Source:HGNC Symbol;Acc:HGNC:494]
1310	ENSG00000106211	7638.44	0.462357	0.212325	0.00215803	0.0292623	HSPB1	heat shock protein family B (small) member 1 [Source:HGNC Symbol;Acc:HGNC:5246]
1311	ENSG00000082153	14455.4	0.227309	0.0818078	0.00216034	0.0292708	BZW1	basic leucine zipper and W2 domains 1 [Source:HGNC Symbol;Acc:HGNC:18380]
1312	ENSG00000084070	1452.25	-0.258026	0.100119	0.00217855	0.0294892	SMAP2	small ArfGAP2 [Source:HGNC Symbol;Acc:HGNC:25082]
1313	ENSG00000161513	364.219	-0.387639	0.170199	0.00217986	0.0294892	FDXR	ferredoxin reductase [Source:HGNC Symbol;Acc:HGNC:3642]
1314	ENSG00000100592	1144.88	0.578347	0.290194	0.00220504	0.0298066	DAAM1	dishevelled associated activator of morphogenesis 1 [Source:HGNC Symbol;Acc:HGNC:18142]
1315	ENSG00000166123	1616.33	-0.262946	0.102503	0.00220889	0.0298354	GPT2	glutamic--pyruvic transaminase 2 [Source:HGNC Symbol;Acc:HGNC:18062]
1316	ENSG00000230316	202.991	-0.630165	0.326	0.00221774	0.0299317	FEZF1-AS1	FEZF1 antisense RNA 1 [Source:HGNC Symbol;Acc:HGNC:41001]
1317	ENSG00000134070	829	0.949335	0.545836	0.00222783	0.0300446	IRAK2	interleukin 1 receptor associated kinase 2 [Source:HGNC Symbol;Acc:HGNC:6113]
1318	ENSG00000115266	214.58	0.453206	0.211326	0.00223862	0.0301667	APC2	APC2, WNT signaling pathway regulator [Source:HGNC Symbol;Acc:HGNC:24036]
1319	ENSG00000079156	450.767	0.404238	0.180851	0.00224172	0.0301851	OSBPL6	oxysterol binding protein like 6 [Source:HGNC Symbol;Acc:HGNC:16388]
1320	ENSG00000170089	915.823	0.288486	0.115685	0.00224887	0.0302578	AC106795.1
1321	ENSG00000184860	362.289	-0.417169	0.189095	0.00225968	0.0303589	SDR42E1	short chain dehydrogenase/reductase family 42E, member 1 [Source:HGNC Symbol;Acc:HGNC:29834]
1322	ENSG00000143819	1535.15	0.387226	0.170855	0.00225988	0.0303589	EPHX1	epoxide hydrolase 1 [Source:HGNC Symbol;Acc:HGNC:3401]
1323	ENSG00000103363	4695.41	0.350877	0.149721	0.002262	0.0303639	ELOB	elongin B [Source:HGNC Symbol;Acc:HGNC:11619]
1324	ENSG00000181220	1432.79	0.290971	0.117666	0.0022642	0.03037	ZNF746	zinc finger protein 746 [Source:HGNC Symbol;Acc:HGNC:21948]
1325	ENSG00000101577	4944.37	-0.249202	0.0958434	0.00227183	0.0304489	LPIN2	lipin 2 [Source:HGNC Symbol;Acc:HGNC:14450]
1326	ENSG00000160223	111.316	1.61922	1.07148	0.0022811	0.0305495	ICOSLG	inducible T-cell costimulator ligand [Source:HGNC Symbol;Acc:HGNC:17087]
1327	ENSG00000240583	161.514	-0.781431	0.435281	0.00228968	0.0306408	AQP1	aquaporin 1 (Colton blood group) [Source:HGNC Symbol;Acc:HGNC:633]
1328	ENSG00000204267	9186.02	0.301912	0.123119	0.00229463	0.0306834	TAP2	transporter 2, ATP binding cassette subfamily B member [Source:HGNC Symbol;Acc:HGNC:44]
1329	ENSG00000107521	1734.77	0.283876	0.113429	0.00230305	0.0307723	HPS1	HPS1, biogenesis of lysosomal organelles complex 3 subunit 1 [Source:HGNC Symbol;Acc:HGNC:5163]
1330	ENSG00000115355	4881.94	-0.276148	0.110667	0.00232237	0.0310066	CCDC88A	coiled-coil domain containing 88A [Source:HGNC Symbol;Acc:HGNC:25523]
1331	ENSG00000069966	1789.28	0.253853	0.0986188	0.00232485	0.0310158	GNB5	G protein subunit beta 5 [Source:HGNC Symbol;Acc:HGNC:4401]
1332	ENSG00000174792	33.5042	1.04934	0.630069	0.00232799	0.0310339	C4orf26	chromosome 4 open reading frame 26 [Source:HGNC Symbol;Acc:HGNC:26300]
1333	ENSG00000120885	1451.16	0.653551	0.342887	0.00233424	0.0310934	CLU	clusterin [Source:HGNC Symbol;Acc:HGNC:2095]
1334	ENSG00000137968	92.745	-0.918897	0.537344	0.00233763	0.0311146	SLC44A5	solute carrier family 44 member 5 [Source:HGNC Symbol;Acc:HGNC:28524]
1335	ENSG00000138622	21.0337	-1.14318	0.67542	0.00234175	0.0311457	HCN4	hyperpolarization activated cyclic nucleotide gated potassium channel 4 [Source:HGNC Symbol;Acc:HGNC:16882]
1336	ENSG00000177981	712.22	-0.331473	0.14016	0.00235406	0.0312854	ASB8	ankyrin repeat and SOCS box containing 8 [Source:HGNC Symbol;Acc:HGNC:17183]
1337	ENSG00000065308	27222.4	0.35217	0.151928	0.00237752	0.031573	TRAM2	translocation associated membrane protein 2 [Source:HGNC Symbol;Acc:HGNC:16855]
1339	ENSG00000116030	3777.69	0.251147	0.0972402	0.00239186	0.0317391	SUMO1	small ubiquitin-like modifier 1 [Source:HGNC Symbol;Acc:HGNC:12502]
1340	ENSG00000128052	403.818	-0.461203	0.219874	0.00242207	0.0321155	KDR	kinase insert domain receptor [Source:HGNC Symbol;Acc:HGNC:6307]
1341	ENSG00000239445	141.913	-0.794624	0.45227	0.00243466	0.0322579	ST3GAL6-AS1	ST3GAL6 antisense RNA 1 [Source:HGNC Symbol;Acc:HGNC:40828]
1342	ENSG00000153233	45.3164	0.891618	0.519979	0.0024414	0.0323225	PTPRR	protein tyrosine phosphatase, receptor type R [Source:HGNC Symbol;Acc:HGNC:9680]
1343	ENSG00000198807	40.926	-0.824687	0.468701	0.00245251	0.0324448	PAX9	paired box 9 [Source:HGNC Symbol;Acc:HGNC:8623]
1344	ENSG00000272752	665.461	0.351642	0.152797	0.00246796	0.0326245	STAG3L5P-PVRIG2P-PILRB	STAG3L5P-PVRIG2P-PILRB readthrough [Source:HGNC Symbol;Acc:HGNC:48898]
1345	ENSG00000038382	13850	0.387777	0.176315	0.00247739	0.0327241	TRIO	trio Rho guanine nucleotide exchange factor [Source:HGNC Symbol;Acc:HGNC:12303]
1346	ENSG00000099337	491.381	-0.397298	0.180709	0.00248113	0.0327487	KCNK6	potassium two pore domain channel subfamily K member 6 [Source:HGNC Symbol;Acc:HGNC:6281]
1347	ENSG00000133317	173.502	1.78226	1.30203	0.0025167	0.0331731	LGALS12	galectin 12 [Source:HGNC Symbol;Acc:HGNC:15788]
1348	ENSG00000155849	21.2413	-0.093147	0.1974	0.00251711	0.0331731	ELMO1	engulfment and cell motility 1 [Source:HGNC Symbol;Acc:HGNC:16286]
1349	ENSG00000154734	1113.63	-0.713241	0.400643	0.0025228	0.0332229	ADAMTS1	ADAM metallopeptidase with thrombospondin type 1 motif 1 [Source:HGNC Symbol;Acc:HGNC:217]
1350	ENSG00000099800	3037.52	0.237884	0.0918554	0.00253928	0.0334069	TIMM13	translocase of inner mitochondrial membrane 13 [Source:HGNC Symbol;Acc:HGNC:11816]
1351	ENSG00000006125	29338.3	-0.207784	0.0781066	0.00254062	0.0334069	AP2B1	adaptor related protein complex 2 beta 1 subunit [Source:HGNC Symbol;Acc:HGNC:563]
1352	ENSG00000145990	921.078	0.315213	0.132263	0.00254747	0.0334717	GFOD1	glucose-fructose oxidoreductase domain containing 1 [Source:HGNC Symbol;Acc:HGNC:21096]
1353	ENSG00000137142	1804.49	-0.452154	0.21045	0.00257514	0.0338097	IGFBPL1	insulin like growth factor binding protein like 1 [Source:HGNC Symbol;Acc:HGNC:20081]
1354	ENSG00000163191	12037.2	0.264652	0.105889	0.00257777	0.0338186	S100A11	S100 calcium binding protein A11 [Source:HGNC Symbol;Acc:HGNC:10488]
1355	ENSG00000162929	621.298	0.315355	0.133143	0.00259068	0.0339623	KIAA1841	KIAA1841 [Source:HGNC Symbol;Acc:HGNC:29387]
1356	ENSG00000158623	2059.43	0.281862	0.115714	0.00259745	0.0340254	COPG2	coatomer protein complex subunit gamma 2 [Source:HGNC Symbol;Acc:HGNC:2237]
1357	ENSG00000153814	393.118	-0.384985	0.174942	0.00260157	0.0340537	JAZF1	JAZF zinc finger 1 [Source:HGNC Symbol;Acc:HGNC:28917]
1358	ENSG00000181826	1469.94	0.227922	0.0875238	0.00261583	0.0342146	RELL1	RELT like 1 [Source:HGNC Symbol;Acc:HGNC:27379]
1359	ENSG00000183431	5547.22	-0.283701	0.114264	0.00262857	0.0343553	SF3A3	splicing factor 3a subunit 3 [Source:HGNC Symbol;Acc:HGNC:10767]
1360	ENSG00000117632	20959.4	-0.197354	0.0736571	0.0026391	0.034467	STMN1	stathmin 1 [Source:HGNC Symbol;Acc:HGNC:6510]
1361	ENSG00000196290	1010.7	0.261715	0.104652	0.00266015	0.0347081	NIF3L1	NGG1 interacting factor 3 like 1 [Source:HGNC Symbol;Acc:HGNC:13390]
1362	ENSG00000149380	16.048	1.20204	0.769519	0.00266156	0.0347081	P4HA3	prolyl 4-hydroxylase subunit alpha 3 [Source:HGNC Symbol;Acc:HGNC:30135]
1363	ENSG00000113391	769.897	-0.287183	0.118469	0.00268866	0.0350352	FAM172A	family with sequence similarity 172 member A [Source:HGNC Symbol;Acc:HGNC:25365]
1364	ENSG00000121892	8873.8	0.173705	0.0627925	0.00269111	0.0350409	PDS5A	PDS5 cohesin associated factor A [Source:HGNC Symbol;Acc:HGNC:29088]
1365	ENSG00000168090	5720.94	0.278204	0.113491	0.00270508	0.0351824	COPS6	COP9 signalosome subunit 6 [Source:HGNC Symbol;Acc:HGNC:21749]
1366	ENSG00000224531	2637.34	0.233385	0.0907403	0.00270603	0.0351824	SMIM13	small integral membrane protein 13 [Source:HGNC Symbol;Acc:HGNC:27356]
1367	ENSG00000233828	58.0425	0.676289	0.376214	0.00270811	0.0351832	LINC01949	long intergenic non-protein coding RNA 1949 [Source:HGNC Symbol;Acc:HGNC:25650]
1368	ENSG00000073150	64.6558	1.06116	0.6812	0.00271984	0.0352922	PANX2	pannexin 2 [Source:HGNC Symbol;Acc:HGNC:8600]
1369	ENSG00000145365	716.532	0.694487	0.393457	0.00272057	0.0352922	TIFA	TRAF interacting protein with forkhead associated domain [Source:HGNC Symbol;Acc:HGNC:19075]
1370	ENSG00000184939	854.5	-0.342185	0.148768	0.00272462	0.0352939	ZFP90	ZFP90 zinc finger protein [Source:HGNC Symbol;Acc:HGNC:23329]
1371	ENSG00000152518	2835.66	0.390462	0.179467	0.00272546	0.0352939	ZFP36L2	ZFP36 ring finger protein like 2 [Source:HGNC Symbol;Acc:HGNC:1108]
1372	ENSG00000176244	548.434	-0.308581	0.130336	0.0027268	0.0352939	ACBD7	acyl-CoA binding domain containing 7 [Source:HGNC Symbol;Acc:HGNC:17715]
1373	ENSG00000178235	32.7641	-1.24056	0.826677	0.00273749	0.0353787	SLITRK1	SLIT and NTRK like family member 1 [Source:HGNC Symbol;Acc:HGNC:20297]
1374	ENSG00000142168	6391.72	-0.185174	0.0686019	0.00273815	0.0353787	SOD1	superoxide dismutase 1 [Source:HGNC Symbol;Acc:HGNC:11179]
1375	ENSG00000174021	4944.92	0.268965	0.110504	0.00273946	0.0353787	GNG5	G protein subunit gamma 5 [Source:HGNC Symbol;Acc:HGNC:4408]
1376	ENSG00000198039	185.434	0.459122	0.224635	0.00274784	0.035425	ZNF273	zinc finger protein 273 [Source:HGNC Symbol;Acc:HGNC:13067]
1377	ENSG00000187017	93.005	-0.723081	0.419193	0.00274793	0.035425	ESPN	espin [Source:HGNC Symbol;Acc:HGNC:13281]
1378	ENSG00000116525	347.745	-0.443944	0.215243	0.00274916	0.035425	TRIM62	tripartite motif containing 62 [Source:HGNC Symbol;Acc:HGNC:25574]
1379	ENSG00000163867	715.935	-0.310206	0.133497	0.00276476	0.0355996	ZMYM6	zinc finger MYM-type containing 6 [Source:HGNC Symbol;Acc:HGNC:13050]
1381	ENSG00000037474	5936.25	0.230316	0.0894407	0.00278148	0.0357884	NSUN2	NOP2/Sun RNA methyltransferase family member 2 [Source:HGNC Symbol;Acc:HGNC:25994]
1382	ENSG00000134717	2118.59	-0.234754	0.0927786	0.00281129	0.0361451	BTF3L4	basic transcription factor 3 like 4 [Source:HGNC Symbol;Acc:HGNC:30547]
1384	ENSG00000125618	449.768	0.566979	0.302923	0.00282687	0.0363185	PAX8	paired box 8 [Source:HGNC Symbol;Acc:HGNC:8622]
1385	ENSG00000122406	28717.1	0.179148	0.0628416	0.00282927	0.0363225	RPL5	ribosomal protein L5 [Source:HGNC Symbol;Acc:HGNC:10360]
1386	ENSG00000153113	15277	0.223465	0.0860539	0.00284795	0.0365353	CAST	calpastatin [Source:HGNC Symbol;Acc:HGNC:1515]
1387	ENSG00000145247	1834.03	0.231787	0.0902558	0.00286303	0.0367017	OCIAD2	OCIA domain containing 2 [Source:HGNC Symbol;Acc:HGNC:28685]
1388	ENSG00000267530	151.516	-0.505423	0.260057	0.00287147	0.0367828	LINC01836	long intergenic non-protein coding RNA 1836 [Source:HGNC Symbol;Acc:HGNC:52652]
1389	ENSG00000233901	11.9718	1.28036	0.824622	0.00290682	0.0372081	LINC01503	long intergenic non-protein coding RNA 1503 [Source:HGNC Symbol;Acc:HGNC:51184]
1390	ENSG00000116199	5230.93	-0.204954	0.0780001	0.00291278	0.037257	FAM20B	FAM20B, glycosaminoglycan xylosylkinase [Source:HGNC Symbol;Acc:HGNC:23017]
1391	ENSG00000132357	592.907	-0.334145	0.14699	0.00293403	0.0375011	CARD6	caspase recruitment domain family member 6 [Source:HGNC Symbol;Acc:HGNC:16394]
1392	ENSG00000171853	1949.58	-0.221878	0.0861027	0.00293759	0.0375191	TRAPPC12	trafficking protein particle complex 12 [Source:HGNC Symbol;Acc:HGNC:24284]
1393	ENSG00000084652	6521.79	-0.23785	0.0935745	0.00294787	0.0376227	TXLNA	taxilin alpha [Source:HGNC Symbol;Acc:HGNC:30685]
1394	ENSG00000272047	1208.91	0.231526	0.0910378	0.00296829	0.0378555	GTF2H5	general transcription factor IIH subunit 5 [Source:HGNC Symbol;Acc:HGNC:21157]
1395	ENSG00000103152	1656.7	-0.220724	0.0856746	0.00297165	0.0378705	MPG	N-methylpurine DNA glycosylase [Source:HGNC Symbol;Acc:HGNC:7211]
1396	ENSG00000015285	22.4713	0.928029	0.575555	0.00297593	0.0378973	WAS	Wiskott-Aldrich syndrome [Source:HGNC Symbol;Acc:HGNC:12731]
1397	ENSG00000104133	1791.26	0.298115	0.124259	0.00300188	0.0381997	SPG11	SPG11, spatacsin vesicle trafficking associated [Source:HGNC Symbol;Acc:HGNC:11226]
1398	ENSG00000177675	553.296	0.406327	0.194152	0.00301343	0.0383187	CD163L1	CD163 molecule like 1 [Source:HGNC Symbol;Acc:HGNC:30375]
1399	ENSG00000127585	15.7099	-1.04432	0.682986	0.00302918	0.0384908	FBXL16	F-box and leucine rich repeat protein 16 [Source:HGNC Symbol;Acc:HGNC:14150]
1400	ENSG00000029993	6064.19	-0.198628	0.0758289	0.00303984	0.0385469	HMGB3	high mobility group box 3 [Source:HGNC Symbol;Acc:HGNC:5004]
1401	ENSG00000175746	17.3489	1.0689	0.704884	0.00304064	0.0385469	C15orf54	chromosome 15 open reading frame 54 [Source:HGNC Symbol;Acc:HGNC:33797]
1402	ENSG00000132906	481.053	-0.336076	0.149757	0.00304231	0.0385469	CASP9	caspase 9 [Source:HGNC Symbol;Acc:HGNC:1511]
1403	ENSG00000124491	93.507	-0.607278	0.342304	0.00304247	0.0385469	F13A1	coagulation factor XIII A chain [Source:HGNC Symbol;Acc:HGNC:3531]
1404	ENSG00000180263	1479.33	0.380076	0.176114	0.00305223	0.0386335	FGD6	FYVE, RhoGEF and PH domain containing 6 [Source:HGNC Symbol;Acc:HGNC:21740]
1405	ENSG00000130821	398.767	0.442953	0.220105	0.00305386	0.0386335	SLC6A8	solute carrier family 6 member 8 [Source:HGNC Symbol;Acc:HGNC:11055]
1406	ENSG00000072786	7352.37	-0.191374	0.0730194	0.00305709	0.0386335	STK10	serine/threonine kinase 10 [Source:HGNC Symbol;Acc:HGNC:11388]
1407	ENSG00000180855	184.195	-0.41491	0.20037	0.00305821	0.0386335	ZNF443	zinc finger protein 443 [Source:HGNC Symbol;Acc:HGNC:20878]
1408	ENSG00000155660	11125.4	0.243627	0.0974122	0.00306218	0.0386556	PDIA4	protein disulfide isomerase family A member 4 [Source:HGNC Symbol;Acc:HGNC:30167]
1409	ENSG00000095380	3995.75	-0.171861	0.0634955	0.00306628	0.0386792	NANS	N-acetylneuraminate synthase [Source:HGNC Symbol;Acc:HGNC:19237]
1410	ENSG00000171298	1159.67	0.387164	0.182104	0.00307333	0.0387313	GAA	glucosidase alpha, acid [Source:HGNC Symbol;Acc:HGNC:4065]
1411	ENSG00000269439	98.1846	-0.466119	0.23545	0.00307487	0.0387313	AC010618.3
1412	ENSG00000232084	33.8428	-0.802303	0.491855	0.00308377	0.0387972	LINC01104	long intergenic non-protein coding RNA 1104 [Source:HGNC Symbol;Acc:HGNC:49226]
1413	ENSG00000133250	603.34	-0.279462	0.117287	0.00308457	0.0387972	ZNF414	zinc finger protein 414 [Source:HGNC Symbol;Acc:HGNC:20630]
1414	ENSG00000130363	336.776	0.294576	0.125246	0.00309048	0.0388348	RSPH3	radial spoke head 3 homolog [Source:HGNC Symbol;Acc:HGNC:21054]
1415	ENSG00000240476	853.908	-0.409726	0.197831	0.00309203	0.0388348	LINC00973	long intergenic non-protein coding RNA 973 [Source:HGNC Symbol;Acc:HGNC:48868]
1416	ENSG00000180346	1105.6	-0.412493	0.197918	0.00310541	0.0389747	TIGD2	tigger transposable element derived 2 [Source:HGNC Symbol;Acc:HGNC:18333]
1417	ENSG00000129968	3382.55	0.285678	0.11798	0.00310896	0.0389911	ABHD17A	abhydrolase domain containing 17A [Source:HGNC Symbol;Acc:HGNC:28756]
1418	ENSG00000137166	11055.8	0.308405	0.13324	0.00311502	0.0390389	FOXP4	forkhead box P4 [Source:HGNC Symbol;Acc:HGNC:20842]
1419	ENSG00000123143	24019.7	-0.200182	0.0825802	0.00314783	0.0394217	PKN1	protein kinase N1 [Source:HGNC Symbol;Acc:HGNC:9405]
1420	ENSG00000231864	28.5528	-0.986484	0.652478	0.00315095	0.0394323	AL807752.3
1421	ENSG00000109016	834.375	0.257898	0.10544	0.0031697	0.0396384	DHRS7B	dehydrogenase/reductase 7B [Source:HGNC Symbol;Acc:HGNC:24547]
1422	ENSG00000248334	39.192	1.10651	0.796051	0.00318204	0.0397641	WHAMMP2	WAS protein homolog associated with actin, golgi membranes and microtubules pseudogene 2 [Source:HGNC Symbol;Acc:HGNC:32360]
1423	ENSG00000118363	3058.28	0.226436	0.0892235	0.00320001	0.0399598	SPCS2	signal peptidase complex subunit 2 [Source:HGNC Symbol;Acc:HGNC:28962]
1424	ENSG00000172977	2370.63	0.242009	0.0972356	0.00320718	0.0400206	KAT5	lysine acetyltransferase 5 [Source:HGNC Symbol;Acc:HGNC:5275]
1425	ENSG00000069812	235.308	-0.569438	0.319273	0.00321093	0.0400387	HES2	hes family bHLH transcription factor 2 [Source:HGNC Symbol;Acc:HGNC:16005]
1426	ENSG00000261327	46.6878	-0.0848054	0.189684	0.00321569	0.0400692	AC134312.5
1427	ENSG00000167658	58355.1	0.415262	0.193638	0.00322515	0.0401583	EEF2	eukaryotic translation elongation factor 2 [Source:HGNC Symbol;Acc:HGNC:3214]
1428	ENSG00000146433	1556.05	0.242854	0.0978907	0.00323562	0.0402432	TMEM181	transmembrane protein 181 [Source:HGNC Symbol;Acc:HGNC:20958]
1429	ENSG00000134827	75.9213	0.636298	0.369187	0.00323867	0.0402432	TCN1	transcobalamin 1 [Source:HGNC Symbol;Acc:HGNC:11652]
1430	ENSG00000162980	1621.74	0.220034	0.0862354	0.00323892	0.0402432	ARL5A	ADP ribosylation factor like GTPase 5A [Source:HGNC Symbol;Acc:HGNC:696]
1431	ENSG00000146776	287.161	0.330097	0.147556	0.00326088	0.0404872	ATXN7L1	ataxin 7 like 1 [Source:HGNC Symbol;Acc:HGNC:22210]
1432	ENSG00000241749	176.839	-0.54424	0.300078	0.00326675	0.040531	RPSAP52	ribosomal protein SA pseudogene 52 [Source:HGNC Symbol;Acc:HGNC:35752]
1433	ENSG00000106785	2461.53	0.240882	0.0970885	0.00328469	0.0407245	TRIM14	tripartite motif containing 14 [Source:HGNC Symbol;Acc:HGNC:16283]
1434	ENSG00000117013	34.8132	1.42947	1.15247	0.00328966	0.040757	KCNQ4	potassium voltage-gated channel subfamily Q member 4 [Source:HGNC Symbol;Acc:HGNC:6298]
1435	ENSG00000078124	1682.76	0.340836	0.154745	0.00329376	0.0407788	ACER3	alkaline ceramidase 3 [Source:HGNC Symbol;Acc:HGNC:16066]
1436	ENSG00000147789	952.498	-0.214438	0.0838753	0.00330463	0.0408842	ZNF7	zinc finger protein 7 [Source:HGNC Symbol;Acc:HGNC:13139]
1437	ENSG00000196136	16.5381	1.65755	1.31406	0.00331648	0.0410016	SERPINA3	serpin family A member 3 [Source:HGNC Symbol;Acc:HGNC:16]
1438	ENSG00000130772	719.472	-0.285709	0.121848	0.0033234	0.041058	MED18	mediator complex subunit 18 [Source:HGNC Symbol;Acc:HGNC:25944]
1439	ENSG00000257727	898.254	0.239819	0.0967838	0.00334774	0.0413292	CNPY2	canopy FGF signaling regulator 2 [Source:HGNC Symbol;Acc:HGNC:13529]
1440	ENSG00000108813	27.1178	0.991933	0.687045	0.0033504	0.0413327	DLX4	distal-less homeobox 4 [Source:HGNC Symbol;Acc:HGNC:2917]
1441	ENSG00000134049	1745.8	0.240253	0.0970625	0.00335787	0.0413954	IER3IP1	immediate early response 3 interacting protein 1 [Source:HGNC Symbol;Acc:HGNC:18550]
1442	ENSG00000213462	93.9446	0.714825	0.449006	0.00337186	0.0415385	ERV3-1	endogenous retrovirus group 3 member 1, envelope [Source:HGNC Symbol;Acc:HGNC:3454]
1444	ENSG00000198125	40.6901	0.719485	0.449891	0.0033999	0.0418542	MB	myoglobin [Source:HGNC Symbol;Acc:HGNC:6915]
1445	ENSG00000049192	514.489	0.585278	0.335274	0.00340681	0.0418804	ADAMTS6	ADAM metallopeptidase with thrombospondin type 1 motif 6 [Source:HGNC Symbol;Acc:HGNC:222]
1446	ENSG00000114270	1731.77	0.557635	0.312811	0.00340685	0.0418804	COL7A1	collagen type VII alpha 1 chain [Source:HGNC Symbol;Acc:HGNC:2214]
1447	ENSG00000172081	4482.8	0.410423	0.202503	0.00341353	0.0419328	MOB3A	MOB kinase activator 3A [Source:HGNC Symbol;Acc:HGNC:29802]
1448	ENSG00000197191	58.7876	-0.648931	0.389253	0.00341745	0.0419513	CYSRT1	cysteine rich tail 1 [Source:HGNC Symbol;Acc:HGNC:30529]
1449	ENSG00000170989	155.758	0.645526	0.389744	0.00342003	0.0419533	S1PR1	sphingosine-1-phosphate receptor 1 [Source:HGNC Symbol;Acc:HGNC:3165]
1450	ENSG00000087510	708.484	-0.522538	0.289253	0.00342631	0.0420007	TFAP2C	transcription factor AP-2 gamma [Source:HGNC Symbol;Acc:HGNC:11744]
1451	ENSG00000141401	754.05	-0.280194	0.119439	0.0034321	0.042042	IMPA2	inositol monophosphatase 2 [Source:HGNC Symbol;Acc:HGNC:6051]
1452	ENSG00000280670	161.756	-0.416054	0.206772	0.00343526	0.0420511	CCDC163	coiled-coil domain containing 163 [Source:HGNC Symbol;Acc:HGNC:27003]
1453	ENSG00000117362	5416.05	0.2456	0.100172	0.00343776	0.042052	APH1A	aph-1 homolog A, gamma-secretase subunit [Source:HGNC Symbol;Acc:HGNC:29509]
1454	ENSG00000126870	1366.79	0.294229	0.128358	0.00345628	0.0422488	WDR60	WD repeat domain 60 [Source:HGNC Symbol;Acc:HGNC:21862]
1455	ENSG00000173200	47.815	-0.220422	0.571668	0.00346625	0.042341	PARP15	poly(ADP-ribose) polymerase family member 15 [Source:HGNC Symbol;Acc:HGNC:26876]
1456	ENSG00000204792	90.5249	-0.649116	0.393868	0.0034752	0.0424204	LINC01291	long intergenic non-protein coding RNA 1291 [Source:HGNC Symbol;Acc:HGNC:50358]
1457	ENSG00000214253	2290.62	0.352495	0.163997	0.00347983	0.042434	FIS1	fission, mitochondrial 1 [Source:HGNC Symbol;Acc:HGNC:21689]
1458	ENSG00000103056	65.8165	-0.634822	0.380741	0.0034812	0.042434	SMPD3	sphingomyelin phosphodiesterase 3 [Source:HGNC Symbol;Acc:HGNC:14240]
1459	ENSG00000174917	1393.57	0.312722	0.138633	0.0034938	0.0425577	C19orf70	chromosome 19 open reading frame 70 [Source:HGNC Symbol;Acc:HGNC:33702]
1460	ENSG00000115524	10619.4	0.219553	0.0875584	0.00351033	0.0427292	SF3B1	splicing factor 3b subunit 1 [Source:HGNC Symbol;Acc:HGNC:10768]
1461	ENSG00000134716	49.9842	-0.712627	0.449706	0.00351479	0.0427534	CYP2J2	cytochrome P450 family 2 subfamily J member 2 [Source:HGNC Symbol;Acc:HGNC:2634]
1462	ENSG00000135482	257.175	-0.46941	0.248279	0.00351851	0.0427687	ZC3H10	zinc finger CCCH-type containing 10 [Source:HGNC Symbol;Acc:HGNC:25893]
1463	ENSG00000126522	1395.35	0.305016	0.134665	0.00354945	0.0430913	ASL	argininosuccinate lyase [Source:HGNC Symbol;Acc:HGNC:746]
1464	ENSG00000250102	25.209	-0.193966	0.413976	0.00355001	0.0430913	LINC02377	long intergenic non-protein coding RNA 2377 [Source:HGNC Symbol;Acc:HGNC:53300]
1465	ENSG00000157184	573.85	-0.303463	0.133751	0.00355307	0.0430983	CPT2	carnitine palmitoyltransferase 2 [Source:HGNC Symbol;Acc:HGNC:2330]
1466	ENSG00000185070	1228.51	-0.79251	0.539966	0.00356152	0.0431706	FLRT2	fibronectin leucine rich transmembrane protein 2 [Source:HGNC Symbol;Acc:HGNC:3761]
1467	ENSG00000143126	1251.79	0.240194	0.0979275	0.00356724	0.0432099	CELSR2	cadherin EGF LAG seven-pass G-type receptor 2 [Source:HGNC Symbol;Acc:HGNC:3231]
1468	ENSG00000105939	3200.77	0.278301	0.118935	0.00358352	0.0433769	ZC3HAV1	zinc finger CCCH-type containing, antiviral 1 [Source:HGNC Symbol;Acc:HGNC:23721]
1469	ENSG00000216490	840.685	0.427452	0.220521	0.00359954	0.0435404	IFI30	IFI30, lysosomal thiol reductase [Source:HGNC Symbol;Acc:HGNC:5398]
1470	ENSG00000171033	176.895	-0.441663	0.229383	0.00360302	0.0435522	PKIA	cAMP-dependent protein kinase inhibitor alpha [Source:HGNC Symbol;Acc:HGNC:9017]
1471	ENSG00000159147	1648.84	-0.236133	0.0962593	0.00360786	0.0435742	DONSON	downstream neighbor of SON [Source:HGNC Symbol;Acc:HGNC:2993]
1472	ENSG00000102007	22103	0.248104	0.0983531	0.00361178	0.0435742	PLP2	proteolipid protein 2 [Source:HGNC Symbol;Acc:HGNC:9087]
1473	ENSG00000107372	6641.07	-0.166046	0.0622657	0.00361237	0.0435742	ZFAND5	zinc finger AN1-type containing 5 [Source:HGNC Symbol;Acc:HGNC:13008]
1474	ENSG00000075415	26568.8	-0.137221	0.0524587	0.00363703	0.0438412	SLC25A3	solute carrier family 25 member 3 [Source:HGNC Symbol;Acc:HGNC:10989]
1475	ENSG00000159388	23.8843	1.47446	1.33694	0.00364753	0.0439205	BTG2	BTG anti-proliferation factor 2 [Source:HGNC Symbol;Acc:HGNC:1131]
1476	ENSG00000204219	1114.55	-0.458677	0.24312	0.00364867	0.0439205	TCEA3	transcription elongation factor A3 [Source:HGNC Symbol;Acc:HGNC:11615]
1477	ENSG00000116991	93.7606	-0.724401	0.474463	0.00366313	0.0440641	SIPA1L2	signal induced proliferation associated 1 like 2 [Source:HGNC Symbol;Acc:HGNC:23800]
1478	ENSG00000140326	800.089	0.286869	0.124417	0.00368479	0.0442921	CDAN1	codanin 1 [Source:HGNC Symbol;Acc:HGNC:1713]
1479	ENSG00000140564	4243.9	0.458071	0.241375	0.00368718	0.0442921	FURIN	furin, paired basic amino acid cleaving enzyme [Source:HGNC Symbol;Acc:HGNC:8568]
1481	ENSG00000105821	1137.76	0.29649	0.130479	0.00369316	0.0443332	DNAJC2	DnaJ heat shock protein family (Hsp40) member C2 [Source:HGNC Symbol;Acc:HGNC:13192]
1482	ENSG00000065135	6072.07	0.16782	0.0633793	0.00370973	0.0445013	GNAI3	G protein subunit alpha i3 [Source:HGNC Symbol;Acc:HGNC:4387]
1483	ENSG00000198185	74.5349	0.755323	0.499547	0.00371446	0.0445273	ZNF334	zinc finger protein 334 [Source:HGNC Symbol;Acc:HGNC:15806]
1484	ENSG00000071462	2043.68	0.223194	0.0891218	0.00371894	0.0445503	BUD23	BUD23, rRNA methyltransferase and ribosome maturation factor [Source:HGNC Symbol;Acc:HGNC:16405]
1485	ENSG00000163346	1629.85	-0.235007	0.0959066	0.0037251	0.0445934	PBXIP1	PBX homeobox interacting protein 1 [Source:HGNC Symbol;Acc:HGNC:21199]
1486	ENSG00000120322	51.0332	-0.229264	0.647325	0.0037297	0.0446176	PCDHB8	protocadherin beta 8 [Source:HGNC Symbol;Acc:HGNC:8693]
1487	ENSG00000184209	1034.22	-0.204617	0.0812496	0.00374615	0.0447837	SNRNP35	small nuclear ribonucleoprotein U11/U12 subunit 35 [Source:HGNC Symbol;Acc:HGNC:30852]
1488	ENSG00000163637	872.129	0.507964	0.2833	0.00377268	0.0450363	PRICKLE2	prickle planar cell polarity protein 2 [Source:HGNC Symbol;Acc:HGNC:20340]
1489	ENSG00000065618	534.07	0.434362	0.225588	0.00377387	0.0450363	COL17A1	collagen type XVII alpha 1 chain [Source:HGNC Symbol;Acc:HGNC:2194]
1490	ENSG00000158966	248.871	-0.715145	0.475352	0.00377506	0.0450363	CACHD1	cache domain containing 1 [Source:HGNC Symbol;Acc:HGNC:29314]
1491	ENSG00000114450	3514.55	-0.24514	0.10188	0.00379794	0.0452781	GNB4	G protein subunit beta 4 [Source:HGNC Symbol;Acc:HGNC:20731]
1492	ENSG00000196151	312.98	0.378875	0.185515	0.00380347	0.045313	WDSUB1	WD repeat, sterile alpha motif and U-box domain containing 1 [Source:HGNC Symbol;Acc:HGNC:26697]
1493	ENSG00000224699	20.8406	1.04034	0.785308	0.00382847	0.0455528	LAMTOR5-AS1	LAMTOR5 antisense RNA 1 [Source:HGNC Symbol;Acc:HGNC:40823]
1494	ENSG00000122547	213.6	0.671188	0.435474	0.00382885	0.0455528	EEPD1	endonuclease/exonuclease/phosphatase family domain containing 1 [Source:HGNC Symbol;Acc:HGNC:22223]
1495	ENSG00000138382	1578.14	0.218112	0.087431	0.00383249	0.0455649	METTL5	methyltransferase like 5 [Source:HGNC Symbol;Acc:HGNC:25006]
1496	ENSG00000233184	93.3079	0.528274	0.301644	0.00385365	0.0457456	AC093157.1
1497	ENSG00000126790	689.579	0.391329	0.194923	0.0038548	0.0457456	L3HYPDH	trans-L-3-hydroxyproline dehydratase [Source:HGNC Symbol;Acc:HGNC:20488]
1498	ENSG00000212123	84.2508	0.494742	0.274609	0.00385558	0.0457456	PRR22	proline rich 22 [Source:HGNC Symbol;Acc:HGNC:28354]
1499	ENSG00000243635	15.2122	-1.01629	0.729411	0.00386821	0.0458641	AC091804.1
1500	ENSG00000205754	31.3672	-0.818495	0.581049	0.00391894	0.0464339	SLCO1B7	solute carrier organic anion transporter family member 1B7 (putative) [Source:HGNC Symbol;Acc:HGNC:32934]
1501	ENSG00000264668	14.5749	-0.049757	0.166405	0.00393034	0.0465372	AC138696.1
1502	ENSG00000273443	21.4699	0.83345	0.5798	0.00397289	0.0470089	AL645608.9
1503	ENSG00000137073	4153.18	0.174673	0.0669856	0.00398995	0.0471787	UBAP2	ubiquitin associated protein 2 [Source:HGNC Symbol;Acc:HGNC:14185]
1504	ENSG00000170439	12.4591	-0.141694	0.263364	0.0040059	0.047335	METTL7B	methyltransferase like 7B [Source:HGNC Symbol;Acc:HGNC:28276]
1505	ENSG00000107960	1395.76	-0.241251	0.100238	0.00401953	0.0474638	STN1	STN1, CST complex subunit [Source:HGNC Symbol;Acc:HGNC:26200]
1506	ENSG00000055609	3106.24	0.295607	0.132115	0.00406034	0.0479059	KMT2C	lysine methyltransferase 2C [Source:HGNC Symbol;Acc:HGNC:13726]
1507	ENSG00000136274	42.5901	1.43686	1.94991	0.00406248	0.0479059	NACAD	NAC alpha domain containing [Source:HGNC Symbol;Acc:HGNC:22196]
1508	ENSG00000230798	106.389	-0.452525	0.245159	0.00407222	0.0479385	FOXD3-AS1	FOXD3 antisense RNA 1 (head to head) [Source:HGNC Symbol;Acc:HGNC:40241]
1509	ENSG00000140876	13.1874	-0.132687	0.247489	0.0040735	0.0479385	NUDT7	nudix hydrolase 7 [Source:HGNC Symbol;Acc:HGNC:8054]
1510	ENSG00000109919	5216.64	0.189796	0.0729393	0.00407353	0.0479385	MTCH2	mitochondrial carrier 2 [Source:HGNC Symbol;Acc:HGNC:17587]
1511	ENSG00000224870	653.33	-0.260049	0.111271	0.00407717	0.0479488	AL391244.1
1512	ENSG00000265401	161.001	0.456497	0.247827	0.00409092	0.048078	AC093484.4
1513	ENSG00000161692	2069.23	0.203974	0.0811897	0.00411132	0.0482851	DBF4B	DBF4 zinc finger B [Source:HGNC Symbol;Acc:HGNC:17883]
1514	ENSG00000163297	10636.1	-0.328275	0.160196	0.00413228	0.0484984	ANTXR2	anthrax toxin receptor 2 [Source:HGNC Symbol;Acc:HGNC:21732]
1515	ENSG00000272419	242.421	0.352357	0.170338	0.00414164	0.0485755	AC241585.2
1516	ENSG00000133597	1205.94	0.489573	0.275267	0.0041476	0.0486126	ADCK2	aarF domain containing kinase 2 [Source:HGNC Symbol;Acc:HGNC:19039]
1517	ENSG00000242852	200.373	-0.409585	0.212666	0.00415639	0.0486827	ZNF709	zinc finger protein 709 [Source:HGNC Symbol;Acc:HGNC:20629]
1518	ENSG00000172379	1975.3	0.629434	0.424173	0.00416789	0.0487845	ARNT2	aryl hydrocarbon receptor nuclear translocator 2 [Source:HGNC Symbol;Acc:HGNC:16876]
1519	ENSG00000166710	16396	0.221571	0.0945772	0.00417316	0.0487986	B2M	beta-2-microglobulin [Source:HGNC Symbol;Acc:HGNC:914]
1520	ENSG00000214922	33.1491	0.689641	0.465042	0.00417471	0.0487986	HLA-F-AS1	HLA-F antisense RNA 1 [Source:HGNC Symbol;Acc:HGNC:26645]
1521	ENSG00000109576	348.16	-0.354687	0.17254	0.00417772	0.0488009	AADAT	aminoadipate aminotransferase [Source:HGNC Symbol;Acc:HGNC:17929]
1522	ENSG00000228474	3055.14	0.207701	0.083187	0.00419081	0.0489209	OST4	oligosaccharyltransferase complex subunit 4, non-catalytic [Source:HGNC Symbol;Acc:HGNC:32483]
1523	ENSG00000279296	21.508	1.12446	0.986399	0.00419921	0.048986	PRAL	p53 regulation associated lncRNA [Source:HGNC Symbol;Acc:HGNC:52646]
1525	ENSG00000127252	52.6613	-0.614146	0.394883	0.00420621	0.0490348	HRASLS	HRAS like suppressor [Source:HGNC Symbol;Acc:HGNC:14922]
1526	ENSG00000122863	3865.04	-0.301612	0.137113	0.00422611	0.0492337	CHST3	carbohydrate sulfotransferase 3 [Source:HGNC Symbol;Acc:HGNC:1971]
1527	ENSG00000165526	1445.84	0.205311	0.0837969	0.00423994	0.0493618	RPUSD4	RNA pseudouridylate synthase domain containing 4 [Source:HGNC Symbol;Acc:HGNC:25898]
1528	ENSG00000001629	4170.65	0.318597	0.144976	0.00424517	0.0493896	ANKIB1	ankyrin repeat and IBR domain containing 1 [Source:HGNC Symbol;Acc:HGNC:22215]
1529	ENSG00000161217	3695.49	-0.233956	0.0978508	0.00426377	0.049475	PCYT1A	phosphate cytidylyltransferase 1, choline, alpha [Source:HGNC Symbol;Acc:HGNC:8754]
1530	ENSG00000114209	1686.71	-0.2742	0.122069	0.004269	0.049475	PDCD10	programmed cell death 10 [Source:HGNC Symbol;Acc:HGNC:8761]
1531	ENSG00000005486	1586.23	0.359204	0.1763	0.0042695	0.049475	RHBDD2	rhomboid domain containing 2 [Source:HGNC Symbol;Acc:HGNC:23082]
1532	ENSG00000143033	1374.29	0.311634	0.143855	0.00426986	0.049475	MTF2	metal response element binding transcription factor 2 [Source:HGNC Symbol;Acc:HGNC:29535]
1533	ENSG00000134802	12020.6	0.310247	0.143017	0.00427015	0.049475	SLC43A3	solute carrier family 43 member 3 [Source:HGNC Symbol;Acc:HGNC:17466]
1534	ENSG00000162298	3589.46	0.207876	0.0806307	0.0042722	0.049475	SYVN1	synoviolin 1 [Source:HGNC Symbol;Acc:HGNC:20738]
1535	ENSG00000214517	5141.81	0.405163	0.208652	0.00427246	0.049475	PPME1	protein phosphatase methylesterase 1 [Source:HGNC Symbol;Acc:HGNC:30178]
1536	ENSG00000153208	1044.7	-0.51227	0.302664	0.00427752	0.0495007	MERTK	MER proto-oncogene, tyrosine kinase [Source:HGNC Symbol;Acc:HGNC:7027]
1537	ENSG00000196542	8.50791	-0.108592	0.213472	0.0042969	0.0496617	SPTSSB	serine palmitoyltransferase small subunit B [Source:HGNC Symbol;Acc:HGNC:24045]
1538	ENSG00000250722	20.779	-0.130793	0.243631	0.00429715	0.0496617	SELENOP	selenoprotein P [Source:HGNC Symbol;Acc:HGNC:10751]
1539	ENSG00000198356	4423.15	-0.228279	0.0945281	0.00430818	0.049756	ASNA1	arsA arsenite transporter, ATP-binding, homolog 1 (bacterial) [Source:HGNC Symbol;Acc:HGNC:752]
1540	ENSG00000145545	1584.96	0.293733	0.133724	0.00431882	0.0498458	SRD5A1	steroid 5 alpha-reductase 1 [Source:HGNC Symbol;Acc:HGNC:11284]
1541	ENSG00000115866	4471.91	0.27018	0.12012	0.00432336	0.0498651	DARS	aspartyl-tRNA synthetase [Source:HGNC Symbol;Acc:HGNC:2678]
1543	ENSG00000065548	2686.27	0.26366	0.11424	0.00433083	0.0499181	ZC3H15	zinc finger CCCH-type containing 15 [Source:HGNC Symbol;Acc:HGNC:29528]
1544	ENSG00000055732	143.961	0.64474	0.43189	0.0043447	0.0500447	MCOLN3	mucolipin 3 [Source:HGNC Symbol;Acc:HGNC:13358]
1545	ENSG00000272622	103.584	-0.538627	0.329027	0.00436814	0.0502352	AC010735.2
1546	ENSG00000067334	4684.47	0.255516	0.107151	0.00436905	0.0502352	DNTTIP2	deoxynucleotidyltransferase terminal interacting protein 2 [Source:HGNC Symbol;Acc:HGNC:24013]
1547	ENSG00000157510	1075.75	0.367033	0.182949	0.00436992	0.0502352	AFAP1L1	actin filament associated protein 1 like 1 [Source:HGNC Symbol;Acc:HGNC:26714]
1548	ENSG00000117528	3316.22	0.216479	0.0884474	0.00437635	0.0502759	ABCD3	ATP binding cassette subfamily D member 3 [Source:HGNC Symbol;Acc:HGNC:67]
1549	ENSG00000064995	1530.56	-0.19276	0.0761507	0.00439362	0.050441	TAF11	TATA-box binding protein associated factor 11 [Source:HGNC Symbol;Acc:HGNC:11544]
1550	ENSG00000162441	2215.24	-0.275759	0.123513	0.00439997	0.0504605	LZIC	leucine zipper and CTNNBIP1 domain containing [Source:HGNC Symbol;Acc:HGNC:17497]
1551	ENSG00000181690	262.774	-0.329508	0.156514	0.00440113	0.0504605	PLAG1	PLAG1 zinc finger [Source:HGNC Symbol;Acc:HGNC:9045]
1552	ENSG00000111445	2576.39	-0.179154	0.0699954	0.00440576	0.0504803	RFC5	replication factor C subunit 5 [Source:HGNC Symbol;Acc:HGNC:9973]
1554	ENSG00000233369	2300.73	0.269488	0.11749	0.00441202	0.0505187	GTF2IP4	general transcription factor IIi pseudogene 4 [Source:HGNC Symbol;Acc:HGNC:51716]
1555	ENSG00000264558	300.481	-0.36997	0.18583	0.00441819	0.0505481	AC015674.1
1556	ENSG00000169116	119.756	-0.440017	0.241126	0.00442042	0.0505481	PARM1	prostate androgen-regulated mucin-like protein 1 [Source:HGNC Symbol;Acc:HGNC:24536]
1557	ENSG00000135930	2628.09	0.285344	0.128134	0.0044292	0.0506153	EIF4E2	eukaryotic translation initiation factor 4E family member 2 [Source:HGNC Symbol;Acc:HGNC:3293]
1558	ENSG00000124171	649.042	0.469029	0.26601	0.00443779	0.0506403	PARD6B	par-6 family cell polarity regulator beta [Source:HGNC Symbol;Acc:HGNC:16245]
1559	ENSG00000188878	521.038	0.33245	0.159204	0.00443967	0.0506403	FBF1	Fas binding factor 1 [Source:HGNC Symbol;Acc:HGNC:24674]
1560	ENSG00000127526	6639.86	-0.246669	0.104547	0.00444014	0.0506403	SLC35E1	solute carrier family 35 member E1 [Source:HGNC Symbol;Acc:HGNC:20803]
1561	ENSG00000153714	166.953	-0.556224	0.349397	0.00444472	0.0506572	LURAP1L	leucine rich adaptor protein 1 like [Source:HGNC Symbol;Acc:HGNC:31452]
1562	ENSG00000011132	976.19	0.504749	0.298838	0.00444745	0.0506572	APBA3	amyloid beta precursor protein binding family A member 3 [Source:HGNC Symbol;Acc:HGNC:580]
1563	ENSG00000167491	10650.9	0.197107	0.0786392	0.00445348	0.0506711	GATAD2A	GATA zinc finger domain containing 2A [Source:HGNC Symbol;Acc:HGNC:29989]
1564	ENSG00000169398	8387.82	-0.193182	0.0759694	0.00445451	0.0506711	PTK2	protein tyrosine kinase 2 [Source:HGNC Symbol;Acc:HGNC:9611]
1565	ENSG00000162627	2226.77	0.273599	0.120651	0.00445831	0.0506812	SNX7	sorting nexin 7 [Source:HGNC Symbol;Acc:HGNC:14971]
1566	ENSG00000241322	22.6248	0.887487	0.730047	0.00446309	0.0507023	CDRT1	CMT1A duplicated region transcript 1 [Source:HGNC Symbol;Acc:HGNC:14379]
1567	ENSG00000178409	1240.15	-0.315202	0.149617	0.00448294	0.0508946	BEND3	BEN domain containing 3 [Source:HGNC Symbol;Acc:HGNC:23040]
1568	ENSG00000005001	138.819	1.02558	0.999998	0.00450907	0.0511578	PRSS22	protease, serine 22 [Source:HGNC Symbol;Acc:HGNC:14368]
1569	ENSG00000102452	165.174	-0.565488	0.360883	0.00451215	0.0511592	NALCN	sodium leak channel, non-selective [Source:HGNC Symbol;Acc:HGNC:19082]
1570	ENSG00000183291	4616.6	0.253952	0.105661	0.00453581	0.0513749	SELENOF	selenoprotein F [Source:HGNC Symbol;Acc:HGNC:17705]
1571	ENSG00000251562	7728.57	0.435865	0.239508	0.00453708	0.0513749	MALAT1	metastasis associated lung adenocarcinoma transcript 1 (non-protein coding) [Source:HGNC Symbol;Acc:HGNC:29665]
1572	ENSG00000151338	195.978	-0.406103	0.215228	0.00454737	0.0514338	MIPOL1	mirror-image polydactyly 1 [Source:HGNC Symbol;Acc:HGNC:21460]
1573	ENSG00000277631	121.171	-0.648188	0.449169	0.0045482	0.0514338	PGM5P3-AS1	PGM5P3 antisense RNA 1 [Source:HGNC Symbol;Acc:HGNC:51194]
1574	ENSG00000117266	20.9478	0.0613149	0.17244	0.00455765	0.0515071	CDK18	cyclin dependent kinase 18 [Source:HGNC Symbol;Acc:HGNC:8751]
1575	ENSG00000152926	92.8016	0.644787	0.448205	0.00456064	0.0515074	ZNF117	zinc finger protein 117 [Source:HGNC Symbol;Acc:HGNC:12897]
1576	ENSG00000152926	92.8016	0.644787	0.448205	0.00456064	0.0515074	ZNF117	zinc finger protein 117 [Source:HGNC Symbol;Acc:HGNC:12897]
1578	ENSG00000149798	2128.4	0.32079	0.152135	0.00457568	0.0516436	CDC42EP2	CDC42 effector protein 2 [Source:HGNC Symbol;Acc:HGNC:16263]
1579	ENSG00000198221	14.0477	0.0698688	0.177502	0.00458768	0.0517012	AFDN-AS1	AFDN antisense RNA 1 (head to head) [Source:HGNC Symbol;Acc:HGNC:21236]
1580	ENSG00000112941	3543.81	0.213654	0.0894343	0.00458837	0.0517012	PAPD7	poly(A) RNA polymerase D7, non-canonical [Source:HGNC Symbol;Acc:HGNC:16705]
1581	ENSG00000127329	120.743	1.15442	1.68532	0.00458971	0.0517012	PTPRB	protein tyrosine phosphatase, receptor type B [Source:HGNC Symbol;Acc:HGNC:9665]
1583	ENSG00000204767	1361.41	-0.460362	0.263341	0.0046035	0.051823	FAM196B	family with sequence similarity 196 member B [Source:HGNC Symbol;Acc:HGNC:37271]
1584	ENSG00000155622	11.03	-0.125922	0.23635	0.00466004	0.0524254	XAGE2	X antigen family member 2 [Source:HGNC Symbol;Acc:HGNC:4112]
1585	ENSG00000156050	381.985	-0.353841	0.17669	0.0046778	0.0525727	FAM161B	family with sequence similarity 161 member B [Source:HGNC Symbol;Acc:HGNC:19854]
1586	ENSG00000226824	33.1392	0.756086	0.577329	0.00467988	0.0525727	AC006001.2
1587	ENSG00000286912	10.98	1.21222	1.14013	0.00468221	0.0525727	NA	NA
1588	ENSG00000147813	836.042	-0.289709	0.132592	0.00468834	0.0526075	NAPRT	nicotinate phosphoribosyltransferase [Source:HGNC Symbol;Acc:HGNC:30450]
1589	ENSG00000174939	320.764	0.419602	0.228266	0.00469923	0.0526957	ASPHD1	aspartate beta-hydroxylase domain containing 1 [Source:HGNC Symbol;Acc:HGNC:27380]
1590	ENSG00000108771	219.744	0.400156	0.213105	0.00472889	0.0529941	DHX58	DExH-box helicase 58 [Source:HGNC Symbol;Acc:HGNC:29517]
1591	ENSG00000011332	491.208	-0.41722	0.225963	0.00473308	0.0529972	DPF1	double PHD fingers 1 [Source:HGNC Symbol;Acc:HGNC:20225]
1592	ENSG00000170100	430.563	-0.35391	0.177592	0.00473527	0.0529972	ZNF778	zinc finger protein 778 [Source:HGNC Symbol;Acc:HGNC:26479]
1593	ENSG00000119509	715.008	0.254193	0.110595	0.00475559	0.0531903	INVS	inversin [Source:HGNC Symbol;Acc:HGNC:17870]
1594	ENSG00000111859	1638.23	0.917644	0.878591	0.00476618	0.0532745	NEDD9	neural precursor cell expressed, developmentally down-regulated 9 [Source:HGNC Symbol;Acc:HGNC:7733]
1595	ENSG00000181029	2017.54	-0.198949	0.080665	0.00478612	0.053463	TRAPPC5	trafficking protein particle complex 5 [Source:HGNC Symbol;Acc:HGNC:23067]
1596	ENSG00000117505	4823.28	0.216542	0.089675	0.00479068	0.0534795	DR1	down-regulator of transcription 1 [Source:HGNC Symbol;Acc:HGNC:3017]
1597	ENSG00000166446	1202.41	-0.35386	0.178022	0.00479767	0.0535231	CDYL2	chromodomain Y like 2 [Source:HGNC Symbol;Acc:HGNC:23030]
1598	ENSG00000226332	62.6571	-0.518673	0.319323	0.00481278	0.0536572	AL354836.1
1599	ENSG00000070831	14392.9	-0.167623	0.0645787	0.00481885	0.0536904	CDC42	cell division cycle 42 [Source:HGNC Symbol;Acc:HGNC:1736]
1600	ENSG00000172845	4698.94	0.228334	0.0963996	0.00488227	0.0543622	SP3	Sp3 transcription factor [Source:HGNC Symbol;Acc:HGNC:11208]
1601	ENSG00000189410	820.317	0.366597	0.188323	0.00488749	0.0543855	SH2D5	SH2 domain containing 5 [Source:HGNC Symbol;Acc:HGNC:28819]
1602	ENSG00000154719	784.918	-0.256584	0.11295	0.00490202	0.0545122	MRPL39	mitochondrial ribosomal protein L39 [Source:HGNC Symbol;Acc:HGNC:14027]
1603	ENSG00000140943	5460.46	-0.205724	0.0842773	0.00490811	0.054545	MBTPS1	membrane bound transcription factor peptidase, site 1 [Source:HGNC Symbol;Acc:HGNC:15456]
1604	ENSG00000080819	3123.27	-0.339165	0.164637	0.00491544	0.0545916	CPOX	coproporphyrinogen oxidase [Source:HGNC Symbol;Acc:HGNC:2321]
1605	ENSG00000177692	37.8701	-0.580602	0.383787	0.00492778	0.0546814	DNAJC28	DnaJ heat shock protein family (Hsp40) member C28 [Source:HGNC Symbol;Acc:HGNC:1297]
1606	ENSG00000092964	9278.17	-0.358037	0.182215	0.00492982	0.0546814	DPYSL2	dihydropyrimidinase like 2 [Source:HGNC Symbol;Acc:HGNC:3014]
1607	ENSG00000082068	896.294	0.362518	0.185429	0.00493645	0.0547199	WDR70	WD repeat domain 70 [Source:HGNC Symbol;Acc:HGNC:25495]
1608	ENSG00000263020	307.891	-0.329321	0.161264	0.00494589	0.0547897	AL662899.3
1609	ENSG00000248771	21.9821	-0.859558	0.719638	0.00495081	0.0548092	SMIM31	small integral membrane protein 31 [Source:HGNC Symbol;Acc:HGNC:49638]
1610	ENSG00000157404	7.9826	-0.0923399	0.195701	0.00496481	0.0548627	KIT	KIT proto-oncogene receptor tyrosine kinase [Source:HGNC Symbol;Acc:HGNC:6342]
1611	ENSG00000176542	956.099	-0.238294	0.103247	0.00496482	0.0548627	USF3	upstream transcription factor family member 3 [Source:HGNC Symbol;Acc:HGNC:30494]
1612	ENSG00000149289	1858.47	0.4674	0.275957	0.00496512	0.0548627	ZC3H12C	zinc finger CCCH-type containing 12C [Source:HGNC Symbol;Acc:HGNC:29362]
1613	ENSG00000089127	86.3815	-0.825258	0.787486	0.00497733	0.0549627	OAS1	2'-5'-oligoadenylate synthetase 1 [Source:HGNC Symbol;Acc:HGNC:8086]
1614	ENSG00000135441	582.196	0.230626	0.0980469	0.0049879	0.0550443	BLOC1S1	biogenesis of lysosomal organelles complex 1 subunit 1 [Source:HGNC Symbol;Acc:HGNC:4200]
1615	ENSG00000172732	2114.95	0.27316	0.1233	0.00499637	0.0551029	MUS81	MUS81 structure-specific endonuclease subunit [Source:HGNC Symbol;Acc:HGNC:29814]
1616	ENSG00000247199	16.794	-0.143365	0.264964	0.00502178	0.0553479	AC091948.1
1617	ENSG00000143878	1215.52	0.379954	0.200449	0.00503065	0.0554105	RHOB	ras homolog family member B [Source:HGNC Symbol;Acc:HGNC:668]
1618	ENSG00000136518	4087.67	-0.233398	0.099601	0.00504741	0.0555599	ACTL6A	actin like 6A [Source:HGNC Symbol;Acc:HGNC:24124]
1619	ENSG00000034053	884.195	0.374845	0.196562	0.00505682	0.0556282	APBA2	amyloid beta precursor protein binding family A member 2 [Source:HGNC Symbol;Acc:HGNC:579]
1620	ENSG00000156261	10666.5	-0.206597	0.0855803	0.00506769	0.0556958	CCT8	chaperonin containing TCP1 subunit 8 [Source:HGNC Symbol;Acc:HGNC:1623]
1621	ENSG00000188613	748.108	-0.607398	0.436796	0.00507033	0.0556958	NANOS1	nanos C2HC-type zinc finger 1 [Source:HGNC Symbol;Acc:HGNC:23044]
1622	ENSG00000220785	68.7317	-0.498076	0.306952	0.00507258	0.0556958	MTMR9LP	myotubularin related protein 9-like, pseudogene [Source:HGNC Symbol;Acc:HGNC:27920]
1623	ENSG00000060558	2397.6	0.468698	0.276658	0.00510028	0.0559646	GNA15	G protein subunit alpha 15 [Source:HGNC Symbol;Acc:HGNC:4383]
1624	ENSG00000081019	1149.68	0.240069	0.103766	0.00511339	0.0560729	RSBN1	round spermatid basic protein 1 [Source:HGNC Symbol;Acc:HGNC:25642]
1625	ENSG00000119326	11635.4	0.173763	0.0699286	0.00511717	0.056079	CTNNAL1	catenin alpha like 1 [Source:HGNC Symbol;Acc:HGNC:2512]
1626	ENSG00000213888	67.3409	-0.637994	0.472358	0.00513151	0.0562007	LINC01521	long intergenic non-protein coding RNA 1521 [Source:HGNC Symbol;Acc:HGNC:26029]
1627	ENSG00000119013	1166.34	0.265412	0.119181	0.0051357	0.0562033	NDUFB3	NADH:ubiquinone oxidoreductase subunit B3 [Source:HGNC Symbol;Acc:HGNC:7698]
1628	ENSG00000163510	1169.29	0.253468	0.111861	0.00513822	0.0562033	CWC22	CWC22 spliceosome associated protein homolog [Source:HGNC Symbol;Acc:HGNC:29322]
1629	ENSG00000136141	1203.56	0.214161	0.090378	0.00514519	0.0562181	LRCH1	leucine rich repeats and calponin homology domain containing 1 [Source:HGNC Symbol;Acc:HGNC:20309]
1630	ENSG00000105974	25017.9	0.26971	0.121806	0.00514753	0.0562181	CAV1	caveolin 1 [Source:HGNC Symbol;Acc:HGNC:1527]
1631	ENSG00000177822	61.6362	-0.804723	0.766304	0.00514928	0.0562181	AC098864.1
1632	ENSG00000138669	34.2058	-0.644875	0.482844	0.0051712	0.0564219	PRKG2	protein kinase, cGMP-dependent, type II [Source:HGNC Symbol;Acc:HGNC:9416]
1633	ENSG00000089902	4281.95	-0.289461	0.132424	0.00519603	0.0566573	RCOR1	REST corepressor 1 [Source:HGNC Symbol;Acc:HGNC:17441]
1634	ENSG00000112218	118.533	-0.532511	0.349099	0.00520989	0.0567727	GPR63	G protein-coupled receptor 63 [Source:HGNC Symbol;Acc:HGNC:13302]
1635	ENSG00000076043	4736.51	0.211595	0.0876822	0.00521949	0.0568088	REXO2	RNA exonuclease 2 [Source:HGNC Symbol;Acc:HGNC:17851]
1636	ENSG00000165115	655.294	-0.281878	0.130879	0.0052222	0.0568088	KIF27	kinesin family member 27 [Source:HGNC Symbol;Acc:HGNC:18632]
1637	ENSG00000171160	441.733	-0.251453	0.111152	0.00522301	0.0568088	MORN4	MORN repeat containing 4 [Source:HGNC Symbol;Acc:HGNC:24001]
1638	ENSG00000196411	4036.47	0.257661	0.115585	0.00524492	0.0570114	EPHB4	EPH receptor B4 [Source:HGNC Symbol;Acc:HGNC:3395]
1639	ENSG00000163900	1071.32	-0.294307	0.138804	0.00526224	0.0571639	TMEM41A	transmembrane protein 41A [Source:HGNC Symbol;Acc:HGNC:30544]
1640	ENSG00000117500	4765.3	0.253268	0.112742	0.00527475	0.057264	TMED5	transmembrane p24 trafficking protein 5 [Source:HGNC Symbol;Acc:HGNC:24251]
1641	ENSG00000185304	8.91342	0.0322791	0.159713	0.00527859	0.0572699	RGPD2	RANBP2-like and GRIP domain containing 2 [Source:HGNC Symbol;Acc:HGNC:32415]
1642	ENSG00000265190	646.435	0.0878302	0.191804	0.00530364	0.0575058	ANXA8	annexin A8 [Source:HGNC Symbol;Acc:HGNC:546]
1643	ENSG00000265190	646.435	0.0878302	0.191804	0.00530364	0.0575058	ANXA8	annexin A8 [Source:HGNC Symbol;Acc:HGNC:546]
1644	ENSG00000141971	2330.77	-0.237562	0.102535	0.00530868	0.0575226	MVB12A	multivesicular body subunit 12A [Source:HGNC Symbol;Acc:HGNC:25153]
1645	ENSG00000044090	4216.45	-0.247383	0.109232	0.00531182	0.0575226	CUL7	cullin 7 [Source:HGNC Symbol;Acc:HGNC:21024]
1646	ENSG00000185989	3651.54	0.189756	0.0771244	0.00531675	0.0575401	RASA3	RAS p21 protein activator 3 [Source:HGNC Symbol;Acc:HGNC:20331]
1647	ENSG00000107731	12.9763	1.11291	1.33216	0.00533478	0.0576733	UNC5B	unc-5 netrin receptor B [Source:HGNC Symbol;Acc:HGNC:12568]
1648	ENSG00000124588	3160.76	0.282811	0.13143	0.00533569	0.0576733	NQO2	N-ribosyldihydronicotinamide:quinone reductase 2 [Source:HGNC Symbol;Acc:HGNC:7856]
1649	ENSG00000213619	1950.58	0.183614	0.0740737	0.00534114	0.0576864	NDUFS3	NADH:ubiquinone oxidoreductase core subunit S3 [Source:HGNC Symbol;Acc:HGNC:7710]
1650	ENSG00000223784	415.499	-0.49001	0.308901	0.00534605	0.0576864	LINP1	lncRNA in non-homologous end joining pathway 1 [Source:HGNC Symbol;Acc:HGNC:53170]
1651	ENSG00000271303	3032.93	0.193465	0.0790706	0.00534687	0.0576864	SRXN1	sulfiredoxin 1 [Source:HGNC Symbol;Acc:HGNC:16132]
1652	ENSG00000150556	16.0719	-0.144148	0.266024	0.005358	0.0577706	LYPD6B	LY6/PLAUR domain containing 6B [Source:HGNC Symbol;Acc:HGNC:27018]
1653	ENSG00000177879	2863.12	0.217716	0.0924686	0.00536938	0.0578574	AP3S1	adaptor related protein complex 3 sigma 1 subunit [Source:HGNC Symbol;Acc:HGNC:2013]
1654	ENSG00000047579	1453.87	-0.193519	0.0793004	0.00537479	0.0578784	DTNBP1	dystrobrevin binding protein 1 [Source:HGNC Symbol;Acc:HGNC:17328]
1655	ENSG00000188766	849.878	-0.345434	0.17782	0.00537799	0.0578784	SPRED3	sprouty related EVH1 domain containing 3 [Source:HGNC Symbol;Acc:HGNC:31041]
1656	ENSG00000114416	6912.01	-0.224564	0.0972718	0.00539405	0.0580152	FXR1	FMR1 autosomal homolog 1 [Source:HGNC Symbol;Acc:HGNC:4023]
1657	ENSG00000048028	2062.55	0.256628	0.115073	0.0054181	0.0582379	USP28	ubiquitin specific peptidase 28 [Source:HGNC Symbol;Acc:HGNC:12625]
1658	ENSG00000196814	645.069	0.402624	0.224469	0.00543696	0.058353	MVB12B	multivesicular body subunit 12B [Source:HGNC Symbol;Acc:HGNC:23368]
1659	ENSG00000062650	4553.25	0.148635	0.0575566	0.00543855	0.058353	WAPL	WAPL cohesin release factor [Source:HGNC Symbol;Acc:HGNC:23293]
1660	ENSG00000137285	181.999	0.399062	0.221308	0.00544089	0.058353	TUBB2B	tubulin beta 2B class IIb [Source:HGNC Symbol;Acc:HGNC:30829]
1661	ENSG00000072864	2186.33	-0.21981	0.0934772	0.00544225	0.058353	NDE1	nudE neurodevelopment protein 1 [Source:HGNC Symbol;Acc:HGNC:17619]
1662	ENSG00000102098	837.315	-0.313811	0.15496	0.00548302	0.0587539	SCML2	sex comb on midleg like 2 (Drosophila) [Source:HGNC Symbol;Acc:HGNC:10581]
1663	ENSG00000234498	129.061	-0.530982	0.359931	0.00552828	0.0592024	RPL13AP20	ribosomal protein L13a pseudogene 20 [Source:HGNC Symbol;Acc:HGNC:35709]
1664	ENSG00000166340	2843.43	0.249586	0.111071	0.00554272	0.0593204	TPP1	tripeptidyl peptidase 1 [Source:HGNC Symbol;Acc:HGNC:2073]
1665	ENSG00000122515	4901.9	0.217591	0.0932419	0.00556234	0.0594786	ZMIZ2	zinc finger MIZ-type containing 2 [Source:HGNC Symbol;Acc:HGNC:22229]
1666	ENSG00000111786	9055.58	-0.150616	0.0593235	0.00557124	0.0594786	SRSF9	serine and arginine rich splicing factor 9 [Source:HGNC Symbol;Acc:HGNC:10791]
1667	ENSG00000282936	172.123	0.355388	0.185783	0.00557304	0.0594786	AC004706.4
1668	ENSG00000169504	14586.8	-0.207155	0.0873443	0.00557488	0.0594786	CLIC4	chloride intracellular channel 4 [Source:HGNC Symbol;Acc:HGNC:13518]
1670	ENSG00000198324	1218.16	-0.461704	0.275559	0.00557696	0.0594786	FAM109A	family with sequence similarity 109 member A [Source:HGNC Symbol;Acc:HGNC:26509]
1671	ENSG00000163935	926.953	0.434004	0.254972	0.00557805	0.0594786	SFMBT1	Scm-like with four mbt domains 1 [Source:HGNC Symbol;Acc:HGNC:20255]
1672	ENSG00000125968	1995.75	-0.624419	0.487537	0.00558503	0.0595165	ID1	inhibitor of DNA binding 1, HLH protein [Source:HGNC Symbol;Acc:HGNC:5360]
1673	ENSG00000281706	37.165	-0.607214	0.460409	0.00558897	0.059522	LINC01012	long intergenic non-protein coding RNA 1012 [Source:NCBI gene;Acc:100507173]
1674	ENSG00000262304	11.8164	0.0350545	0.160566	0.00559801	0.0595735	AC027796.3
1675	ENSG00000103512	7052.42	-0.208404	0.0879527	0.00560067	0.0595735	NOMO1	NODAL modulator 1 [Source:HGNC Symbol;Acc:HGNC:30060]
1677	ENSG00000135749	738.612	-0.341346	0.176705	0.00561216	0.0596592	PCNX2	pecanex homolog 2 [Source:HGNC Symbol;Acc:HGNC:8736]
1678	ENSG00000164114	526.436	-0.360396	0.190921	0.00565686	0.0600791	MAP9	microtubule associated protein 9 [Source:HGNC Symbol;Acc:HGNC:26118]
1679	ENSG00000128524	2682.42	0.293039	0.141787	0.00565858	0.0600791	ATP6V1F	ATPase H+ transporting V1 subunit F [Source:HGNC Symbol;Acc:HGNC:16832]
1680	ENSG00000105248	834.206	0.299579	0.144663	0.00567237	0.0601888	CCDC94	coiled-coil domain containing 94 [Source:HGNC Symbol;Acc:HGNC:25518]
1681	ENSG00000260128	33.7213	-0.753424	0.713339	0.00568199	0.0602288	ULK4P2	ULK4 pseudogene 2 [Source:HGNC Symbol;Acc:HGNC:15776]
1682	ENSG00000214046	3265.07	-0.249008	0.111629	0.00568307	0.0602288	SMIM7	small integral membrane protein 7 [Source:HGNC Symbol;Acc:HGNC:28419]
1683	ENSG00000197905	1200.14	-0.329639	0.166475	0.00568986	0.0602639	TEAD4	TEA domain transcription factor 4 [Source:HGNC Symbol;Acc:HGNC:11717]
1684	ENSG00000249307	32.0438	-0.108444	0.212849	0.00569549	0.0602732	LINC01088	long intergenic non-protein coding RNA 1088 [Source:HGNC Symbol;Acc:HGNC:49148]
1685	ENSG00000171617	9673.51	0.210309	0.0888714	0.00569767	0.0602732	ENC1	ectodermal-neural cortex 1 [Source:HGNC Symbol;Acc:HGNC:3345]
1686	ENSG00000280441	66.383	-0.127434	0.238036	0.00570537	0.0603179	FP236383.1
1687	ENSG00000119866	46.353	-0.166067	0.311375	0.00572354	0.0604457	BCL11A	B-cell CLL/lymphoma 11A [Source:HGNC Symbol;Acc:HGNC:13221]
1688	ENSG00000135597	2023.15	0.190735	0.0783574	0.00572442	0.0604457	REPS1	RALBP1 associated Eps domain containing 1 [Source:HGNC Symbol;Acc:HGNC:15578]
1689	ENSG00000176915	3993.33	0.174335	0.0694952	0.00572856	0.0604526	ANKLE2	ankyrin repeat and LEM domain containing 2 [Source:HGNC Symbol;Acc:HGNC:29101]
1690	ENSG00000141456	2180.98	0.204001	0.0853295	0.00573981	0.0605346	PELP1	proline, glutamate and leucine rich protein 1 [Source:HGNC Symbol;Acc:HGNC:30134]
1691	ENSG00000160932	3163.37	0.494456	0.319783	0.00576693	0.0607629	LY6E	lymphocyte antigen 6 family member E [Source:HGNC Symbol;Acc:HGNC:6727]
1692	ENSG00000140367	1321.99	0.19805	0.0823946	0.00576845	0.0607629	UBE2Q2	ubiquitin conjugating enzyme E2 Q2 [Source:HGNC Symbol;Acc:HGNC:19248]
1693	ENSG00000095951	1532.63	0.278063	0.130685	0.00578501	0.0609003	HIVEP1	human immunodeficiency virus type I enhancer binding protein 1 [Source:HGNC Symbol;Acc:HGNC:4920]
1694	ENSG00000135776	1449.25	0.225535	0.0976521	0.00578946	0.0609103	ABCB10	ATP binding cassette subfamily B member 10 [Source:HGNC Symbol;Acc:HGNC:41]
1695	ENSG00000111700	768.255	-0.551887	0.402872	0.00580856	0.0610743	SLCO1B3	solute carrier organic anion transporter family member 1B3 [Source:HGNC Symbol;Acc:HGNC:10961]
1696	ENSG00000184787	4105.38	-0.258203	0.117127	0.00582117	0.0611699	UBE2G2	ubiquitin conjugating enzyme E2 G2 [Source:HGNC Symbol;Acc:HGNC:12483]
1697	ENSG00000203688	8.68925	0.055599	0.169068	0.0058284	0.0612088	LINC02487	long intergenic non-protein coding RNA 2487 [Source:HGNC Symbol;Acc:HGNC:53466]
1698	ENSG00000124225	3270.2	0.383194	0.212413	0.0058491	0.0613824	PMEPA1	prostate transmembrane protein, androgen induced 1 [Source:HGNC Symbol;Acc:HGNC:14107]
1699	ENSG00000198746	554.531	-0.264835	0.121596	0.00585366	0.0613824	GPATCH3	G-patch domain containing 3 [Source:HGNC Symbol;Acc:HGNC:25720]
1700	ENSG00000150593	1982.72	-0.293117	0.143215	0.00585554	0.0613824	PDCD4	programmed cell death 4 [Source:HGNC Symbol;Acc:HGNC:8763]
1701	ENSG00000157423	86.7934	0.537738	0.382461	0.00586394	0.0614244	HYDIN	HYDIN, axonemal central pair apparatus protein [Source:HGNC Symbol;Acc:HGNC:19368]
1702	ENSG00000073169	1116.81	0.236161	0.104149	0.00586661	0.0614244	SELENOO	selenoprotein O [Source:HGNC Symbol;Acc:HGNC:30395]
1703	ENSG00000145743	972.293	-0.280122	0.132532	0.00588476	0.0615773	FBXL17	F-box and leucine rich repeat protein 17 [Source:HGNC Symbol;Acc:HGNC:13615]
1705	ENSG00000141447	756.469	0.328786	0.167735	0.00590364	0.0617377	OSBPL1A	oxysterol binding protein like 1A [Source:HGNC Symbol;Acc:HGNC:16398]
1706	ENSG00000115540	1864.71	0.19148	0.0776658	0.00594624	0.0621457	MOB4	MOB family member 4, phocein [Source:HGNC Symbol;Acc:HGNC:17261]
1707	ENSG00000112110	1874.88	0.202985	0.0857117	0.00595239	0.0621726	MRPL18	mitochondrial ribosomal protein L18 [Source:HGNC Symbol;Acc:HGNC:14477]
1708	ENSG00000084636	128.675	0.512078	0.351259	0.00596872	0.0623057	COL16A1	collagen type XVI alpha 1 chain [Source:HGNC Symbol;Acc:HGNC:2193]
1709	ENSG00000140263	2100.44	-0.22881	0.100325	0.00598098	0.0623962	SORD	sorbitol dehydrogenase [Source:HGNC Symbol;Acc:HGNC:11184]
1710	ENSG00000109472	566.257	-0.547655	0.404909	0.00599674	0.0625017	CPE	carboxypeptidase E [Source:HGNC Symbol;Acc:HGNC:2303]
1711	ENSG00000084072	1610	-0.228829	0.100269	0.00599829	0.0625017	PPIE	peptidylprolyl isomerase E [Source:HGNC Symbol;Acc:HGNC:9258]
1712	ENSG00000242265	5493.2	-0.379476	0.210825	0.0060062	0.0625466	PEG10	paternally expressed 10 [Source:HGNC Symbol;Acc:HGNC:14005]
1713	ENSG00000101665	523.555	0.396006	0.226202	0.00603134	0.0627578	SMAD7	SMAD family member 7 [Source:HGNC Symbol;Acc:HGNC:6773]
1714	ENSG00000198886	320082	0.18861	0.0780162	0.00603371	0.0627578	MT-ND4	mitochondrially encoded NADH:ubiquinone oxidoreductase core subunit 4 [Source:HGNC Symbol;Acc:HGNC:7459]
1715	ENSG00000185730	697.871	-0.316395	0.159988	0.00604337	0.0628207	ZNF696	zinc finger protein 696 [Source:HGNC Symbol;Acc:HGNC:25872]
1716	ENSG00000184012	14.7769	0.0574396	0.170114	0.00605101	0.0628348	TMPRSS2	transmembrane protease, serine 2 [Source:HGNC Symbol;Acc:HGNC:11876]
1717	ENSG00000138640	960.172	-0.385202	0.217652	0.00605859	0.0628348	FAM13A	family with sequence similarity 13 member A [Source:HGNC Symbol;Acc:HGNC:19367]
1718	ENSG00000240758	11.8619	0.965297	1.66078	0.00606079	0.0628348	AC010655.2
1719	ENSG00000142444	1052.27	-0.236087	0.105641	0.00606162	0.0628348	TIMM29	translocase of inner mitochondrial membrane 29 [Source:HGNC Symbol;Acc:HGNC:25152]
1720	ENSG00000160191	41.497	0.128331	0.238555	0.00606282	0.0628348	PDE9A	phosphodiesterase 9A [Source:HGNC Symbol;Acc:HGNC:8795]
1721	ENSG00000115183	2033.57	0.418101	0.247117	0.00606991	0.0628592	TANC1	tetratricopeptide repeat, ankyrin repeat and coiled-coil containing 1 [Source:HGNC Symbol;Acc:HGNC:29364]
1722	ENSG00000184206	35.4499	0.579234	0.441171	0.00607241	0.0628592	GOLGA6L4	golgin A6 family-like 4 [Source:HGNC Symbol;Acc:HGNC:27256]
1723	ENSG00000139508	307.389	0.396173	0.226726	0.00608152	0.062916	SLC46A3	solute carrier family 46 member 3 [Source:HGNC Symbol;Acc:HGNC:27501]
1724	ENSG00000134909	2587.07	0.358562	0.194902	0.00609181	0.062985	ARHGAP32	Rho GTPase activating protein 32 [Source:HGNC Symbol;Acc:HGNC:17399]
1725	ENSG00000184708	855.485	0.370124	0.203601	0.00609788	0.0630102	EIF4ENIF1	eukaryotic translation initiation factor 4E nuclear import factor 1 [Source:HGNC Symbol;Acc:HGNC:16687]
1726	ENSG00000172059	987.231	0.261087	0.120611	0.00611694	0.0631696	KLF11	Kruppel like factor 11 [Source:HGNC Symbol;Acc:HGNC:11811]
1727	ENSG00000160991	2089.87	0.31942	0.162121	0.00612897	0.0632562	ORAI2	ORAI calcium release-activated calcium modulator 2 [Source:HGNC Symbol;Acc:HGNC:21667]
1728	ENSG00000135469	484.655	-0.287992	0.139128	0.00613317	0.063262	COQ10A	coenzyme Q10A [Source:HGNC Symbol;Acc:HGNC:26515]
1729	ENSG00000164715	2190.91	0.178273	0.0748874	0.00616414	0.0635328	LMTK2	lemur tyrosine kinase 2 [Source:HGNC Symbol;Acc:HGNC:17880]
1730	ENSG00000178996	1282.32	0.242656	0.109158	0.00616674	0.0635328	SNX18	sorting nexin 18 [Source:HGNC Symbol;Acc:HGNC:19245]
1731	ENSG00000112367	691.184	-0.419838	0.253425	0.00617124	0.0635415	FIG4	FIG4 phosphoinositide 5-phosphatase [Source:HGNC Symbol;Acc:HGNC:16873]
1732	ENSG00000135362	527.792	0.35094	0.187776	0.00617821	0.0635755	PRR5L	proline rich 5 like [Source:HGNC Symbol;Acc:HGNC:25878]
1733	ENSG00000137955	2743.05	0.262642	0.122201	0.00620302	0.0637477	RABGGTB	Rab geranylgeranyltransferase beta subunit [Source:HGNC Symbol;Acc:HGNC:9796]
1734	ENSG00000128656	629.522	0.296048	0.145682	0.00620349	0.0637477	CHN1	chimerin 1 [Source:HGNC Symbol;Acc:HGNC:1943]
1735	ENSG00000261342	51.4161	0.570597	0.438998	0.00620595	0.0637477	AC006538.1
1736	ENSG00000197415	247.85	-0.367679	0.203753	0.00623977	0.064051	VEPH1	ventricular zone expressed PH domain containing 1 [Source:HGNC Symbol;Acc:HGNC:25735]
1737	ENSG00000168038	155.807	0.445375	0.280969	0.00624286	0.064051	ULK4	unc-51 like kinase 4 [Source:HGNC Symbol;Acc:HGNC:15784]
1738	ENSG00000103044	125.812	-0.445841	0.281055	0.00625462	0.0641339	HAS3	hyaluronan synthase 3 [Source:HGNC Symbol;Acc:HGNC:4820]
1739	ENSG00000111348	4453.48	-0.2753	0.130958	0.00625862	0.0641367	ARHGDIB	Rho GDP dissociation inhibitor beta [Source:HGNC Symbol;Acc:HGNC:679]
1740	ENSG00000163961	2238.73	-0.258581	0.119773	0.00626573	0.0641367	RNF168	ring finger protein 168 [Source:HGNC Symbol;Acc:HGNC:26661]
1741	ENSG00000113108	390.033	-0.325372	0.168258	0.00626597	0.0641367	APBB3	amyloid beta precursor protein binding family B member 3 [Source:HGNC Symbol;Acc:HGNC:20708]
1742	ENSG00000255036	183.745	-0.406702	0.24133	0.00627247	0.0641439	AL512590.3
1743	ENSG00000118496	857.344	0.305173	0.152058	0.00627406	0.0641439	FBXO30	F-box protein 30 [Source:HGNC Symbol;Acc:HGNC:15600]
1744	ENSG00000158717	992.228	-0.198622	0.0840239	0.00628417	0.0642094	RNF166	ring finger protein 166 [Source:HGNC Symbol;Acc:HGNC:28856]
1745	ENSG00000130311	6859.42	-0.307959	0.156109	0.00630924	0.0644277	DDA1	DET1 and DDB1 associated 1 [Source:HGNC Symbol;Acc:HGNC:28360]
1746	ENSG00000145911	13.6489	0.076332	0.182161	0.00632184	0.0645184	N4BP3	NEDD4 binding protein 3 [Source:HGNC Symbol;Acc:HGNC:29852]
1747	ENSG00000178074	1026.53	0.266321	0.124969	0.00632919	0.0645555	C2orf69	chromosome 2 open reading frame 69 [Source:HGNC Symbol;Acc:HGNC:26799]
1748	ENSG00000163110	9341.36	-0.275007	0.131113	0.00634294	0.0646233	PDLIM5	PDZ and LIM domain 5 [Source:HGNC Symbol;Acc:HGNC:17468]
1749	ENSG00000014216	9983.15	0.227892	0.102503	0.00634327	0.0646233	CAPN1	calpain 1 [Source:HGNC Symbol;Acc:HGNC:1476]
1750	ENSG00000197182	68.0702	-0.459103	0.298805	0.00639521	0.0651141	MIRLET7BHG	MIRLET7B host gene [Source:HGNC Symbol;Acc:HGNC:37189]
1751	ENSG00000196453	1506.26	0.224154	0.0989737	0.00642323	0.0653278	ZNF777	zinc finger protein 777 [Source:HGNC Symbol;Acc:HGNC:22213]
1752	ENSG00000178498	369.375	0.389892	0.225734	0.00642371	0.0653278	DTX3	deltex E3 ubiquitin ligase 3 [Source:HGNC Symbol;Acc:HGNC:24457]
1753	ENSG00000168014	2059.08	0.299795	0.147838	0.0064331	0.065385	C2CD3	C2 calcium dependent domain containing 3 [Source:HGNC Symbol;Acc:HGNC:24564]
1754	ENSG00000137878	75.5	-0.119078	0.225743	0.00645046	0.0655231	GCOM1	GRINL1A complex locus 1 [Source:HGNC Symbol;Acc:HGNC:26424]
1755	ENSG00000169976	2441.22	0.211646	0.0915808	0.0064616	0.0655856	SF3B5	splicing factor 3b subunit 5 [Source:HGNC Symbol;Acc:HGNC:21083]
1756	ENSG00000106397	5305.96	0.329912	0.172209	0.00646416	0.0655856	PLOD3	procollagen-lysine,2-oxoglutarate 5-dioxygenase 3 [Source:HGNC Symbol;Acc:HGNC:9083]
1757	ENSG00000186205	206.127	-0.413612	0.251436	0.00648513	0.0657599	2021-03-01	mitochondrial amidoxime reducing component 1 [Source:HGNC Symbol;Acc:HGNC:26189]
1758	ENSG00000177694	40.5904	-0.2092	0.450808	0.00651028	0.0659764	NAALADL2	N-acetylated alpha-linked acidic dipeptidase like 2 [Source:HGNC Symbol;Acc:HGNC:23219]
1759	ENSG00000204540	270.252	0.380055	0.217942	0.00656452	0.0664873	PSORS1C1	psoriasis susceptibility 1 candidate 1 [Source:HGNC Symbol;Acc:HGNC:17202]
1760	ENSG00000023902	1056.11	0.271086	0.128916	0.00657634	0.0665682	PLEKHO1	pleckstrin homology domain containing O1 [Source:HGNC Symbol;Acc:HGNC:24310]
1761	ENSG00000171345	15497	-0.337747	0.181364	0.00658161	0.0665828	KRT19	keratin 19 [Source:HGNC Symbol;Acc:HGNC:6436]
1762	ENSG00000231999	53.0591	-0.485255	0.334843	0.00658593	0.0665877	FLJ27354	uncharacterized LOC400761 [Source:NCBI gene;Acc:400761]
1763	ENSG00000266338	4710.5	-0.19026	0.0801114	0.0065901	0.066591	NBPF15	NBPF member 15 [Source:HGNC Symbol;Acc:HGNC:28791]
1764	ENSG00000212724	503.541	-0.449865	0.296366	0.00659846	0.0666368	KRTAP2-3	keratin associated protein 2-3 [Source:HGNC Symbol;Acc:HGNC:18906]
1765	ENSG00000157259	1241.17	0.200838	0.0858517	0.00663194	0.066936	GATAD1	GATA zinc finger domain containing 1 [Source:HGNC Symbol;Acc:HGNC:29941]
1766	ENSG00000128294	1741.99	0.334703	0.178143	0.00663624	0.0669405	TPST2	tyrosylprotein sulfotransferase 2 [Source:HGNC Symbol;Acc:HGNC:12021]
1767	ENSG00000175334	9668.73	0.14953	0.0572507	0.00665264	0.0670303	BANF1	barrier to autointegration factor 1 [Source:HGNC Symbol;Acc:HGNC:17397]
1768	ENSG00000153989	2616.46	0.169078	0.0692473	0.00665286	0.0670303	NUS1	NUS1 dehydrodolichyl diphosphate synthase subunit [Source:HGNC Symbol;Acc:HGNC:21042]
1769	ENSG00000141873	1437.63	0.32447	0.16959	0.00666924	0.0671563	SLC39A3	solute carrier family 39 member 3 [Source:HGNC Symbol;Acc:HGNC:17128]
1770	ENSG00000183091	36.2501	0.156555	0.288319	0.00669867	0.0673122	NEB	nebulin [Source:HGNC Symbol;Acc:HGNC:7720]
1771	ENSG00000129219	898.602	0.384039	0.223983	0.00669942	0.0673122	PLD2	phospholipase D2 [Source:HGNC Symbol;Acc:HGNC:9068]
1772	ENSG00000144134	95.6818	0.418518	0.25823	0.00669958	0.0673122	RABL2A	RAB, member of RAS oncogene family like 2A [Source:HGNC Symbol;Acc:HGNC:9799]
1773	ENSG00000268658	18.7408	0.740209	1.12126	0.00670022	0.0673122	LINC00664	long intergenic non-protein coding RNA 664 [Source:HGNC Symbol;Acc:HGNC:44319]
1774	ENSG00000124228	5417.78	0.14123	0.0560139	0.00673537	0.0676263	DDX27	DEAD-box helicase 27 [Source:HGNC Symbol;Acc:HGNC:15837]
1775	ENSG00000130477	30.4585	0.0542512	0.168327	0.00674408	0.0676745	UNC13A	unc-13 homolog A [Source:HGNC Symbol;Acc:HGNC:23150]
1776	ENSG00000160310	3158.82	-0.290646	0.146558	0.00676515	0.067811	PRMT2	protein arginine methyltransferase 2 [Source:HGNC Symbol;Acc:HGNC:5186]
1777	ENSG00000261253	51.0289	-0.19212	0.385409	0.00676549	0.067811	AC137932.2
1778	ENSG00000169926	1062.87	0.470533	0.323724	0.00679352	0.0680528	KLF13	Kruppel like factor 13 [Source:HGNC Symbol;Acc:HGNC:13672]
1779	ENSG00000231527	86.1727	-0.554861	0.468024	0.00686056	0.0686843	CR769775.1
1780	ENSG00000198003	23.0724	-0.646193	0.692465	0.00686448	0.0686843	CCDC151	coiled-coil domain containing 151 [Source:HGNC Symbol;Acc:HGNC:28303]
1781	ENSG00000156675	2812.25	0.386485	0.2285	0.00688204	0.0688204	RAB11FIP1	RAB11 family interacting protein 1 [Source:HGNC Symbol;Acc:HGNC:30265]
1782	ENSG00000198712	260608	0.247022	0.109198	0.00689123	0.0688396	MT-CO2	mitochondrially encoded cytochrome c oxidase II [Source:HGNC Symbol;Acc:HGNC:7421]
1783	ENSG00000050730	8.8551	0.0694325	0.177231	0.00689566	0.0688396	TNIP3	TNFAIP3 interacting protein 3 [Source:HGNC Symbol;Acc:HGNC:19315]
1784	ENSG00000119231	2224.78	-0.272305	0.135922	0.00689967	0.0688396	SENP5	SUMO1/sentrin specific peptidase 5 [Source:HGNC Symbol;Acc:HGNC:28407]
1785	ENSG00000183186	27.3831	0.114027	0.218895	0.00690154	0.0688396	C2CD4C	C2 calcium dependent domain containing 4C [Source:HGNC Symbol;Acc:HGNC:29417]
1786	ENSG00000174456	264.229	-0.316643	0.165131	0.00690378	0.0688396	C12orf76	chromosome 12 open reading frame 76 [Source:HGNC Symbol;Acc:HGNC:33790]
1789	ENSG00000019549	1937.04	0.414255	0.256981	0.006956	0.0693177	SNAI2	snail family transcriptional repressor 2 [Source:HGNC Symbol;Acc:HGNC:11094]
1790	ENSG00000164690	82.179	-0.0794954	0.184543	0.00696606	0.0693177	SHH	sonic hedgehog [Source:HGNC Symbol;Acc:HGNC:10848]
1791	ENSG00000139163	770.956	-0.315603	0.165571	0.0069717	0.0693177	ETNK1	ethanolamine kinase 1 [Source:HGNC Symbol;Acc:HGNC:24649]
1792	ENSG00000124172	6136.98	0.155995	0.0629237	0.00697579	0.0693177	ATP5E	ATP synthase, H+ transporting, mitochondrial F1 complex, epsilon subunit [Source:HGNC Symbol;Acc:HGNC:838]
1793	ENSG00000172915	375.413	-0.329341	0.177351	0.00697653	0.0693177	NBEA	neurobeachin [Source:HGNC Symbol;Acc:HGNC:7648]
1794	ENSG00000196126	451.263	-0.0743642	0.180649	0.00698221	0.0693177	HLA-DRB1	major histocompatibility complex, class II, DR beta 1 [Source:HGNC Symbol;Acc:HGNC:4948]
1795	ENSG00000083857	22515.4	-0.238782	0.106541	0.00698341	0.0693177	FAT1	FAT atypical cadherin 1 [Source:HGNC Symbol;Acc:HGNC:3595]
1796	ENSG00000171533	144.794	-0.422474	0.269431	0.00698365	0.0693177	MAP6	microtubule associated protein 6 [Source:HGNC Symbol;Acc:HGNC:6868]
1797	ENSG00000155368	3458.84	0.362726	0.20041	0.00699783	0.0694188	DBI	diazepam binding inhibitor, acyl-CoA binding protein [Source:HGNC Symbol;Acc:HGNC:2690]
1798	ENSG00000189046	609.24	-0.25851	0.122616	0.00700783	0.0694368	ALKBH2	alkB homolog 2, alpha-ketoglutarate dependent dioxygenase [Source:HGNC Symbol;Acc:HGNC:32487]
1799	ENSG00000185507	599.822	-0.274736	0.133801	0.00701112	0.0694368	IRF7	interferon regulatory factor 7 [Source:HGNC Symbol;Acc:HGNC:6122]
1800	ENSG00000196358	247.836	0.599823	0.587756	0.00701236	0.0694368	NTNG2	netrin G2 [Source:HGNC Symbol;Acc:HGNC:14288]
1801	ENSG00000186111	3418.93	0.296966	0.148808	0.00701563	0.0694368	PIP5K1C	phosphatidylinositol-4-phosphate 5-kinase type 1 gamma [Source:HGNC Symbol;Acc:HGNC:8996]
1802	ENSG00000115084	2443.96	0.28719	0.142801	0.00703206	0.0695598	SLC35F5	solute carrier family 35 member F5 [Source:HGNC Symbol;Acc:HGNC:23617]
1803	ENSG00000116830	1929.74	0.325751	0.17379	0.0070423	0.069619	TTF2	transcription termination factor 2 [Source:HGNC Symbol;Acc:HGNC:12398]
1804	ENSG00000153201	6180.04	0.265296	0.128235	0.00704688	0.069619	RANBP2	RAN binding protein 2 [Source:HGNC Symbol;Acc:HGNC:9848]
1805	ENSG00000198142	1352.46	0.243441	0.112474	0.00705008	0.069619	SOWAHC	sosondowah ankyrin repeat domain family member C [Source:HGNC Symbol;Acc:HGNC:26149]
1806	ENSG00000251138	9.53324	-0.0923487	0.194983	0.00706088	0.0696794	AC090502.1
1807	ENSG00000101986	1437.81	-0.225676	0.101495	0.00706685	0.0696794	ABCD1	ATP binding cassette subfamily D member 1 [Source:HGNC Symbol;Acc:HGNC:61]
1808	ENSG00000134690	5456.01	-0.246285	0.113123	0.00706823	0.0696794	CDCA8	cell division cycle associated 8 [Source:HGNC Symbol;Acc:HGNC:14629]
1809	ENSG00000164896	2735.88	0.220188	0.0980792	0.00708865	0.0698411	FASTK	Fas activated serine/threonine kinase [Source:HGNC Symbol;Acc:HGNC:24676]
1810	ENSG00000141076	3461.93	-0.198346	0.0850327	0.00710174	0.0699304	UTP4	UTP4, small subunit processome component [Source:HGNC Symbol;Acc:HGNC:1983]
1811	ENSG00000058063	3539.4	-0.207091	0.0907494	0.0071179	0.0700357	ATP11B	ATPase phospholipid transporting 11B (putative) [Source:HGNC Symbol;Acc:HGNC:13553]
1812	ENSG00000116711	39.9177	-0.244746	0.665075	0.00712049	0.0700357	PLA2G4A	phospholipase A2 group IVA [Source:HGNC Symbol;Acc:HGNC:9035]
1813	ENSG00000134287	6467.69	0.203486	0.0884451	0.00715423	0.0703276	ARF3	ADP ribosylation factor 3 [Source:HGNC Symbol;Acc:HGNC:654]
1814	ENSG00000272269	404.078	0.55691	0.48675	0.00719163	0.0706553	AL138724.1
1815	ENSG00000103351	466.164	-0.323485	0.171988	0.00720741	0.0707703	CLUAP1	clusterin associated protein 1 [Source:HGNC Symbol;Acc:HGNC:19009]
1816	ENSG00000242125	2674.67	-0.224711	0.101294	0.00722585	0.0709113	SNHG3	small nucleolar RNA host gene 3 [Source:HGNC Symbol;Acc:HGNC:10118]
1817	ENSG00000106069	93.7084	-0.182115	0.352553	0.0072564	0.0711553	CHN2	chimerin 2 [Source:HGNC Symbol;Acc:HGNC:1944]
1818	ENSG00000106069	93.7084	-0.182115	0.352553	0.0072564	0.0711553	CHN2	chimerin 2 [Source:HGNC Symbol;Acc:HGNC:1944]
1819	ENSG00000120708	3131.06	0.128592	0.238927	0.0072589	0.0711553	TGFBI	transforming growth factor beta induced [Source:HGNC Symbol;Acc:HGNC:11771]
1820	ENSG00000228223	296.558	-0.368031	0.21532	0.00732783	0.0717437	HCG11	HLA complex group 11 (non-protein coding) [Source:HGNC Symbol;Acc:HGNC:17707]
1821	ENSG00000144224	4971.28	0.153962	0.0626994	0.00732838	0.0717437	UBXN4	UBX domain protein 4 [Source:HGNC Symbol;Acc:HGNC:14860]
1822	ENSG00000086827	2083.68	0.244087	0.114889	0.00733132	0.0717437	ZW10	zw10 kinetochore protein [Source:HGNC Symbol;Acc:HGNC:13194]
1824	ENSG00000106537	115.812	-0.473976	0.347387	0.00734344	0.0718073	TSPAN13	tetraspanin 13 [Source:HGNC Symbol;Acc:HGNC:21643]
1825	ENSG00000197857	298.537	-0.305155	0.158769	0.00734988	0.0718073	ZNF44	zinc finger protein 44 [Source:HGNC Symbol;Acc:HGNC:13110]
1826	ENSG00000095739	328.597	-0.302599	0.157238	0.00735423	0.0718073	BAMBI	BMP and activin membrane bound inhibitor [Source:HGNC Symbol;Acc:HGNC:30251]
1827	ENSG00000006468	3248.5	-0.521733	0.42701	0.00735436	0.0718073	ETV1	ETS variant 1 [Source:HGNC Symbol;Acc:HGNC:3490]
1828	ENSG00000179922	249.229	-0.31627	0.167456	0.00737444	0.0719629	ZNF784	zinc finger protein 784 [Source:HGNC Symbol;Acc:HGNC:33111]
1829	ENSG00000184743	8657.16	0.246668	0.118222	0.00737926	0.0719695	ATL3	atlastin GTPase 3 [Source:HGNC Symbol;Acc:HGNC:24526]
1830	ENSG00000137752	65.2915	-0.580079	0.643343	0.0073886	0.0720202	CASP1	caspase 1 [Source:HGNC Symbol;Acc:HGNC:1499]
1831	ENSG00000008086	406.188	-0.468138	0.347302	0.00739542	0.0720463	CDKL5	cyclin dependent kinase like 5 [Source:HGNC Symbol;Acc:HGNC:11411]
1832	ENSG00000161036	1502.64	0.339176	0.185402	0.00741233	0.0721705	LRWD1	leucine rich repeats and WD repeat domain containing 1 [Source:HGNC Symbol;Acc:HGNC:21769]
1833	ENSG00000271643	359.954	-0.276487	0.136871	0.00744204	0.0724192	AC112220.4
1834	ENSG00000255082	29.0729	-0.0588745	0.17079	0.0074473	0.0724298	GRM5-AS1	GRM5 antisense RNA 1 [Source:HGNC Symbol;Acc:HGNC:40265]
1835	ENSG00000110446	287.574	0.517261	0.423652	0.00746028	0.0724989	SLC15A3	solute carrier family 15 member 3 [Source:HGNC Symbol;Acc:HGNC:18068]
1836	ENSG00000188321	599.679	-0.317091	0.169609	0.00746294	0.0724989	ZNF559	zinc finger protein 559 [Source:HGNC Symbol;Acc:HGNC:28197]
1837	ENSG00000163535	2857	0.283162	0.141937	0.00746693	0.0724989	SGO2	shugoshin 2 [Source:HGNC Symbol;Acc:HGNC:30812]
1838	ENSG00000097021	4874.97	-0.185184	0.0812851	0.0074725	0.0725125	ACOT7	acyl-CoA thioesterase 7 [Source:HGNC Symbol;Acc:HGNC:24157]
1839	ENSG00000165891	7905.56	-0.278132	0.13802	0.00748155	0.0725244	E2F7	E2F transcription factor 7 [Source:HGNC Symbol;Acc:HGNC:23820]
1840	ENSG00000286431	103.727	0.484677	0.364608	0.00748208	0.0725244	NA	NA
1841	ENSG00000226979	11.6098	0.0484726	0.165639	0.00748859	0.072547	LTA	lymphotoxin alpha [Source:HGNC Symbol;Acc:HGNC:6709]
1842	ENSG00000182752	377.382	-0.0746196	0.180834	0.00752177	0.0728279	PAPPA	pappalysin 1 [Source:HGNC Symbol;Acc:HGNC:8602]
1843	ENSG00000165861	1194.19	-0.200841	0.087607	0.00754127	0.0729759	ZFYVE1	zinc finger FYVE-type containing 1 [Source:HGNC Symbol;Acc:HGNC:13180]
1844	ENSG00000157741	601.849	0.357229	0.206072	0.00755174	0.0730366	UBN2	ubinuclein 2 [Source:HGNC Symbol;Acc:HGNC:21931]
1845	ENSG00000154059	659.495	-0.315964	0.169387	0.00756413	0.0730955	IMPACT	impact RWD domain protein [Source:HGNC Symbol;Acc:HGNC:20387]
1846	ENSG00000076053	1588.03	0.194736	0.0845667	0.00756625	0.0730955	RBM7	RNA binding motif protein 7 [Source:HGNC Symbol;Acc:HGNC:9904]
1847	ENSG00000197134	33.2174	-0.124248	0.231781	0.00758706	0.0732559	ZNF257	zinc finger protein 257 [Source:HGNC Symbol;Acc:HGNC:13498]
1848	ENSG00000212864	373.807	-0.521844	0.453442	0.00759686	0.0733097	RNF208	ring finger protein 208 [Source:HGNC Symbol;Acc:HGNC:25420]
1849	ENSG00000197548	849.752	0.223233	0.101541	0.00760263	0.0733246	ATG7	autophagy related 7 [Source:HGNC Symbol;Acc:HGNC:16935]
1850	ENSG00000102755	17.8097	-0.0802408	0.18471	0.00763031	0.0735507	FLT1	fms related tyrosine kinase 1 [Source:HGNC Symbol;Acc:HGNC:3763]
1851	ENSG00000158373	455.213	-0.284869	0.144134	0.00764034	0.0736066	HIST1H2BD	histone cluster 1 H2B family member d [Source:HGNC Symbol;Acc:HGNC:4747]
1853	ENSG00000033178	4934.12	0.259726	0.124245	0.00766095	0.0737643	UBA6	ubiquitin like modifier activating enzyme 6 [Source:HGNC Symbol;Acc:HGNC:25581]
1854	ENSG00000109255	252.223	-0.30252	0.158439	0.00767803	0.0738878	NMU	neuromedin U [Source:HGNC Symbol;Acc:HGNC:7859]
1855	ENSG00000101384	11674.4	-0.365761	0.217583	0.00768291	0.0738937	JAG1	jagged 1 [Source:HGNC Symbol;Acc:HGNC:6188]
1857	ENSG00000011451	5218.41	-0.249252	0.115005	0.00771933	0.0741505	WIZ	widely interspaced zinc finger motifs [Source:HGNC Symbol;Acc:HGNC:30917]
1858	ENSG00000141441	184.538	-0.574597	0.756359	0.00772064	0.0741505	GAREM1	GRB2 associated regulator of MAPK1 subtype 1 [Source:HGNC Symbol;Acc:HGNC:26136]
1859	ENSG00000165816	40.2311	0.599355	0.737186	0.0077224	0.0741505	VWA2	von Willebrand factor A domain containing 2 [Source:HGNC Symbol;Acc:HGNC:24709]
1860	ENSG00000149927	50.2905	0.589594	0.733414	0.00774701	0.0743456	DOC2A	double C2 domain alpha [Source:HGNC Symbol;Acc:HGNC:2985]
1861	ENSG00000246705	1248.28	-0.225667	0.104505	0.0077568	0.0743985	H2AFJ	H2A histone family member J [Source:HGNC Symbol;Acc:HGNC:14456]
1862	ENSG00000146670	6159.6	0.224945	0.100246	0.00776499	0.0744359	CDCA5	cell division cycle associated 5 [Source:HGNC Symbol;Acc:HGNC:14626]
1864	ENSG00000152076	28.0882	0.131639	0.242429	0.00778571	0.0745933	CCDC74B	coiled-coil domain containing 74B [Source:HGNC Symbol;Acc:HGNC:25267]
1865	ENSG00000144152	233.832	0.578631	0.735453	0.00781995	0.0747952	FBLN7	fibulin 7 [Source:HGNC Symbol;Acc:HGNC:26740]
1866	ENSG00000107829	1023.75	0.282404	0.14257	0.00782062	0.0747952	FBXW4	F-box and WD repeat domain containing 4 [Source:HGNC Symbol;Acc:HGNC:10847]
1867	ENSG00000221869	624.966	0.579875	0.71451	0.00782161	0.0747952	CEBPD	CCAAT/enhancer binding protein delta [Source:HGNC Symbol;Acc:HGNC:1835]
1868	ENSG00000166435	544.309	0.317486	0.171746	0.00782545	0.0747952	XRRA1	X-ray radiation resistance associated 1 [Source:HGNC Symbol;Acc:HGNC:18868]
1869	ENSG00000253773	9.64751	-0.0948858	0.197424	0.00782831	0.0747952	C8orf37-AS1	C8orf37 antisense RNA 1 [Source:HGNC Symbol;Acc:HGNC:50444]
1870	ENSG00000157349	860.591	-0.250112	0.119829	0.00785129	0.0749736	DDX19B	DEAD-box helicase 19B [Source:HGNC Symbol;Acc:HGNC:2742]
1871	ENSG00000142751	1738.93	-0.199488	0.0878736	0.00790108	0.0754076	GPN2	GPN-loop GTPase 2 [Source:HGNC Symbol;Acc:HGNC:25513]
1873	ENSG00000224189	921.801	-0.334507	0.188658	0.00791551	0.0755031	HAGLR	HOXD antisense growth-associated long non-coding RNA [Source:HGNC Symbol;Acc:HGNC:43755]
1874	ENSG00000176490	39.99	0.0927849	0.195668	0.00791978	0.0755031	DIRAS1	DIRAS family GTPase 1 [Source:HGNC Symbol;Acc:HGNC:19127]
1875	ENSG00000105865	277.624	0.325164	0.180966	0.00794	0.0756239	DUS4L	dihydrouridine synthase 4 like [Source:HGNC Symbol;Acc:HGNC:21517]
1876	ENSG00000237517	73.2622	0.145817	0.266316	0.00794433	0.0756239	DGCR5	DiGeorge syndrome critical region gene 5 (non-protein coding) [Source:HGNC Symbol;Acc:HGNC:16757]
1877	ENSG00000115274	604.351	-0.232986	0.108573	0.00794551	0.0756239	INO80B	INO80 complex subunit B [Source:HGNC Symbol;Acc:HGNC:13324]
1878	ENSG00000090376	227.374	-0.475385	0.372392	0.00795029	0.0756279	IRAK3	interleukin 1 receptor associated kinase 3 [Source:HGNC Symbol;Acc:HGNC:17020]
1879	ENSG00000115828	99.094	0.448962	0.324057	0.00795597	0.0756405	QPCT	glutaminyl-peptide cyclotransferase [Source:HGNC Symbol;Acc:HGNC:9753]
1880	ENSG00000204622	41.0079	0.505706	0.419845	0.00797231	0.0757544	HLA-J	major histocompatibility complex, class I, J (pseudogene) [Source:HGNC Symbol;Acc:HGNC:4967]
1881	ENSG00000130255	16933.5	0.287782	0.148521	0.00798444	0.0758069	RPL36	ribosomal protein L36 [Source:HGNC Symbol;Acc:HGNC:13631]
1882	ENSG00000125651	6570.07	-0.22498	0.103799	0.00798657	0.0758069	GTF2F1	general transcription factor IIF subunit 1 [Source:HGNC Symbol;Acc:HGNC:4652]
1883	ENSG00000125970	9235.63	0.181446	0.0766017	0.0080184	0.0760676	RALY	RALY heterogeneous nuclear ribonucleoprotein [Source:HGNC Symbol;Acc:HGNC:15921]
1884	ENSG00000215158	87.59	0.425162	0.290673	0.00808691	0.0766756	AC138409.2
1885	ENSG00000183250	214.212	-0.546467	0.985775	0.00809646	0.0767242	LINC01547	long intergenic non-protein coding RNA 1547 [Source:HGNC Symbol;Acc:HGNC:15707]
1886	ENSG00000175054	1563.49	0.206975	0.092559	0.00815517	0.0772385	ATR	ATR serine/threonine kinase [Source:HGNC Symbol;Acc:HGNC:882]
1887	ENSG00000116138	1247.62	-0.284948	0.148384	0.00816215	0.0772624	DNAJC16	DnaJ heat shock protein family (Hsp40) member C16 [Source:HGNC Symbol;Acc:HGNC:29157]
1888	ENSG00000136718	2465.45	0.229707	0.106753	0.00818591	0.0774451	IMP4	IMP4, U3 small nucleolar ribonucleoprotein [Source:HGNC Symbol;Acc:HGNC:30856]
1889	ENSG00000035862	31039.1	-0.232098	0.0981876	0.00819635	0.0775016	TIMP2	TIMP metallopeptidase inhibitor 2 [Source:HGNC Symbol;Acc:HGNC:11821]
1890	ENSG00000132361	6791.29	0.189428	0.0826379	0.00820525	0.0775414	CLUH	clustered mitochondria homolog [Source:HGNC Symbol;Acc:HGNC:29094]
1891	ENSG00000075303	681.635	0.223129	0.10275	0.00820948	0.0775414	SLC25A40	solute carrier family 25 member 40 [Source:HGNC Symbol;Acc:HGNC:29680]
1892	ENSG00000123600	832.501	0.392635	0.252223	0.00821399	0.0775419	METTL8	methyltransferase like 8 [Source:HGNC Symbol;Acc:HGNC:25856]
1893	ENSG00000138411	198.076	-0.498104	0.441533	0.0082331	0.07768	HECW2	HECT, C2 and WW domain containing E3 ubiquitin protein ligase 2 [Source:HGNC Symbol;Acc:HGNC:29853]
1894	ENSG00000142207	2655.74	-0.246207	0.119545	0.00824916	0.0777894	URB1	URB1 ribosome biogenesis 1 homolog (S. cerevisiae) [Source:HGNC Symbol;Acc:HGNC:17344]
1895	ENSG00000183773	8.7047	0.0651342	0.174085	0.00826512	0.0778976	AIFM3	apoptosis inducing factor, mitochondria associated 3 [Source:HGNC Symbol;Acc:HGNC:26398]
1896	ENSG00000197506	7.89643	0.0718954	0.178684	0.0082858	0.0780501	SLC28A3	solute carrier family 28 member 3 [Source:HGNC Symbol;Acc:HGNC:16484]
1897	ENSG00000145592	18240.7	0.228909	0.107878	0.0083033	0.0781666	RPL37	ribosomal protein L37 [Source:HGNC Symbol;Acc:HGNC:10347]
1898	ENSG00000137331	24596.5	0.52971	0.531446	0.00830717	0.0781666	IER3	immediate early response 3 [Source:HGNC Symbol;Acc:HGNC:5392]
1899	ENSG00000123609	674.972	0.38507	0.244879	0.00832885	0.0783282	NMI	N-myc and STAT interactor [Source:HGNC Symbol;Acc:HGNC:7854]
1900	ENSG00000114473	230.643	-0.329038	0.186437	0.00835144	0.0784969	IQCG	IQ motif containing G [Source:HGNC Symbol;Acc:HGNC:25251]
1901	ENSG00000197006	3230.93	-0.177424	0.0764676	0.00835583	0.0784969	METTL9	methyltransferase like 9 [Source:HGNC Symbol;Acc:HGNC:24586]
1902	ENSG00000163931	16870.9	0.268327	0.137537	0.0083816	0.0786925	TKT	transketolase [Source:HGNC Symbol;Acc:HGNC:11834]
1903	ENSG00000264578	16.9074	0.0647903	0.174172	0.00838572	0.0786925	AC009630.3
1904	ENSG00000178951	4732.55	0.253088	0.122928	0.00840718	0.0788514	ZBTB7A	zinc finger and BTB domain containing 7A [Source:HGNC Symbol;Acc:HGNC:18078]
1905	ENSG00000128609	1438.24	0.182994	0.0792103	0.00841956	0.0789249	NDUFA5	NADH:ubiquinone oxidoreductase subunit A5 [Source:HGNC Symbol;Acc:HGNC:7688]
1906	ENSG00000204946	754.249	0.25053	0.121904	0.0084588	0.0792499	ZNF783	zinc finger family member 783 [Source:HGNC Symbol;Acc:HGNC:27222]
1907	ENSG00000153815	6818.19	-0.353857	0.203458	0.00849142	0.0795127	CMIP	c-Maf inducing protein [Source:HGNC Symbol;Acc:HGNC:24319]
1908	ENSG00000102854	1913.32	-0.494735	0.469078	0.0085097	0.0796151	MSLN	mesothelin [Source:HGNC Symbol;Acc:HGNC:7371]
1909	ENSG00000099203	1605.69	-0.22549	0.106662	0.0085161	0.0796151	TMED1	transmembrane p24 trafficking protein 1 [Source:HGNC Symbol;Acc:HGNC:17291]
1910	ENSG00000067715	324.477	-0.496481	0.457044	0.0085206	0.0796151	SYT1	synaptotagmin 1 [Source:HGNC Symbol;Acc:HGNC:11509]
1911	ENSG00000174353	928.825	0.27746	0.142778	0.00852447	0.0796151	STAG3L3	stromal antigen 3-like 3 (pseudogene) [Source:HGNC Symbol;Acc:HGNC:33845]
1912	ENSG00000153107	3022.83	0.354728	0.211592	0.00852528	0.0796151	ANAPC1	anaphase promoting complex subunit 1 [Source:HGNC Symbol;Acc:HGNC:19988]
1914	ENSG00000146410	521.043	0.343261	0.201654	0.00854738	0.0797786	MTFR2	mitochondrial fission regulator 2 [Source:HGNC Symbol;Acc:HGNC:21115]
1915	ENSG00000160336	723.816	0.3391	0.195277	0.00856219	0.0798739	ZNF761	zinc finger protein 761 [Source:HGNC Symbol;Acc:HGNC:23179]
1916	ENSG00000160336	723.816	0.3391	0.195277	0.00856219	0.0798739	ZNF761	zinc finger protein 761 [Source:HGNC Symbol;Acc:HGNC:23179]
1917	ENSG00000071082	14343.3	-0.199447	0.088897	0.0085795	0.0799924	RPL31	ribosomal protein L31 [Source:HGNC Symbol;Acc:HGNC:10334]
1918	ENSG00000105656	1619.44	-0.267355	0.135071	0.00859064	0.0800211	ELL	elongation factor for RNA polymerase II [Source:HGNC Symbol;Acc:HGNC:23114]
1919	ENSG00000165029	2720.44	0.507508	0.486606	0.00859179	0.0800211	ABCA1	ATP binding cassette subfamily A member 1 [Source:HGNC Symbol;Acc:HGNC:29]
1920	ENSG00000130513	228.786	-0.464457	0.379786	0.00861018	0.0801194	GDF15	growth differentiation factor 15 [Source:HGNC Symbol;Acc:HGNC:30142]
1921	ENSG00000120696	224.781	-0.283027	0.147386	0.00861157	0.0801194	KBTBD7	kelch repeat and BTB domain containing 7 [Source:HGNC Symbol;Acc:HGNC:25266]
1922	ENSG00000161791	1979.46	0.342196	0.201237	0.00863522	0.0802965	FMNL3	formin like 3 [Source:HGNC Symbol;Acc:HGNC:23698]
1923	ENSG00000085982	2274.24	0.32847	0.188729	0.00867179	0.0805933	USP40	ubiquitin specific peptidase 40 [Source:HGNC Symbol;Acc:HGNC:20069]
1924	ENSG00000238117	34.8958	-0.511757	0.481728	0.0086841	0.0806647	AP000844.2
1925	ENSG00000141034	891.494	-0.201292	0.0904989	0.00872594	0.0810099	GID4	GID complex subunit 4 homolog [Source:HGNC Symbol;Acc:HGNC:28453]
1926	ENSG00000117298	10308	0.185777	0.0788057	0.00873358	0.0810376	ECE1	endothelin converting enzyme 1 [Source:HGNC Symbol;Acc:HGNC:3146]
1928	ENSG00000116157	29.2771	0.189355	0.363638	0.00882489	0.0817948	GPX7	glutathione peroxidase 7 [Source:HGNC Symbol;Acc:HGNC:4559]
1929	ENSG00000223963	39.8225	-0.148601	0.270041	0.00882689	0.0817948	THAP12P8	THAP domain containing 12 pseudogene 8 [Source:HGNC Symbol;Acc:HGNC:39572]
1930	ENSG00000176619	22274.2	0.262139	0.132704	0.00882932	0.0817948	LMNB2	lamin B2 [Source:HGNC Symbol;Acc:HGNC:6638]
1931	ENSG00000115839	3086.89	0.204123	0.0923403	0.00883673	0.0818198	RAB3GAP1	RAB3 GTPase activating protein catalytic subunit 1 [Source:HGNC Symbol;Acc:HGNC:17063]
1932	ENSG00000181982	482.212	-0.462402	0.388294	0.00886226	0.0819731	CCDC149	coiled-coil domain containing 149 [Source:HGNC Symbol;Acc:HGNC:25405]
1933	ENSG00000107779	1826.67	0.216936	0.097433	0.00886272	0.0819731	BMPR1A	bone morphogenetic protein receptor type 1A [Source:HGNC Symbol;Acc:HGNC:1076]
1934	ENSG00000101361	10335.1	-0.177602	0.0771878	0.00888145	0.0820575	NOP56	NOP56 ribonucleoprotein [Source:HGNC Symbol;Acc:HGNC:15911]
1935	ENSG00000232040	72.1754	-0.458622	0.375657	0.00888411	0.0820575	ZBED9	zinc finger BED-type containing 9 [Source:HGNC Symbol;Acc:HGNC:13851]
1936	ENSG00000142864	21513.2	-0.176424	0.0696819	0.00888602	0.0820575	SERBP1	SERPINE1 mRNA binding protein 1 [Source:HGNC Symbol;Acc:HGNC:17860]
1937	ENSG00000121988	123.474	0.432005	0.326757	0.00889609	0.0820889	ZRANB3	zinc finger RANBP2-type containing 3 [Source:HGNC Symbol;Acc:HGNC:25249]
1938	ENSG00000276289	26.0469	0.209158	0.432739	0.00889887	0.0820889	KCNE1B	potassium voltage-gated channel subfamily E regulatory subunit 1B [Source:HGNC Symbol;Acc:HGNC:52280]
1939	ENSG00000227674	16.0948	-0.15018	0.272493	0.00891031	0.0821508	LINC00355	long intergenic non-protein coding RNA 355 [Source:HGNC Symbol;Acc:HGNC:27061]
1940	ENSG00000099968	1534.75	0.241276	0.117036	0.0089173	0.0821716	BCL2L13	BCL2 like 13 [Source:HGNC Symbol;Acc:HGNC:17164]
1941	ENSG00000171940	3357.64	0.2582	0.12839	0.00892847	0.0822229	ZNF217	zinc finger protein 217 [Source:HGNC Symbol;Acc:HGNC:13009]
1942	ENSG00000237187	483.111	-0.310478	0.173024	0.00893233	0.0822229	NR2F1-AS1	NR2F1 antisense RNA 1 [Source:HGNC Symbol;Acc:HGNC:48622]
1943	ENSG00000281571	94.239	0.382757	0.249879	0.00894086	0.0822578	AC241585.3
1944	ENSG00000198169	859.559	-0.235828	0.113268	0.00895982	0.0823886	ZNF251	zinc finger protein 251 [Source:HGNC Symbol;Acc:HGNC:13045]
1945	ENSG00000169245	11.0998	0.0462848	0.164632	0.00898923	0.0826153	CXCL10	C-X-C motif chemokine ligand 10 [Source:HGNC Symbol;Acc:HGNC:10637]
1946	ENSG00000138083	31.4711	-0.526533	0.656418	0.0090345	0.0829874	SIX3	SIX homeobox 3 [Source:HGNC Symbol;Acc:HGNC:10889]
1947	ENSG00000170962	50.743	-0.192218	0.374909	0.00905233	0.0831073	PDGFD	platelet derived growth factor D [Source:HGNC Symbol;Acc:HGNC:30620]
1948	ENSG00000011028	1933.54	0.255655	0.131393	0.00909926	0.083494	MRC2	mannose receptor C type 2 [Source:HGNC Symbol;Acc:HGNC:16875]
1949	ENSG00000176903	5941.31	-0.227914	0.108209	0.00913851	0.0838099	PNMA1	paraneoplastic Ma antigen 1 [Source:HGNC Symbol;Acc:HGNC:9158]
1950	ENSG00000197568	31.9643	-0.142719	0.258777	0.00914544	0.0838292	HHLA3	HERV-H LTR-associating 3 [Source:HGNC Symbol;Acc:HGNC:4906]
1951	ENSG00000127666	1129.37	0.486043	0.436612	0.00915725	0.0838931	TICAM1	toll like receptor adaptor molecule 1 [Source:HGNC Symbol;Acc:HGNC:18348]
1952	ENSG00000134954	10470.8	0.35238	0.21656	0.00916749	0.0839093	ETS1	ETS proto-oncogene 1, transcription factor [Source:HGNC Symbol;Acc:HGNC:3488]
1953	ENSG00000234996	14.0606	-0.151605	0.274996	0.00916867	0.0839093	AC098934.2
1954	ENSG00000179743	89.3986	-0.404697	0.286133	0.00922588	0.0843459	FLJ37453	uncharacterized LOC729614 [Source:NCBI gene;Acc:729614]
1955	ENSG00000179988	338.523	-0.259664	0.130924	0.00922609	0.0843459	PSTK	phosphoseryl-tRNA kinase [Source:HGNC Symbol;Acc:HGNC:28578]
1956	ENSG00000204070	1361.49	0.249032	0.123405	0.00923224	0.0843577	SYS1	SYS1, golgi trafficking protein [Source:HGNC Symbol;Acc:HGNC:16162]
1957	ENSG00000126583	52.8757	-0.142359	0.258586	0.00925283	0.0844676	PRKCG	protein kinase C gamma [Source:HGNC Symbol;Acc:HGNC:9402]
1958	ENSG00000178537	320.478	-0.274466	0.143223	0.00925399	0.0844676	SLC25A20	solute carrier family 25 member 20 [Source:HGNC Symbol;Acc:HGNC:1421]
1959	ENSG00000112769	128.471	-0.493882	0.628202	0.00928373	0.0846945	LAMA4	laminin subunit alpha 4 [Source:HGNC Symbol;Acc:HGNC:6484]
1960	ENSG00000102125	1016.25	-0.194449	0.0876188	0.0093018	0.0848148	TAZ	tafazzin [Source:HGNC Symbol;Acc:HGNC:11577]
1961	ENSG00000240356	136.149	0.35416	0.220793	0.00931263	0.084869	RPL23AP7	ribosomal protein L23a pseudogene 7 [Source:HGNC Symbol;Acc:HGNC:17336]
1962	ENSG00000010438	887.989	-0.424158	0.324521	0.00934102	0.0850595	PRSS3	protease, serine 3 [Source:HGNC Symbol;Acc:HGNC:9486]
1963	ENSG00000148834	3571.39	0.175925	0.0767816	0.00934522	0.0850595	GSTO1	glutathione S-transferase omega 1 [Source:HGNC Symbol;Acc:HGNC:13312]
1964	ENSG00000087365	14224.2	0.177659	0.077766	0.00934822	0.0850595	SF3B2	splicing factor 3b subunit 2 [Source:HGNC Symbol;Acc:HGNC:10769]
1965	ENSG00000130818	1351.88	-0.257688	0.130439	0.009405	0.0855314	ZNF426	zinc finger protein 426 [Source:HGNC Symbol;Acc:HGNC:20725]
1966	ENSG00000197442	434.935	0.33286	0.198176	0.0094213	0.0856348	MAP3K5	mitogen-activated protein kinase kinase kinase 5 [Source:HGNC Symbol;Acc:HGNC:6857]
1967	ENSG00000136295	6535.61	-0.238782	0.113546	0.0094387	0.0857218	TTYH3	tweety family member 3 [Source:HGNC Symbol;Acc:HGNC:22222]
[truncated: 148 more rows]

## Sheet: ChIRP and H3K27me3 Overlap
ChIRP Peaks	log2(FoldChange) HOTAIR v Control		H3K27me3 Peaks	log2(FoldChange) HOTAIR v Control
[truncated: 22 more rows]
