# Supplementary material for: A single N6-methyladenosine site regulates lncRNA HOTAIR function in breast cancer cells
Source: PLoS Biol. 2022 Nov 28;20(11):e3001885. doi: 10.1371/journal.pbio.3001885 (PMC9731500; doi:10.1371/journal.pbio.3001885)
Supplement: S2 Data — (XLSX) [file pbio.3001885.s002.xlsx]

## Sheet: 1B
Target	RIP	Fraction Input Recovered
HOTAIR	m6A	0.289898
HOTAIR	m6A	0.170973
HOTAIR	m6A	0.325608
HOTAIR	m6A	0.277372
EEF1A1+	m6A	0.277907
EEF1A1+	m6A	0.227076
EEF1A1+	m6A	0.236872
EEF1A1-	m6A	0.0567323
EEF1A1-	m6A	0.0318075
EEF1A1-	m6A	0.104957
HOTAIR	IgG	0.0139138
HOTAIR	IgG	0.00323624
HOTAIR	IgG	0.0178644
HOTAIR	IgG	0.00127751
EEF1A1+	IgG	0.00326473
EEF1A1+	IgG	0.00533543
EEF1A1+	IgG	6.54967e-06
EEF1A1-	IgG	0.00346034
EEF1A1-	IgG	0.00222214
EEF1A1-	IgG	6.15415e-06

## Sheet: 1C
Target	RIP	Fraction Input Recovered
HOTAIR	m6A	0.213711
HOTAIR	m6A	0.27806
HOTAIR	m6A	0.321578
HOTAIR	IgG	0.0042601
HOTAIR	IgG	0.000659047
HOTAIR	IgG	0.000721585
EEF1A1+	m6A	0.205201
EEF1A1+	m6A	0.20687
EEF1A1+	m6A	0.326497
EEF1A1+	IgG	0.00225698
EEF1A1+	IgG	0.000348488
EEF1A1+	IgG	0.000699672
EEF1A1-	m6A	0.0593708
EEF1A1-	m6A	0.0211874
EEF1A1-	m6A	0.0519362
EEF1A1-	IgG	0.00647601
EEF1A1-	IgG	0.000427758
EEF1A1-	IgG	0.000658622

## Sheet: 1D
Cell Line	# HOTAIR Transcripts / Cell
WT HOTAIR	4681.89
WT HOTAIR	8500.54
WT HOTAIR	4954.64
WT HOTAIR	3506.25
WT HOTAIR	3261.62
WT HOTAIR	4669.57
WT HOTAIR	4944.01
WT HOTAIR	5032.48
A783U HOTAIR	5181.99
A783U HOTAIR	8625.7
A783U HOTAIR	3629.8
A783U HOTAIR	5513.24
A783U HOTAIR	6283.2
A783U HOTAIR	8210.99
A783U HOTAIR	6296.19
Control	1590.81
Control	2.00009
Control	1.00022
Control	0.500112
Control	0.539159
Control	1.21632
Control	0.547791
Control	0.252209
Control	0.591109

## Sheet: 1F
Target	RIP	Fraction Input Recovered
HOTAIR	WT m6A	0.213711
HOTAIR	WT m6A	0.337395
HOTAIR	WT m6A	0.27806
HOTAIR	WT m6A	0.396201
HOTAIR	WT m6A	0.321578
HOTAIR	WT m6A	0.326497
EEF1A1+	WT m6A	0.205201
EEF1A1+	WT m6A	0.20687
EEF1A1+	WT m6A	0.326497
EEF1A1-	WT m6A	0.0593708
EEF1A1-	WT m6A	0.0211874
EEF1A1-	WT m6A	0.0519362
HOTAIR	WT IgG	0.0042601
HOTAIR	WT IgG	0.00283564
HOTAIR	WT IgG	0.000659047
HOTAIR	WT IgG	0.000565321
HOTAIR	WT IgG	0.000721585
HOTAIR	WT IgG	0.000699672
EEF1A1+	WT IgG	0.00225698
EEF1A1+	WT IgG	0.000348488
EEF1A1+	WT IgG	0.000699672
EEF1A1-	WT IgG	0.00647601
EEF1A1-	WT IgG	0.000427758
EEF1A1-	WT IgG	0.000658622
HOTAIR	A783U m6A	0.153991
HOTAIR	A783U m6A	0.374947
HOTAIR	A783U m6A	0.149061
HOTAIR	A783U m6A	0.280954
HOTAIR	A783U m6A	0.406849
HOTAIR	A783U m6A	0.289738
EEF1A1+	A783U m6A	0.119409
EEF1A1+	A783U m6A	0.10739
EEF1A1+	A783U m6A	0.406849
EEF1A1-	A783U m6A	0.0169679
EEF1A1-	A783U m6A	0.0181833
EEF1A1-	A783U m6A	0.077757
HOTAIR	A783U IgG	0.034956
HOTAIR	A783U IgG	0
HOTAIR	A783U IgG	0.000612117
HOTAIR	A783U IgG	0
HOTAIR	A783U IgG	0.00120633
HOTAIR	A783U IgG	0.00889202
EEF1A1+	A783U IgG	0.000410712
EEF1A1+	A783U IgG	0.000515248
EEF1A1+	A783U IgG	0.00120633
EEF1A1-	A783U IgG	0.00036839
EEF1A1-	A783U IgG	0.000335613
EEF1A1-	A783U IgG	0.00141159

## Sheet: 1G
Overexpression	Doubling Time (Hours)
HOTAIR	25.77
HOTAIR	25.93
HOTAIR	25.85
HOTAIR	26.98
HOTAIR	27.18
HOTAIR	25.83
HOTAIR	27.88
HOTAIR	27.45
HOTAIR	25.93
A783U	28.24
A783U	29.4
A783U	28.82
A783U	29.51
A783U	28.2
A783U	27.27
A783U	28.97
A783U	28.29
A783U	26.98
AntiLuc	28.42
AntiLuc	28.12
AntiLuc	28.27
AntiLuc	30.57
AntiLuc	28.39
AntiLuc	27.29
AntiLuc	30.48
AntiLuc	29.29
AntiLuc	27.28

## Sheet: 1H
Line	# cells invaded / field
Control	84.25
Control	118
Control	114.75
Control	93.875
WT	113.625
WT	128.5
WT	162.25
WT	156.625
A783U	81.625
A783U	86.125
A783U	57.875
A783U	110.875

## Sheet: 2A
Target	RIP	Fraction of Input Recovered
HOTAIR m6A	YTHDC1	0.0194048
HOTAIR m6A	YTHDC1	0.0269008
HOTAIR m6A	YTHDC1	0.03721
Xist	YTHDC1	0.0371323
Xist	YTHDC1	0.0500034
Xist	YTHDC1	0.0618576
GAPDH	YTHDC1	0.000805393
GAPDH	YTHDC1	0.00178565
GAPDH	YTHDC1	4.572e-05
HOTAIR m6A	IgG	0.000416209
HOTAIR m6A	IgG	0.00166872
HOTAIR m6A	IgG	7.06524e-05
Xist	IgG	0.000315675
Xist	IgG	0.000599619
Xist	IgG	0.000838757
GAPDH	IgG	0.00038897
GAPDH	IgG	0.000448165
GAPDH	IgG	7.50783e-06

## Sheet: 2B
Gene	RIP	Fraction Input Recovered
HOTAIR	WT DC1	0.0937427
HOTAIR	WT DC1	0.0820976
HOTAIR	WT DC1	0.339996
HOTAIR	WT DC1	0.321329
Xist	WT DC1	0.190867
Xist	WT DC1	0.416245
Xist	WT DC1	0.303019
GAPDH	WT DC1	0.00330885
GAPDH	WT DC1	0.0100337
GAPDH	WT DC1	0.00668204
HOTAIR	WT IgG	0.00105192
HOTAIR	WT IgG	0.000833278
HOTAIR	WT IgG	0.00869559
HOTAIR	WT IgG	0.00621949
Xist	WT IgG	0.00416264
Xist	WT IgG	0.0177553
Xist	WT IgG	0.0100299
GAPDH	WT IgG	0.000305626
GAPDH	WT IgG	0.00560615
GAPDH	WT IgG	0.00318284
HOTAIR	A783U DC1	0.0683443
HOTAIR	A783U DC1	0.0521107
HOTAIR	A783U DC1	0.252188
HOTAIR	A783U DC1	0.239919
Xist	A783U DC1	0.13758
Xist	A783U DC1	0.488162
Xist	A783U DC1	0.311837
GAPDH	A783U DC1	0.00340215
GAPDH	A783U DC1	0.00813846
GAPDH	A783U DC1	0.0060829
HOTAIR	A783U IgG	0.00196086
HOTAIR	A783U IgG	0.00140286
HOTAIR	A783U IgG	0.00923071
HOTAIR	A783U IgG	0.006929
Xist	A783U IgG	0.00363206
Xist	A783U IgG	0.0121816
Xist	A783U IgG	0.00800288
GAPDH	A783U IgG	0.00107823
GAPDH	A783U IgG	0.00342852
GAPDH	A783U IgG	0.00225839

## Sheet: 2C
Target	Relative Recovery in DC1 RIP
14-111	1.08103
141-240	1.62724
328-432	1.50052
499-668	0
723-808	5.14989
1061-1156	1.18354
1210-1311	0.944891
1406-1516	1.30778
1605-1728	0.81711
1819-1923	0
1975-2075	0.535681
XIST	8.11554
GAPDH	0.292938
14-111	1.53906
141-240	0.91081
328-432	0.26219
499-668	0.420877
723-808	1.43289
1061-1156	0.406088
1210-1311	0.496279
1406-1516	1.23365
1605-1728	0.122056
1819-1923	0
1975-2075	0.0208349
XIST	5.89614
GAPDH	0.23876
14-111	2.08463
141-240	1.68706
328-432	4.11517
499-668	1.29591
723-808	5.91792
1061-1156	2.07676
1210-1311	2.20719
1406-1516	1.74404
1605-1728	0.767872
1819-1923	0
1975-2075	1.31699
XIST	9.85619
GAPDH	0.383492
14-111	1.941
141-240	0.914257
328-432	1.28036
499-668	0.526274
723-808	4.32431
1061-1156	1.15093
1210-1311	1.40813
1406-1516	1.05875
1605-1728	0.43748
1819-1923	0.228584
1975-2075	0.437317
XIST	7.09892
GAPDH	0.260071

## Sheet: 2D
Target	A783U/WT
14-111	0.960663
141-240	1.05764
328-432	0.820811
499-668	0.833507
723-808	0.428484
1061-1156	0.91383
1210-1311	1.19183
1406-1516	1.01075
1605-1728	0.389486
1819-1923	0.899218
1975-2075	0.938411
XIST	1.26808
GAPDH	1.07406
14-111	1.03898
141-240	1.12483
328-432	0.957717
499-668	0.953848
723-808	0.375349
1061-1156	1.29107
1210-1311	1.29981
1406-1516	1.03748
1605-1728	0.484447
1819-1923	0.907166
1975-2075	0.896896
XIST	1.21794
GAPDH	0.935338
14-111	1.15913
141-240	0.777777
328-432	1.38324
499-668	0.759773
723-808	0.610527
1061-1156	2.11783
1210-1311	1.05103
1406-1516	0.859456
1605-1728	0.514977
1819-1923	1.61154
1975-2075	1.15257
XIST	0.952531
GAPDH	1
14-111	1.15426
141-240	1.27353
328-432	0.944968
499-668	0.810773
723-808	0.279774
1061-1156	1.17874
1210-1311	1.07471
1406-1516	1.16783
1605-1728	0.576453
1819-1923	0.645408
1975-2075	0.741931
XIST	0.80636
GAPDH	1.21295

[truncated: 21 more sheets: 2G, 3B, 3C, 3D, 3E, 3F, 3G, 4B, 4C, 4E, 4F, 4H, 4I, 5B, 5C, 5E, 6C, 6D, 6E, 6F …]
