# Supplementary material for: A single N6-methyladenosine site regulates lncRNA HOTAIR function in breast cancer cells
Source: PLoS Biol. 2022 Nov 28;20(11):e3001885. doi: 10.1371/journal.pbio.3001885 (PMC9731500; doi:10.1371/journal.pbio.3001885)
Supplement: S3 Data — (XLSX) [file pbio.3001885.s003.xlsx]

## Sheet: S2A
Sample	Target	RIP	Fraction of Input Recovered
MCF-7	14-111	m6A	0.028191
MCF-7	14-111	m6A	0.0223157
MCF-7	14-111	m6A	0.0503514
MCF-7	14-111	m6A	0.0430759
MCF-7	328-432	m6A	0.045783
MCF-7	328-432	m6A	0.0424037
MCF-7	328-432	m6A	0.0965611
MCF-7	328-432	m6A	0.0909804
MCF-7	1061-1156	m6A	0.0161063
MCF-7	1061-1156	m6A	0.0171321
MCF-7	1061-1156	m6A	0.0338921
MCF-7	1061-1156	m6A	0.0341727
MCF-7	1210-1311	m6A	0.0141268
MCF-7	1210-1311	m6A	0.0159339
MCF-7	1210-1311	m6A	0.0549093
MCF-7	1210-1311	m6A	0.0561591
MCF-7	1406-1516	m6A	0.0116275
MCF-7	1406-1516	m6A	0.0123507
MCF-7	1406-1516	m6A	0.0339793
MCF-7	1406-1516	m6A	0.027862
MCF-7	1605-1728	m6A	0.0200509
MCF-7	1605-1728	m6A	0.0183684
MCF-7	1605-1728	m6A	0.0336491
MCF-7	1605-1728	m6A	0.0330605
MCF-7	1975-2075	m6A	0.00763891
MCF-7	1975-2075	m6A	0.00700554
MCF-7	1975-2075	m6A	0.0256691
MCF-7	1975-2075	m6A	0.0237307
MCF-7	1819-1923	m6A	0.0144553
MCF-7	1819-1923	m6A	0.0120173
MCF-7	1819-1923	m6A	0.012122
MCF-7	1819-1923	m6A	0.0279576
MCF-7	723-808	m6A	0.085708
MCF-7	723-808	m6A	0.0956492
MCF-7	723-808	m6A	0.143078
MCF-7	723-808	m6A	0.132271
MCF-7	EEF1A1 +m6A	m6A	0.00857518
MCF-7	EEF1A1 +m6A	m6A	0.0088364
MCF-7	EEF1A1 +m6A	m6A	0.0229258
MCF-7	EEF1A1 +m6A	m6A	0.0225805
MCF-7	EEF1A1 distal	m6A	0.00261273
MCF-7	EEF1A1 distal	m6A	0.0026459
MCF-7	EEF1A1 distal	m6A	0.00881227
MCF-7	EEF1A1 distal	m6A	0.00808098
MCF-7	499-668	m6A	0.0269747
MCF-7	499-668	m6A	0.0305216
MCF-7	499-668	m6A	0.0292043
MCF-7	499-668	m6A	0.0343863
MCF-7	141-240	m6A	0.0344145
MCF-7	141-240	m6A	0.0266252
MCF-7	141-240	m6A	0.0538502
MCF-7	141-240	m6A	0.0532302
MCF-7	14-111	IgG	0.00406266
MCF-7	14-111	IgG	0.00289407
MCF-7	14-111	IgG	0.00362175
MCF-7	14-111	IgG	0.0028759
MCF-7	328-432	IgG	0.0100112
MCF-7	328-432	IgG	0.0120976
MCF-7	328-432	IgG	0.012726
MCF-7	328-432	IgG	0.00670728
MCF-7	1061-1156	IgG	0.000971137
MCF-7	1061-1156	IgG	0.000953664
MCF-7	1061-1156	IgG	0.00107875
MCF-7	1061-1156	IgG	0.00128889
MCF-7	1210-1311	IgG	0.000968966
MCF-7	1210-1311	IgG	0.000557857
MCF-7	1210-1311	IgG	0.000796611
MCF-7	1210-1311	IgG	0.00112624
MCF-7	1406-1516	IgG	0.000840955
MCF-7	1406-1516	IgG	5.16e-05
MCF-7	1406-1516	IgG	0.000283536
MCF-7	1406-1516	IgG	8.76e-05
MCF-7	1605-1728	IgG	0.000493484
MCF-7	1605-1728	IgG	0.00073423
MCF-7	1605-1728	IgG	0.00022929
MCF-7	1605-1728	IgG	0.000876962
MCF-7	1975-2075	IgG	0.00211267
MCF-7	1975-2075	IgG	0.000903685
MCF-7	1975-2075	IgG	0.0023479
MCF-7	1975-2075	IgG	0.00215476
MCF-7	1819-1923	IgG	0.00055485
MCF-7	1819-1923	IgG	0.000726138
MCF-7	1819-1923	IgG	0.000708709
MCF-7	1819-1923	IgG	0.000313116
MCF-7	723-808	IgG	0.00551156
MCF-7	723-808	IgG	0.00378082
MCF-7	723-808	IgG	0.00778807
MCF-7	723-808	IgG	0.0046841
MCF-7	EEF1A1 +m6A	IgG	0.000186453
MCF-7	EEF1A1 +m6A	IgG	0.000200758
MCF-7	EEF1A1 +m6A	IgG	0.000131059
MCF-7	EEF1A1 +m6A	IgG	0.000126012
MCF-7	EEF1A1 distal	IgG	9.7e-05
MCF-7	EEF1A1 distal	IgG	9.3e-05
MCF-7	EEF1A1 distal	IgG	5.95e-05
MCF-7	EEF1A1 distal	IgG	6.05e-05
MCF-7	499-668	IgG	0.0103408
MCF-7	499-668	IgG	0.0121885
MCF-7	499-668	IgG	0.0105819
MCF-7	499-668	IgG	0.00817685
MCF-7	141-240	IgG	0.0174396
MCF-7	141-240	IgG	0.0157175
MCF-7	141-240	IgG	0.0172726
MCF-7	141-240	IgG	0.0161952

## Sheet: S2B
Cell Line	Relative HOTAIR Expression
MDA-MB-231	0.0133512
MDA-MB-231	0.00735432
MDA-MB-231	0.0124683
MCF-7	1
MCF-7	1
MCF-7	1
UCD4	5.72025
UCD4	8.08107
UCD4	9.45332
UCD12	5.46465
UCD12	8.46094
UCD12	10.3084
UCD178	0.501833
UCD178	0.641038
UCD178	0.503841
UCD4	30.1793
UCD12	5.36381
UCD178	1.14089
MCF-7	1
UCD4	34.5421
UCD12	6.79552
UCD178	1.071
MCF-7	1

## Sheet: S2C
Target	Condition	Fraction Input Recovered
HOTAIR	shNT	0.288004
EEF1A1 m6A	shNT	0.622196
EEF1A1 distal	shNT	0.0851251
HOTAIR	shMETTL3	0.0680103
EEF1A1 m6A	shMETTL3	0.089502
EEF1A1 distal	shMETTL3	0.0216468
HOTAIR	shMETTL14	0.0571828
EEF1A1 m6A	shMETTL14	0.0979333
EEF1A1 distal	shMETTL14	0.0149841
HOTAIR	shWTAP	0.115427
EEF1A1 m6A	shWTAP	0.201648
EEF1A1 distal	shWTAP	0.0330262
HOTAIR	shNT	0.259203
EEF1A1 m6A	shNT	0.559977
EEF1A1 distal	shNT	0.0766126
HOTAIR	shMETTL3	0.0612093
EEF1A1 m6A	shMETTL3	0.0805518
EEF1A1 distal	shMETTL3	0.0194821
HOTAIR	shMETTL14	0.0514645
EEF1A1 m6A	shMETTL14	0.08814
EEF1A1 distal	shMETTL14	0.0134857
HOTAIR	shWTAP	0.103884
EEF1A1 m6A	shWTAP	0.181483
EEF1A1 distal	shWTAP	0.0297236
HOTAIR	shNT	0.316804
EEF1A1 m6A	shNT	0.684416
EEF1A1 distal	shNT	0.0936376
HOTAIR	shMETTL3	0.0748114
EEF1A1 m6A	shMETTL3	0.0984522
EEF1A1 distal	shMETTL3	0.0238115
HOTAIR	shMETTL14	0.0629011
EEF1A1 m6A	shMETTL14	0.107727
EEF1A1 distal	shMETTL14	0.0164825
HOTAIR	shWTAP	0.126969
EEF1A1 m6A	shWTAP	0.221813
EEF1A1 distal	shWTAP	0.0363289

## Sheet: S2D
Sample	Target	Fraction of Input Recovered
WT m6A	14-111	0.0428108
WT m6A	14-111	0.0369382
A783U m6A	14-111	0.0485919
A783U m6A	14-111	0.0446728
WT m6A	14-111	0.0348913
WT m6A	14-111	0.0321545
A783U m6A	14-111	0.0300817
A783U m6A	14-111	0.029049
WT m6A	328-432	0.0311588
WT m6A	328-432	0.0301202
A783U m6A	328-432	0.0394267
A783U m6A	328-432	0.0378308
WT m6A	328-432	0.0410882
WT m6A	328-432	0.0396504
A783U m6A	328-432	0.0333139
A783U m6A	328-432	0.0295436
WT m6A	1061-1156	0.0123856
WT m6A	1061-1156	0.0115259
A783U m6A	1061-1156	0.0149491
A783U m6A	1061-1156	0.0159467
WT m6A	1061-1156	0.0189512
WT m6A	1061-1156	0.0160866
A783U m6A	1061-1156	0.0132422
A783U m6A	1061-1156	0.0128255
WT m6A	1210-1311	0.0166522
WT m6A	1210-1311	0.0119388
A783U m6A	1210-1311	0.0157633
A783U m6A	1210-1311	0.0138992
WT m6A	1210-1311	0.015243
WT m6A	1210-1311	0.0128021
A783U m6A	1210-1311	0.014039
A783U m6A	1210-1311	0.0133442
WT m6A	1406-1516	0.00884348
WT m6A	1406-1516	0.00956409
A783U m6A	1406-1516	0.0111191
A783U m6A	1406-1516	0.0107417
WT m6A	1406-1516	0.00695025
WT m6A	1406-1516	0.00679282
A783U m6A	1406-1516	0.0127758
A783U m6A	1406-1516	0.0122005
WT m6A	1605-1728	0.0192764
WT m6A	1605-1728	0.0182021
A783U m6A	1605-1728	0.0132411
A783U m6A	1605-1728	0.0127511
WT m6A	1605-1728	0.0115775
WT m6A	1605-1728	0.0106064
A783U m6A	1605-1728	0.0161055
A783U m6A	1605-1728	0.0152259
WT m6A	1975-2075	0.00425098
WT m6A	1975-2075	0.00427933
A783U m6A	1975-2075	0.0090864
A783U m6A	1975-2075	0.00884102
WT m6A	1975-2075	0.00470484
WT m6A	1975-2075	0.00441612
A783U m6A	1975-2075	0.00850363
A783U m6A	1975-2075	0.00730163
WT m6A	1819-1923	0.00845226
WT m6A	1819-1923	0.00845226
A783U m6A	1819-1923	0.00664955
A783U m6A	1819-1923	0.00908112
WT m6A	1819-1923	0.00859552
WT m6A	1819-1923	0.0117679
A783U m6A	1819-1923	0.00942457
A783U m6A	1819-1923	0.00823459
WT m6A	723-808	0.0871766
WT m6A	723-808	0.0863103
A783U m6A	723-808	0.0905234
A783U m6A	723-808	0.0865795
WT m6A	723-808	0.0811198
WT m6A	723-808	0.0885362
A783U m6A	723-808	0.072769
A783U m6A	723-808	0.0795114
WT m6A	EEF1A1 +m6A	0.00934729
WT m6A	EEF1A1 +m6A	0.00943
A783U m6A	EEF1A1 +m6A	0.00987906
A783U m6A	EEF1A1 +m6A	0.00976975
WT m6A	EEF1A1 +m6A	0.0106894
WT m6A	EEF1A1 +m6A	0.010317
A783U m6A	EEF1A1 +m6A	0.0127603
A783U m6A	EEF1A1 +m6A	0.013466
WT m6A	EEF1A1 distal	0.00285112
WT m6A	EEF1A1 distal	0.00277425
A783U m6A	EEF1A1 distal	0.00317049
A783U m6A	EEF1A1 distal	0.00330209
WT m6A	EEF1A1 distal	0.00243766
WT m6A	EEF1A1 distal	0.00245983
A783U m6A	EEF1A1 distal	0.0031249
A783U m6A	EEF1A1 distal	0.00317924
WT m6A	499-668	0.0115669
WT m6A	499-668	0.0107854
A783U m6A	499-668	0.0155372
A783U m6A	499-668	0.0149559
WT m6A	499-668	0.0136006
WT m6A	499-668	0.0144192
A783U m6A	499-668	0.0107323
A783U m6A	499-668	0.0108433
WT m6A	141-240	0.0249783
WT m6A	141-240	0.0246976
A783U m6A	141-240	0.0397071
A783U m6A	141-240	0.0372442
WT m6A	141-240	0.0301403
WT m6A	141-240	0.0294082
A783U m6A	141-240	0.0406313
A783U m6A	141-240	0.0385669
WT IgG	14-111	0.0001433
WT IgG	14-111	0.000196644
A783U IgG	14-111	0.000151808
A783U IgG	14-111	0.00015427
WT IgG	14-111	0.000114189
WT IgG	14-111	0.000150628
A783U IgG	14-111	3.75524e-05
A783U IgG	14-111	0.000165074
WT IgG	328-432	9.58731e-05
WT IgG	328-432	9.28637e-05
A783U IgG	328-432	0.000134025
A783U IgG	328-432	4.67527e-05
WT IgG	328-432	0.000139604
WT IgG	328-432	0.000101696
A783U IgG	328-432	0.0001316
A783U IgG	328-432	5.27271e-06
WT IgG	1061-1156	0.000102276
WT IgG	1061-1156	9.18288e-05
A783U IgG	1061-1156	0.000131734
A783U IgG	1061-1156	0.000140972
WT IgG	1061-1156	0.000119181
WT IgG	1061-1156	0.000159598
A783U IgG	1061-1156	0.00011783
A783U IgG	1061-1156	0.000157141
WT IgG	1210-1311	7.93702e-05
WT IgG	1210-1311	7.59212e-05
A783U IgG	1210-1311	0.000100328
A783U IgG	1210-1311	8.38379e-05
WT IgG	1210-1311	7.39443e-05
WT IgG	1210-1311	6.2019e-05
A783U IgG	1210-1311	0.000143074
A783U IgG	1210-1311	7.41996e-05
WT IgG	1406-1516	2.43374e-05
WT IgG	1406-1516	1.14826e-06
A783U IgG	1406-1516	3.75636e-05
A783U IgG	1406-1516	2.76815e-06
WT IgG	1406-1516	2.64992e-05
WT IgG	1406-1516	5.07519e-07
A783U IgG	1406-1516	7.84184e-05
A783U IgG	1406-1516	4.74698e-06
WT IgG	1605-1728	7.81148e-05
WT IgG	1605-1728	5.47493e-05
A783U IgG	1605-1728	5.82326e-05
A783U IgG	1605-1728	4.48164e-05
WT IgG	1605-1728	4.11228e-05
WT IgG	1605-1728	3.29571e-05
A783U IgG	1605-1728	9.15935e-05
A783U IgG	1605-1728	0.000129345
WT IgG	1975-2075	2.92914e-05
WT IgG	1975-2075	2.38481e-05
A783U IgG	1975-2075	0.000105974
A783U IgG	1975-2075	9.07659e-05
WT IgG	1975-2075	2.83094e-05
WT IgG	1975-2075	2.77918e-05
A783U IgG	1975-2075	8.63635e-05
A783U IgG	1975-2075	0.00010416
WT IgG	1819-1923	1.76879e-05
WT IgG	1819-1923	2.60964e-05
A783U IgG	1819-1923	3.04886e-05
A783U IgG	1819-1923	4.11656e-05
WT IgG	1819-1923	4.24069e-05
WT IgG	1819-1923	3.6077e-05
A783U IgG	1819-1923	4.65403e-05
A783U IgG	1819-1923	3.92827e-05
WT IgG	723-808	0.000346568
WT IgG	723-808	0.000255173
A783U IgG	723-808	0.000564007
A783U IgG	723-808	0.000708821
WT IgG	723-808	0.00030117
WT IgG	723-808	0.000312974
A783U IgG	723-808	0.000773964
A783U IgG	723-808	0.000791105
WT IgG	EEF1A1 +m6A	9.76725e-05
WT IgG	EEF1A1 +m6A	0.000100633
A783U IgG	EEF1A1 +m6A	0.000101057
A783U IgG	EEF1A1 +m6A	0.000117471
WT IgG	EEF1A1 +m6A	0.000154715
WT IgG	EEF1A1 +m6A	0.000152519
A783U IgG	EEF1A1 +m6A	0.000127673
A783U IgG	EEF1A1 +m6A	0.000127267
WT IgG	EEF1A1 distal	4.04816e-05
WT IgG	EEF1A1 distal	4.15953e-05
A783U IgG	EEF1A1 distal	4.82306e-05
A783U IgG	EEF1A1 distal	4.87472e-05
WT IgG	EEF1A1 distal	4.93623e-05
WT IgG	EEF1A1 distal	4.71206e-05
A783U IgG	EEF1A1 distal	5.64194e-05
A783U IgG	EEF1A1 distal	5.42514e-05
WT IgG	499-668	0.00313068
WT IgG	499-668	0.00323845
A783U IgG	499-668	0.00210377
A783U IgG	499-668	0.00342757
WT IgG	499-668	0.00311246
WT IgG	499-668	0.00335137
A783U IgG	499-668	0.00273406
A783U IgG	499-668	0.00294735
WT IgG	141-240	0.00827898
WT IgG	141-240	0.00748857
A783U IgG	141-240	0.00787794
A783U IgG	141-240	0.00842455
WT IgG	141-240	0.00572608
WT IgG	141-240	0.00586518
A783U IgG	141-240	0.00942955
A783U IgG	141-240	0.00916587

## Sheet: S2E
Overexpression	Clone	Doubling Time (Hours)
HOTAIR	cl.1	25.77
HOTAIR	cl.1	25.93
HOTAIR	cl.1	25.85
HOTAIR	cl.2	26.98
HOTAIR	cl.2	27.18
HOTAIR	cl.2	25.83
HOTAIR	cl.3	27.88
HOTAIR	cl.3	27.45
HOTAIR	cl.3	25.93
A783U	cl.1	28.24
A783U	cl.1	29.4
A783U	cl.1	28.82
A783U	cl.2	29.51
A783U	cl.2	28.2
A783U	cl.2	27.27
A783U	cl.3	28.97
A783U	cl.3	28.29
A783U	cl.3	26.98
AntiLuc	cl.1	28.42
AntiLuc	cl.1	28.12
AntiLuc	cl.1	28.27
AntiLuc	cl.2	30.57
AntiLuc	cl.2	28.39
AntiLuc	cl.2	27.29
AntiLuc	cl.3	30.48
AntiLuc	cl.3	29.29
AntiLuc	cl.3	27.28

## Sheet: S3B
Sample	Clone	# HOTAIR Transcripts / Cell
pB-C784U	A	5179.75
pB-C784U	A	2520.67
pB-A783C	A	3018.11
pB-A783C	A	4864.56
pB-A782U	A	4709.86
pB-A782U	A	5550.99
pB-HOTAIR	A	4853.68
pB-HOTAIR	A	4284.46
pB-A783U	A	3425.38
pB-A783U	A	4032.4
pB-AntiLuc	A	7.06011
pB-AntiLuc	A	6.19506
pB-C784U	B	4440.63
pB-C784U	B	3397.03
pB-A783C	B	2857.43
pB-A783C	B	3623.23
pB-A782U	B	2378.82
pB-A782U	B	4265.45
pB-HOTAIR	B	3838.48
pB-HOTAIR	B	3834.41
pB-A783U	B	3511.42
pB-A783U	B	3132.1
pB-AntiLuc	B	10.7816
pB-AntiLuc	B	13.9839
pB-C784U	A	4752.59
pB-A783C	A	5200.06
pB-A782U	A	2588.83
pB-HOTAIR	A	2121.72
pB-A783U	A	4433.14
pB-AntiLuc	A	7.11673
pB-C784U	B	2783.44
pB-A783C	B	2053.13
pB-A782U	B	2886.6
pB-HOTAIR	B	2546.45
pB-A783U	B	3735.51
pB-AntiLuc	B	10.5178
MCF-7		12.8517

## Sheet: S3C
Cell Line	Doubling Time
WT HOTAIR	32.51
A783U	33.71
A782U	35.28
A783C	33.62
C784U	33.95
AntiLuc	34.38
WT HOTAIR	32.27
A783U	33.23
A782U	33.5
A783C	33.58
C784U	34.86
AntiLuc	36.42
WT HOTAIR	32.32
A783U	33.52
A782U	34.44
A783C	33.72
C784U	34.4
AntiLuc	34.8
WT HOTAIR	33
A783U	34.5
A782U	34.8
A783C	33.9
C784U	34.2
AntiLuc	34

## Sheet: S3D
Line	# cells invaded / field
C784U	25.4
C784U	22.8
C784U	16.6
C784U	18.2
A783C	21.6
A783C	18.4
A783C	22.8
A783C	25.6
A782U	24.2
A782U	28.8
A782U	31.2
A782U	16
WT	53.4
WT	33.2
WT	63.6
WT	58.8
A783U	20.4
A783U	22.2
A783U	28
A783U	33
Control	19.4
Control	25.4
Control	31.4
Control	23.8

## Sheet: S4D
RIP	Target	Recovery Relative to HOTAIR 3'
14-111	WT DC1	1.43428
141-240	WT DC1	1.18768
328-432	WT DC1	1.42711
499-668	WT DC1	1.10678
723-808	WT DC1	2.08418
1061-1156	WT DC1	1.42938
1210-1311	WT DC1	1.24694
1406-1516	WT DC1	1.16236
1605-1728	WT DC1	1.59509
1819-1923	WT DC1	1.10642
1975-2075	WT DC1	1.3299
XIST	WT DC1	2.20677
GAPDH	WT DC1	0.292958
14-111	A783U DC1	1.37786
141-240	A783U DC1	1.25613
328-432	A783U DC1	1.17139
499-668	A783U DC1	0.922507
723-808	A783U DC1	0.893036
1061-1156	A783U DC1	1.30621
1210-1311	A783U DC1	1.48614
1406-1516	A783U DC1	1.17485
1605-1728	A783U DC1	0.621265
1819-1923	A783U DC1	0.99491
1975-2075	A783U DC1	1.248
XIST	A783U DC1	5.00512
GAPDH	A783U DC1	0.314654
14-111	WT DC1	1.35596
141-240	WT DC1	1.14327
328-432	WT DC1	1.41423
499-668	WT DC1	1.0763
723-808	WT DC1	1.83876
1061-1156	WT DC1	0.827144
1210-1311	WT DC1	1.47083
1406-1516	WT DC1	1.34262
1605-1728	WT DC1	1.44459
1819-1923	WT DC1	1.11731
1975-2075	WT DC1	1.23542
XIST	WT DC1	2.32345
GAPDH	WT DC1	0.265366
14-111	A783U DC1	1.40882
141-240	A783U DC1	1.28599
328-432	A783U DC1	1.35444
499-668	A783U DC1	1.02663
723-808	A783U DC1	0.690176
1061-1156	A783U DC1	1.0679
1210-1311	A783U DC1	1.91179
1406-1516	A783U DC1	1.39295
1605-1728	A783U DC1	0.699826
1819-1923	A783U DC1	1.01358
1975-2075	A783U DC1	1.10804
XIST	A783U DC1	2.82982
GAPDH	A783U DC1	0.248207
14-111	WT DC1	1.31868
141-240	WT DC1	1.16171
328-432	WT DC1	1.27299
499-668	WT DC1	1.10682
723-808	WT DC1	1.92576
1061-1156	WT DC1	0.841546
1210-1311	WT DC1	1.41687
1406-1516	WT DC1	1.80818
1605-1728	WT DC1	1.50236
1819-1923	WT DC1	0.874706
1975-2075	WT DC1	1.22677
XIST	WT DC1	5.87203
GAPDH	WT DC1	0.155588
14-111	A783U DC1	1.52852
141-240	A783U DC1	0.903554
328-432	A783U DC1	1.76086
499-668	A783U DC1	0.840932
723-808	A783U DC1	1.17573
1061-1156	A783U DC1	1.78225
1210-1311	A783U DC1	1.48917
1406-1516	A783U DC1	1.55405
1605-1728	A783U DC1	0.773679
1819-1923	A783U DC1	1.40963
1975-2075	A783U DC1	1.41393
XIST	A783U DC1	5.59329
GAPDH	A783U DC1	0.515289
14-111	WT DC1	1.17711
141-240	WT DC1	1.05443
328-432	WT DC1	1.54709
499-668	WT DC1	1.13234
723-808	WT DC1	2.35904
1061-1156	WT DC1	1.1865
1210-1311	WT DC1	1.42479
1406-1516	WT DC1	1.84025
1605-1728	WT DC1	1.51255
1819-1923	WT DC1	0.901571
1975-2075	WT DC1	1.26877
XIST	WT DC1	5.68565
GAPDH	WT DC1	0.172298
14-111	A783U DC1	1.3587
141-240	A783U DC1	1.34285
328-432	A783U DC1	1.46196
499-668	A783U DC1	0.918067
723-808	A783U DC1	0.659999
1061-1156	A783U DC1	1.39858
1210-1311	A783U DC1	1.53125
1406-1516	A783U DC1	2.1491
1605-1728	A783U DC1	0.871914
1819-1923	A783U DC1	0.581882
1975-2075	A783U DC1	0.941339
XIST	A783U DC1	4.58469
GAPDH	A783U DC1	0.521362

## Sheet: S4E
qPCR Oligos	RIP	Recovery Relative to HOTAIR 3'
m6A772-783	YTHDF1	2.30857
m6A620-655	YTHDF1	1.83592
m6A143-215	YTHDF1	1.53888
Xist	YTHDF1	0.934738
GAPDH	YTHDF1	0.392332
m6A772-783	YTHDF1	1.8569
m6A620-655	YTHDF1	1.91612
m6A143-215	YTHDF1	1.38878
Xist	YTHDF1	0.848192
GAPDH	YTHDF1	0.52359
m6A772-783	YTHDF1	1.56901
m6A620-655	YTHDF1	1.61188
m6A143-215	YTHDF1	1.61792
Xist	YTHDF1	1.19186
GAPDH	YTHDF1	0.725236
m6A772-783	IgG	1.67035
m6A620-655	IgG	1.02864
m6A143-215	IgG	1.20021
Xist	IgG	1.88641
GAPDH	IgG	1.74676
m6A772-783	IgG	1.34957
m6A620-655	IgG	1.02864
m6A143-215	IgG	1.14227
Xist	IgG	1.53676
GAPDH	IgG	1.59833
m6A772-783	IgG	1.95741
m6A620-655	IgG	1.63518
m6A143-215	IgG	1.42273
Xist	IgG	1.75506
GAPDH	IgG	1.33413

[truncated: 5 more sheets: S4F, S6D, S7A, S7B, S8D]
